# Supplementary material for: Identification and characterization of miRNAs involved in cold acclimation of zebrafish ZF4 cells
Source: PLoS One. 2020 Jan 10;15(1):e0226905. doi: 10.1371/journal.pone.0226905 (PMC6953832; doi:10.1371/journal.pone.0226905)
Supplement: S1 Table — (XLSX) [file pone.0226905.s004.xlsx]

## Sheet: Sheet1
Supplementary Table S1
Primer sequences of eight tested miRNAs for qRT-PCR
miRNA_name	Primer Sequence (5' - 3')
dre-miR-16b	ACGCTAGCAGCACGTAAATATTGGAG
dre-miR-729	CATGGGTATGATACGACCTGGGTT
dre-miR-338-5p	AACAATATCCTGGTGCTGCCTGA
dre-miR-193b-5p	ATTCGGGACTTTGGGGGCGA
dre-miR-100-3p	CCGGGCAAGCTTGTATCTATAGGTATC
dre-miR-100-5p	CAACCCGTAGATCCGAACTTGTG
dre-miR-2184	ACGCGAACAGTAAGAGTTTATGTGCT
dre-miR-19a-3p	CGGTGTGCAAATCTATGCAAAACTGA
U6	CTCGCTTCGGCAGCACA
Primer sequences of miRNAs' target genes for qRT-PCR
Gene_name	Gene ID	Forward(5'-3')	Reverse(5'-3')
cyp2ae1	ENSDARG00000013524	ACCTCACAAACATCGGCTTTA	GACATTATCAGACCTTTCCCATTTC
atad5a	ENSDARG00000070568	GCGCACCAGGAAGACTAAA	GAATCACCGGGACTCTCAATAA
lamp1	ENSDARG00000092610	GGCCCTCCAACTCAACATAA	CCACAAGACCCTTAGCCATATC
rilp	ENSDARG00000074660	GACGGTGGATGATGTGTATGAA	AGCTCCAGCACTTTCACTATG
atxn7	ENSDARG00000074804	CCTGCCTAGTCCCGAAATAATG	CCGCACTCTTTCAAACTTTCTTC
tnika	ENSDARG00000056218	GGAACGTATGGTCAGGTGTATAAG	GATGTTCCTGTGGTGAGAGTATTT
btbd9	ENSDARG00000068983	GGAGGTTAGGTTGGAGGAAAC	GTGTCTCTTCTCTGGCTTCAC
actin	ENSDARG00000037746	CTTCGAGCAGGAGATGGGAACC	GATTCCATACCCAGGAAGG
The sequences of mimics and inhibitors
Name	sense(5'-3')	antisense(5'-3')
dre-miR-100-3p mimic	CAAGCUUGUAUCUAUAGGUAUC	UACCUAUAGAUACAAGCUUGUU
dre-miR-16b mimic	UAGCAGCACGUAAAUAUUGGAG	CCAAUAUUUACGUGCUGCUAUU
mimics control	UUCUCCGAACGUGUCACGUTT	ACGUGACACGUUCGGAGAATT
dre-miR-100-3p inhibitor	GAUACCUAUAGAUACAAGCUUG
dre-miR-16b inhibitor	CUCCAAUAUUUACGUGCUGCUA
Inhibitor control	CAGUACUUUUGUGUAGUACAA
