# Supplementary material for: Identification and characterization of miRNAs involved in cold acclimation of zebrafish ZF4 cells
Source: PLoS One. 2020 Jan 10;15(1):e0226905. doi: 10.1371/journal.pone.0226905 (PMC6953832; doi:10.1371/journal.pone.0226905)
Supplement: S2 Table — (XLSX) [file pone.0226905.s005.xlsx]

## Sheet: The know mature miRNAs
The know mature miRNAs
name	con1	con2	con3	cold1	cold2	cold3
dre-let-7a	649723	629512	693023	254249	265465	329773
dre-let-7b	3220	2831	7788	2028	2264	2826
dre-let-7c-3p	2452	2825	2137	1341	1476	1526
dre-let-7c-5p	10467	8797	15189	5263	5460	7793
dre-let-7d-3p	2493	2688	2177	1413	1577	1626
dre-let-7d-5p	9147	8512	7790	5640	6717	7036
dre-let-7e	44601	42746	41396	76212	73447	75889
dre-let-7f	31745	30852	34418	20425	18599	22733
dre-let-7g	36338	34310	34445	38276	38513	41115
dre-let-7h	12633	11428	13678	10185	9978	11571
dre-let-7i	71270	71950	48329	59488	53116	69118
dre-let-7j	31010	29972	29432	33930	32469	33290
dre-miR-1	3	0	2	0	0	0
dre-miR-100-2-3p	27	30	25	85	95	108
dre-miR-100-3p	106263	104918	98985	25646	26035	29075
dre-miR-100-5p	1519193	1379077	1252813	262277	261722	382287
dre-miR-101a	11613	8046	11726	5946	4638	5020
dre-miR-101b	1266	1301	1520	651	778	435
dre-miR-103	7194	6325	7130	11506	12582	9852
dre-miR-107a-3p	3905	3635	3624	4496	4968	3894
dre-miR-107a-5p	98	73	95	228	264	257
dre-miR-107b	523	497	454	223	261	199
dre-miR-10a-3p	6	1	7	5	7	3
dre-miR-10a-5p	1982	1980	4087	2707	2619	3315
dre-miR-10b-2-3p	4	3	7	3	6	2
dre-miR-10b-3p	3	4	0	3	6	8
dre-miR-10b-5p	4661	4388	8292	7704	7532	8508
dre-miR-10c-3p	326	321	439	547	500	577
dre-miR-10c-5p	215004	190955	238216	385235	369237	449822
dre-miR-10d-3p	0	1	1	0	1	1
dre-miR-10d-5p	750	675	460	341	389	351
dre-miR-122	50	21	21	24	27	24
dre-miR-124-3p	6	2	1	2	3	0
dre-miR-124-4-5p	5	4	4	136	123	127
dre-miR-124-5p	5	8	3	4	8	6
dre-miR-124-6-5p	21	20	17	7	14	17
dre-miR-125a	11964	14323	10550	7794	9046	9644
dre-miR-125b-1-3p	31978	34518	27827	13692	10213	13163
dre-miR-125b-2-3p	1792	1777	1186	1469	1424	1209
dre-miR-125b-5p	92970	100853	95768	34704	36048	44429
dre-miR-125c-3p	173	193	185	87	95	88
dre-miR-125c-5p	6942	6675	8377	3355	3752	4634
dre-miR-126a-3p	5	3	0	0	1	0
dre-miR-126a-5p	59	39	31	30	31	36
dre-miR-126b-3p	20	19	12	8	7	11
dre-miR-126b-5p	51	59	24	31	24	37
dre-miR-128-3-5p	48	50	55	71	57	56
dre-miR-128-3p	6350	6913	6115	6939	7592	7272
dre-miR-128-5p	48	41	42	38	58	51
dre-miR-129-1-3p	1	3	6	10	5	2
dre-miR-129-3-3p	2	5	0	3	0	2
dre-miR-129-3p	3	4	12	9	17	13
dre-miR-129-5p	107	100	88	178	179	144
dre-miR-1306	61	58	53	101	127	72
dre-miR-130a	8689	8634	7640	4642	5561	3874
dre-miR-130b	6408	7081	4615	9660	12512	8482
dre-miR-130c-3p	4241	4570	3603	3395	4307	2655
dre-miR-130c-5p	179	262	186	168	217	204
dre-miR-132-3p	148	161	199	257	375	291
dre-miR-132-5p	646	487	545	1032	815	872
dre-miR-133a-2-5p	0	1	0	0	1	0
dre-miR-133a-3p	78	68	37	34	22	29
dre-miR-133a-5p	2	0	0	0	1	0
dre-miR-133b-3p	2	1	3	1	4	2
dre-miR-133c-3p	7	4	13	0	2	5
dre-miR-135a	0	2	1	4	1	1
dre-miR-135b-3p	7	2	0	12	18	11
dre-miR-135b-5p	13	14	6	29	21	28
dre-miR-135c	68	80	5	31	41	28
dre-miR-137-3p	6	6	3	8	4	5
dre-miR-138-2-3p	4	7	10	8	6	7
dre-miR-138-3p	5	18	2	5	6	6
dre-miR-138-5p	3535	5523	6351	5313	7942	5223
dre-miR-1388-3p	210	205	279	206	276	183
dre-miR-1388-5p	606	536	770	464	605	506
dre-miR-139-5p	23	36	40	36	36	33
dre-miR-140-3p	19391	17246	17517	10759	11453	10603
dre-miR-140-5p	1212	1237	1429	1130	1116	1069
dre-miR-141-3p	973	1069	1758	938	1017	827
dre-miR-141-5p	22	16	21	16	16	17
dre-miR-142a-3p	2	1	9	2	6	4
dre-miR-142a-5p	6	7	6	9	12	12
dre-miR-142b-5p	9	11	7	12	11	6
dre-miR-143	71284	63963	5423	26145	26455	16017
dre-miR-144-3p	1	3	2	3	1	3
dre-miR-144-5p	5	8	22	2	7	7
dre-miR-145-3p	364	327	25	133	162	94
dre-miR-145-5p	1367	1953	154	527	410	291
dre-miR-146a	827239	468180	688319	724945	546900	941238
dre-miR-146b	253	160	134	43	61	45
dre-miR-148	9765	8524	11279	7718	6657	7685
dre-miR-150	23	21	39	14	22	12
dre-miR-152	3060	2642	4040	2825	2576	3356
dre-miR-153a-3p	181	156	108	89	117	88
dre-miR-153a-5p	2	0	3	2	0	1
dre-miR-153b-3p	176	158	110	74	75	66
dre-miR-153b-5p	13	18	11	5	5	4
dre-miR-153c-3p	3817	4105	3666	3865	3805	3597
dre-miR-153c-5p	20	22	42	14	26	12
dre-miR-155	35	37	29	74	68	116
dre-miR-15a-3p	486	507	666	1210	1497	1020
dre-miR-15a-5p	3925	3852	5575	11161	13682	8949
dre-miR-15b-3p	948	1077	1052	2846	3586	4425
dre-miR-15b-5p	24214	26037	34039	29725	32615	33431
dre-miR-15c	10321	12360	15331	8581	10430	11981
dre-miR-16a	4630	4531	5837	3449	3901	4072
dre-miR-16b	33198	33424	34767	128963	161358	125822
dre-miR-16c-3p	4082	3951	4045	2009	2101	2035
dre-miR-16c-5p	9889	9887	11476	4977	5551	6795
dre-miR-1788-3p	2	1	4	11	9	4
dre-miR-17a-2-3p	50	64	60	55	58	44
dre-miR-17a-3p	337	328	293	240	311	314
dre-miR-17a-5p	7697	8195	8883	5722	6044	5491
dre-miR-181a-2-3p	24566	24755	24341	45292	56876	54118
dre-miR-181a-3-3p	362	526	361	369	488	485
dre-miR-181a-3p	922	865	585	1717	1879	1590
dre-miR-181a-4-3p	7	2	1	3	12	8
dre-miR-181a-5-3p	6079	4900	3172	4307	5368	4923
dre-miR-181a-5p	2101342	1935098	2204479	2304199	2149840	2425400
dre-miR-181b-3-3p	25	18	12	23	32	24
dre-miR-181b-3p	1158	1156	1180	1662	1928	1814
dre-miR-181b-5p	296552	296957	307316	357811	363828	379423
dre-miR-181c-3p	226	218	161	306	305	323
dre-miR-181c-5p	7683	7537	7456	12424	11973	13606
dre-miR-181d-5p	25	27	17	33	25	28
dre-miR-182-5p	3537	2803	2375	7133	7125	9146
dre-miR-183-3p	110	109	75	164	174	140
dre-miR-183-5p	329	258	243	868	968	1160
dre-miR-184	608	598	445	259	318	368
dre-miR-187	162	118	18	11	12	11
dre-miR-18a	288	371	280	425	348	320
dre-miR-18b-3p	27	50	50	66	85	68
dre-miR-18b-5p	42	47	51	27	30	24
dre-miR-18c	4	2	7	13	25	16
dre-miR-190a	81	66	95	44	41	38
dre-miR-190b	3	2	7	1	2	3
dre-miR-192	5019	4697	5777	7078	7398	7079
dre-miR-193a-3p	602	691	806	1177	1912	863
dre-miR-193a-5p	69	95	79	77	117	113
dre-miR-193b-3p	1424	1379	1457	1735	2415	2066
dre-miR-193b-5p	1458	1650	1135	4613	5665	4731
dre-miR-194a	245	239	277	289	292	253
dre-miR-194b	52	77	80	111	105	73
dre-miR-196a-3p	8	3	2	4	5	5
dre-miR-196a-5p	26	27	36	27	24	16
dre-miR-196b	101	120	337	256	215	194
dre-miR-196c	5	4	4	4	2	3
dre-miR-196d	103	121	198	70	76	71
dre-miR-199-3-3p	13402	11604	12415	6189	6564	6080
dre-miR-199-3p	94135	76343	44149	28254	29075	29427
dre-miR-199-5p	91061	102004	37611	34824	36484	44358
dre-miR-19a-3p	3798	2875	4555	1469	880	715
dre-miR-19a-5p	122	156	160	67	69	79
dre-miR-19b-3p	26103	19731	29472	12236	8385	10035
dre-miR-19b-5p	171	229	227	181	194	181
dre-miR-19c-3p	296	267	307	178	184	128
dre-miR-19c-5p	1	0	0	0	5	1
dre-miR-19d-3p	7588	6627	8923	4380	3643	4743
dre-miR-19d-5p	58	53	23	41	74	89
dre-miR-200a-3p	108	73	170	59	51	66
dre-miR-200a-5p	2	4	0	2	5	0
dre-miR-200b-3p	7	8	13	4	5	4
dre-miR-200c-3p	334	424	693	272	357	329
dre-miR-200c-5p	18	23	57	41	36	54
dre-miR-202-5p	0	1	1	0	2	0
dre-miR-203a-3p	52	70	105	75	81	94
dre-miR-203a-5p	2	1	1	3	1	1
dre-miR-203b-3p	37	47	43	42	39	32
dre-miR-203b-5p	1	2	1	2	2	0
dre-miR-204-2-3p	2	3	2	0	1	2
dre-miR-204-5p	2550	2923	1908	1133	1269	1197
dre-miR-205-5p	4	3	5	12	5	5
dre-miR-206-3p	3	1	3	2	2	1
dre-miR-206-5p	0	0	1	0	0	0
dre-miR-20a-3p	860	1021	1037	829	944	796
dre-miR-20a-5p	4977	5546	6297	4478	4644	3662
dre-miR-20b-3p	8	16	17	11	13	8
dre-miR-20b-5p	23	27	22	29	24	37
dre-miR-21	5780408	5325120	5750000	4641883	4464062	5881267
dre-miR-210-3p	37143	37007	35111	20571	23410	24406
dre-miR-210-5p	4933	5274	3657	2905	3568	4628
dre-miR-212	19	35	34	45	55	25
dre-miR-212-3p	27	38	50	86	100	61
dre-miR-212-5p	54	42	43	108	141	137
dre-miR-214	25764	22449	6615	4331	3898	5667
dre-miR-216a	0	0	1	0	0	0
dre-miR-216b	5	7	2	2	1	0
dre-miR-217	0	1	0	0	0	2
dre-miR-2184	12682	9848	18749	3458	3232	3268
dre-miR-2185-3p	23	13	5	17	52	31
dre-miR-2185-5p	958	815	360	3037	3369	2736
dre-miR-2187-3p	1	0	0	1	4	3
dre-miR-2187-5p	0	0	1	8	10	11
dre-miR-2188-3p	2	4	1	2	5	2
dre-miR-2188-5p	4	12	1	3	4	2
dre-miR-2189	204	204	280	100	131	93
dre-miR-218a	15278	12775	18069	11984	12966	10432
dre-miR-218b	253	146	206	138	164	138
dre-miR-219-3p	1	1	4	4	6	0
dre-miR-219-5p	54	26	91	93	56	49
dre-miR-2191	3	6	1	0	4	0
dre-miR-2192	1	0	0	0	0	0
dre-miR-221-3p	121027	120746	87600	63909	72316	65893
dre-miR-221-5p	8042	6786	5356	6614	6224	7679
dre-miR-222a-3p	157386	189887	113153	169942	167323	159543
dre-miR-222a-5p	139206	139659	93467	132555	126459	136341
dre-miR-222b	39	43	147	71	41	47
dre-miR-223	1	1	2	0	0	2
dre-miR-22a-3p	607214	552229	482299	637479	680872	551446
dre-miR-22a-5p	1039	1144	1479	933	1353	1108
dre-miR-22b-3p	9895	9297	8690	8122	8800	6772
dre-miR-22b-5p	96	94	133	125	139	109
dre-miR-23a-3-5p	23	23	35	20	45	40
dre-miR-23a-3p	9686	10332	12546	11879	12190	11677
dre-miR-23a-5p	1	2	1	6	6	1
dre-miR-23b	330	313	364	261	309	318
dre-miR-23b-3p	1185	1275	1445	1474	1510	1533
dre-miR-23b-5p	1	1	7	4	9	11
dre-miR-24	1542	1392	1645	908	995	1017
dre-miR-24b-3p	1462	1560	2011	1532	1798	1648
dre-miR-24b-5p	1175	1100	1325	1299	1652	1379
dre-miR-25-3p	63883	61477	70603	38290	40754	47024
dre-miR-25-5p	604	600	387	420	505	624
dre-miR-26a-2-3p	100	91	184	126	187	172
dre-miR-26a-3p	615	793	914	804	1012	1078
dre-miR-26a-5p	277634	265495	340429	324401	361609	366750
dre-miR-26b	126417	103002	147199	72597	68502	90842
dre-miR-27a-3p	15905	14040	19322	12231	14267	12089
dre-miR-27a-5p	13841	13745	12691	21598	25135	23660
dre-miR-27b-3p	22709	20888	27002	24460	25715	24603
dre-miR-27b-5p	1614	1621	1553	2250	2495	2875
dre-miR-27c-3p	29658	28688	48329	52939	58942	67565
dre-miR-27c-5p	1090	1037	1849	2032	2275	2739
dre-miR-27d	9777	8551	6763	7178	7124	8542
dre-miR-27e	16180	15939	15612	13918	14839	13878
dre-miR-29a	12431	12467	15563	12966	14567	12671
dre-miR-29b	596	606	852	423	435	429
dre-miR-29b3-3p	737	677	932	613	564	530
dre-miR-29b3-5p	2	0	5	1	2	0
dre-miR-301a	4771	4742	4898	5153	4756	3396
dre-miR-301b-3p	112	111	73	46	51	40
dre-miR-301b-5p	41	57	27	142	182	174
dre-miR-301c-3p	60	60	49	31	22	18
dre-miR-301c-5p	4	7	2	7	14	10
dre-miR-30a-3p	3	3	3	3	5	2
dre-miR-30a-5p	46	55	33	110	142	103
dre-miR-30b	15404	17120	18466	8753	8722	9009
dre-miR-30c-3p	0	1	0	0	0	0
dre-miR-30c-5p	32124	36328	40126	30087	31455	30885
dre-miR-30d	81523	74363	69159	43024	42334	42637
dre-miR-30e-3p	7357	6888	9656	6077	6372	7121
dre-miR-30e-5p	70788	64652	74028	47240	43948	27727
dre-miR-31	571	567	835	562	639	688
dre-miR-338	323	319	290	323	307	192
dre-miR-338-3p	322	321	304	367	364	238
dre-miR-338-5p	12	13	16	33	63	37
dre-miR-34a	1100	906	1685	2955	3253	1903
dre-miR-34b	14	12	11	3	8	5
dre-miR-34c-3p	8	9	1	1	1	0
dre-miR-34c-5p	10	5	2	2	1	0
dre-miR-363-3p	11	13	9	56	75	56
dre-miR-363-5p	0	1	0	3	7	2
dre-miR-365	887	861	680	1101	1298	1128
dre-miR-375	2488	2446	3049	4213	4554	3780
dre-miR-429a	2	3	4	10	10	5
dre-miR-429b	22	37	69	20	18	16
dre-miR-430a-14-5p	0	2	0	0	0	0
dre-miR-430a-16-5p	0	1	0	1	0	0
dre-miR-430a-3p	203	236	34	383	343	349
dre-miR-430a-5p	0	1	0	1	1	2
dre-miR-430b-3p	2160	2496	459	2322	2545	2132
dre-miR-430b-5p	35	40	16	48	67	50
dre-miR-430c-3p	59	60	14	56	99	67
dre-miR-430c-5p	0	2	0	0	0	0
dre-miR-451	20	8	31	23	29	52
dre-miR-454a	1958	1893	1755	1554	1465	1331
dre-miR-454b	17292	17879	11275	22173	20490	22083
dre-miR-455-2-5p	1155	1064	943	821	1034	772
dre-miR-455-3p	1239	1296	1159	509	721	593
dre-miR-455-5p	198	189	26	147	165	119
dre-miR-456	7491	7088	7841	14477	13937	14112
dre-miR-457a	3832	4490	6199	3372	3694	4024
dre-miR-457b-3p	178	159	198	200	203	221
dre-miR-457b-5p	205	199	258	163	213	255
dre-miR-458-3p	119	98	63	123	110	103
dre-miR-458-5p	1	0	0	2	4	0
dre-miR-459-3p	0	2	0	3	0	2
dre-miR-459-5p	3	1	4	2	5	0
dre-miR-460-3p	6304	6483	6257	5971	6294	4224
dre-miR-460-5p	590	583	448	675	789	614
dre-miR-462	92987	87637	132155	57648	52632	67949
dre-miR-489	152	80	41	243	259	189
dre-miR-499-3p	1	3	0	2	0	4
dre-miR-499-5p	8	7	2	4	4	7
dre-miR-7132-3p	16	12	17	15	6	7
dre-miR-7132-5p	4	4	0	2	0	2
dre-miR-7133-3p	19	12	17	9	5	8
dre-miR-7133-5p	0	1	1	0	0	0
dre-miR-7145	379	487	623	219	239	193
dre-miR-7146-3p	138	160	228	60	58	45
dre-miR-7146-5p	265	279	383	168	167	153
dre-miR-7147	34	30	22	25	21	26
dre-miR-7148-5p	96	125	132	29	25	22
dre-miR-722	632	583	638	1415	1514	1319
dre-miR-723-3p	7	14	7	6	4	1
dre-miR-724	1039	1092	1089	974	1074	763
dre-miR-725-3p	1	2	4	4	5	4
dre-miR-726	13	21	7	10	9	13
dre-miR-727-3p	310	366	825	287	272	277
dre-miR-727-5p	77	77	136	184	168	125
dre-miR-728	5	3	11	9	6	11
dre-miR-729	61	66	84	203	212	166
dre-miR-730	566	626	542	799	897	795
dre-miR-731	8805	8000	11446	4818	4371	5767
dre-miR-732	979	831	584	1156	1296	1453
dre-miR-733	6	13	26	16	19	24
dre-miR-734	141	157	66	30	51	44
dre-miR-735-3p	3387	2358	3190	1151	991	851
dre-miR-735-5p	5686	5266	5009	2340	2222	2040
dre-miR-736	37	33	133	12	20	2
dre-miR-737-3p	7	6	6	5	6	5
dre-miR-737-5p	6881	6083	6829	4568	5413	4206
dre-miR-738	190	145	159	382	382	288
dre-miR-740	1	1	0	1	0	0
dre-miR-7a	190	185	165	74	69	71
dre-miR-7b	61	44	53	37	37	30
dre-miR-9-3p	2	4	2	6	4	0
dre-miR-9-4-3p	49	52	32	51	64	48
dre-miR-9-5p	145	162	155	144	95	103
dre-miR-9-7-3p	48	32	17	32	40	23
dre-miR-92a-2-5p	434	498	374	418	477	536
dre-miR-92a-3p	311548	345189	389437	330271	364936	324758
dre-miR-92a-5p	1164	1312	1177	1397	1284	1307
dre-miR-92b-3p	25527	21338	12855	6596	5966	6809
dre-miR-92b-5p	7	5	4	2	2	5
dre-miR-93	3955	4058	5722	2112	2455	2409
dre-miR-96-3p	0	4	2	5	13	3
dre-miR-96-5p	17	9	17	26	15	13
dre-miR-99	4045	3092	4187	1676	1667	2198
dre-miR-125b-3-3p	0	0	0	0	2	2
dre-miR-133c-5p	0	0	0	0	1	0
dre-miR-139-3p	0	0	0	0	1	0
dre-miR-181d-3p	0	0	0	0	0	1
dre-miR-182-3p	0	0	0	1	6	3
dre-miR-204-3-3p	0	0	0	1	1	1
dre-miR-430a-11-5p	0	0	0	0	1	0
dre-miR-430a-4-5p	0	0	0	0	1	0
dre-miR-430i-3p	0	0	0	0	1	0
dre-miR-430i-5p	0	0	0	1	1	0

## Sheet: The know and novel mature miRNA
The know and novel mature miRNA
	miRNA counts						miRNA TPM
miRNA name	con1	con2	con3	cold1	cold2	cold3	con1	con2	con3	cold1	cold2	cold3
dre-let-7a	649723	629512	693023	254249	265465	329773	43428.9	45913.3	47798.7	21054.3	22596.1	23612.1
dre-let-7b	3220	2831	7788	2028	2264	2826	215.232	206.478	537.149	167.938	192.71	202.344
dre-let-7c-3p	2452	2825	2137	1341	1476	1526	163.897	206.041	147.392	111.048	125.636	109.263
dre-let-7c-5p	10467	8797	15189	5263	5460	7793	699.637	641.607	1047.61	435.828	464.75	557.987
dre-let-7d-3p	2493	2688	2177	1413	1577	1626	166.638	196.049	150.151	117.01	134.233	116.423
dre-let-7d-5p	9147	8512	7790	5640	6717	7036	611.406	620.82	537.287	467.047	571.745	503.785
dre-let-7e	44601	42746	41396	76212	73447	75889	2981.23	3117.67	2855.14	6311.1	6251.74	5433.73
dre-let-7f	31745	30852	34418	20425	18599	22733	2121.91	2250.18	2373.85	1691.39	1583.13	1627.71
dre-let-7g	36338	34310	34445	38276	38513	41115	2428.91	2502.39	2375.72	3169.63	3278.19	2943.88
dre-let-7h	12633	11428	13678	10185	9978	11571	844.417	833.498	943.39	843.418	849.319	828.495
dre-let-7i	71270	71950	48329	59488	53116	69118	4763.84	5247.65	3333.31	4926.19	4521.19	4948.92
dre-let-7j	31010	29972	29432	33930	32469	33290	2072.78	2186	2029.96	2809.74	2763.73	2383.6
dre-miR-1	3	0	2	0	0	0	0.200527	0	0.137943	0	0	0
dre-miR-100-2-3p	27	30	25	85	95	108	1.80474	2.18804	1.72428	7.03883	8.08632	7.73291
dre-miR-100-3p	106263	104918	98985	25646	26035	29075	7102.85	7652.16	6827.13	2123.74	2216.08	2081.8
dre-miR-100-5p	1519193	1379077	1252813	262277	261722	382287	101546	100583	86408.2	21719.1	22277.5	27372.1
dre-miR-101a	11613	8046	11726	5946	4638	5020	776.238	586.833	808.758	492.387	394.783	359.437
dre-miR-101b	1266	1301	1520	651	778	435	84.6222	94.8881	104.836	53.9092	66.2227	31.1464
dre-miR-103	7194	6325	7130	11506	12582	9852	480.863	461.312	491.766	952.81	1070.97	705.413
dre-miR-107a-3p	3905	3635	3624	4496	4968	3894	261.019	265.118	249.952	372.313	422.872	278.814
dre-miR-107a-5p	98	73	95	228	264	257	6.55054	5.32423	6.55228	18.8806	22.4714	18.4015
dre-miR-107b	523	497	454	223	261	199	34.9585	36.2486	31.313	18.4666	22.2161	14.2486
dre-miR-10a-3p	6	1	7	5	7	3	0.401053	0.0729347	0.482799	0.414049	0.595834	0.214803
dre-miR-10a-5p	1982	1980	4087	2707	2619	3315	132.481	144.411	281.886	224.166	222.927	237.357
dre-miR-10b-2-3p	4	3	7	3	6	2	0.267369	0.218804	0.482799	0.248429	0.510715	0.143202
dre-miR-10b-3p	3	4	0	3	6	8	0.200527	0.291739	0	0.248429	0.510715	0.572808
dre-miR-10b-5p	4661	4388	8292	7704	7532	8508	311.551	320.038	571.91	637.967	641.117	609.181
dre-miR-10c-3p	326	321	439	547	500	577	21.7906	23.412	30.2784	45.297	42.5596	41.3138
dre-miR-10c-5p	215004	190955	238216	385235	369237	449822	14371.3	13927.2	16430.1	31901.2	31429.1	32207.7
dre-miR-10d-3p	0	1	1	0	1	1	0	0.0729347	0.0689713	0	0.0851191	0.071601
dre-miR-10d-5p	750	675	460	341	389	351	50.1316	49.2309	31.7268	28.2381	33.1113	25.132
dre-miR-122	50	21	21	24	27	24	3.34211	1.53163	1.4484	1.98744	2.29822	1.71842
dre-miR-124-3p	6	2	1	2	3	0	0.401053	0.145869	0.0689713	0.16562	0.255357	0
dre-miR-124-4-5p	5	4	4	136	123	127	0.334211	0.291739	0.275885	11.2621	10.4697	9.09333
dre-miR-124-5p	5	8	3	4	8	6	0.334211	0.583478	0.206914	0.331239	0.680953	0.429606
dre-miR-124-6-5p	21	20	17	7	14	17	1.40369	1.45869	1.17251	0.579669	1.19167	1.21722
dre-miR-125a	11964	14323	10550	7794	9046	9644	799.7	1044.64	727.647	645.42	769.988	690.52
dre-miR-125b-1-3p	31978	34518	27827	13692	10213	13163	2137.48	2517.56	1919.26	1133.83	869.322	942.484
dre-miR-125b-2-3p	1792	1777	1186	1469	1424	1209	119.781	129.605	81.8	121.648	121.21	86.5656
dre-miR-125b-5p	92970	100853	95768	34704	36048	44429	6214.32	7355.68	6605.25	2873.83	3068.37	3181.16
dre-miR-125c-3p	173	193	185	87	95	88	11.5637	14.0764	12.7597	7.20445	8.08632	6.30089
dre-miR-125c-5p	6942	6675	8377	3355	3752	4634	464.019	486.839	577.773	277.827	319.367	331.799
dre-miR-126a-3p	5	3	0	0	1	0	0.334211	0.218804	0	0	0.0851191	0
dre-miR-126a-5p	59	39	31	30	31	36	3.94369	2.84445	2.13811	2.48429	2.63869	2.57764
dre-miR-126b-3p	20	19	12	8	7	11	1.33684	1.38576	0.827656	0.662478	0.595834	0.787611
dre-miR-126b-5p	51	59	24	31	24	37	3.40895	4.30315	1.65531	2.5671	2.04286	2.64924
dre-miR-128-3-5p	48	50	55	71	57	56	3.20843	3.64674	3.79342	5.8795	4.85179	4.00966
dre-miR-128-3p	6350	6913	6115	6939	7592	7272	424.448	504.198	421.76	574.617	646.224	520.683
dre-miR-128-5p	48	41	42	38	58	51	3.20843	2.99032	2.8968	3.14677	4.93691	3.65165
dre-miR-129-1-3p	1	3	6	10	5	2	0.0668422	0.218804	0.413828	0.828098	0.425596	0.143202
dre-miR-129-3-3p	2	5	0	3	0	2	0.133684	0.364674	0	0.248429	0	0.143202
dre-miR-129-3p	3	4	12	9	17	13	0.200527	0.291739	0.827656	0.745288	1.44703	0.930813
dre-miR-129-5p	107	100	88	178	179	144	7.15211	7.29347	6.06948	14.7401	15.2363	10.3105
dre-miR-1306	61	58	53	101	127	72	4.07737	4.23021	3.65548	8.36379	10.8101	5.15527
dre-miR-130a	8689	8634	7640	4642	5561	3874	580.792	629.718	526.941	384.403	473.347	277.382
dre-miR-130b	6408	7081	4615	9660	12512	8482	428.325	516.451	318.303	799.943	1065.01	607.32
dre-miR-130c-3p	4241	4570	3603	3395	4307	2655	283.478	333.312	248.504	281.139	366.608	190.101
dre-miR-130c-5p	179	262	186	168	217	204	11.9648	19.1089	12.8287	13.912	18.4709	14.6066
dre-miR-132-3p	148	161	199	257	375	291	9.89264	11.7425	13.7253	21.2821	31.9197	20.8359
dre-miR-132-5p	646	487	545	1032	815	872	43.1801	35.5192	37.5894	85.4597	69.3721	62.4361
dre-miR-133a-2-5p	0	1	0	0	1	0	0	0.0729347	0	0	0.0851191	0
dre-miR-133a-3p	78	68	37	34	22	29	5.21369	4.95956	2.55194	2.81553	1.87262	2.07643
dre-miR-133a-5p	2	0	0	0	1	0	0.133684	0	0	0	0.0851191	0
dre-miR-133b-3p	2	1	3	1	4	2	0.133684	0.0729347	0.206914	0.0828098	0.340477	0.143202
dre-miR-133c-3p	7	4	13	0	2	5	0.467895	0.291739	0.896627	0	0.170238	0.358005
dre-miR-135a	0	2	1	4	1	1	0	0.145869	0.0689713	0.331239	0.0851191	0.071601
dre-miR-135b-3p	7	2	0	12	18	11	0.467895	0.145869	0	0.993718	1.53214	0.787611
dre-miR-135b-5p	13	14	6	29	21	28	0.868949	1.02109	0.413828	2.40148	1.7875	2.00483
dre-miR-135c	68	80	5	31	41	28	4.54527	5.83478	0.344857	2.5671	3.48988	2.00483
dre-miR-137-3p	6	6	3	8	4	5	0.401053	0.437608	0.206914	0.662478	0.340477	0.358005
dre-miR-138-2-3p	4	7	10	8	6	7	0.267369	0.510543	0.689713	0.662478	0.510715	0.501207
dre-miR-138-3p	5	18	2	5	6	6	0.334211	1.31282	0.137943	0.414049	0.510715	0.429606
dre-miR-138-5p	3535	5523	6351	5313	7942	5223	236.287	402.818	438.037	439.969	676.016	373.972
dre-miR-1388-3p	210	205	279	206	276	183	14.0369	14.9516	19.243	17.0588	23.4929	13.103
dre-miR-1388-5p	606	536	770	464	605	506	40.5064	39.093	53.1079	38.4238	51.4971	36.2301
dre-miR-139-5p	23	36	40	36	36	33	1.53737	2.62565	2.75885	2.98115	3.06429	2.36283
dre-miR-140-3p	19391	17246	17517	10759	11453	10603	1296.14	1257.83	1208.17	890.951	974.869	759.186
dre-miR-140-5p	1212	1237	1429	1130	1116	1069	81.0127	90.2202	98.56	93.5751	94.9929	76.5415
dre-miR-141-3p	973	1069	1758	938	1017	827	65.0375	77.9672	121.252	77.6756	86.5662	59.214
dre-miR-141-5p	22	16	21	16	16	17	1.47053	1.16696	1.4484	1.32496	1.36191	1.21722
dre-miR-142a-3p	2	1	9	2	6	4	0.133684	0.0729347	0.620742	0.16562	0.510715	0.286404
dre-miR-142a-5p	6	7	6	9	12	12	0.401053	0.510543	0.413828	0.745288	1.02143	0.859212
dre-miR-142b-5p	9	11	7	12	11	6	0.60158	0.802282	0.482799	0.993718	0.93631	0.429606
dre-miR-143	71284	63963	5423	26145	26455	16017	4764.78	4665.12	374.031	2165.06	2251.83	1146.83
dre-miR-144-3p	1	3	2	3	1	3	0.0668422	0.218804	0.137943	0.248429	0.0851191	0.214803
dre-miR-144-5p	5	8	22	2	7	7	0.334211	0.583478	1.51737	0.16562	0.595834	0.501207
dre-miR-145-3p	364	327	25	133	162	94	24.3306	23.8497	1.72428	11.0137	13.7893	6.7305
dre-miR-145-5p	1367	1953	154	527	410	291	91.3733	142.441	10.6216	43.6408	34.8988	20.8359
dre-miR-146a	827239	468180	688319	724945	546900	941238	55294.5	34146.6	47474.3	60032.6	46551.6	67393.6
dre-miR-146b	253	160	134	43	61	45	16.9111	11.6696	9.24216	3.56082	5.19227	3.22205
dre-miR-148	9765	8524	11279	7718	6657	7685	652.714	621.696	777.928	639.126	566.638	550.254
dre-miR-150	23	21	39	14	22	12	1.53737	1.53163	2.68988	1.15934	1.87262	0.859212
dre-miR-152	3060	2642	4040	2825	2576	3356	204.537	192.694	278.644	233.938	219.267	240.293
dre-miR-153a-3p	181	156	108	89	117	88	12.0984	11.3778	7.4489	7.37007	9.95894	6.30089
dre-miR-153a-5p	2	0	3	2	0	1	0.133684	0	0.206914	0.16562	0	0.071601
dre-miR-153b-3p	176	158	110	74	75	66	11.7642	11.5237	7.58685	6.12793	6.38393	4.72567
dre-miR-153b-5p	13	18	11	5	5	4	0.868949	1.31282	0.758685	0.414049	0.425596	0.286404
dre-miR-153c-3p	3817	4105	3666	3865	3805	3597	255.137	299.397	252.849	320.06	323.878	257.549
dre-miR-153c-5p	20	22	42	14	26	12	1.33684	1.60456	2.8968	1.15934	2.2131	0.859212
dre-miR-155	35	37	29	74	68	116	2.33948	2.69858	2.00017	6.12793	5.7881	8.30572
dre-miR-15a-3p	486	507	666	1210	1497	1020	32.4853	36.9779	45.9349	100.2	127.423	73.033
dre-miR-15a-5p	3925	3852	5575	11161	13682	8949	262.356	280.945	384.515	924.24	1164.6	640.758
dre-miR-15b-3p	948	1077	1052	2846	3586	4425	63.3664	78.5507	72.5578	235.677	305.237	316.835
dre-miR-15b-5p	24214	26037	34039	29725	32615	33431	1618.52	1899	2347.71	2461.52	2776.16	2393.69
dre-miR-15c	10321	12360	15331	8581	10430	11981	689.878	901.473	1057.4	710.591	887.792	857.852
dre-miR-16a	4630	4531	5837	3449	3901	4072	309.479	330.467	402.586	285.611	332.05	291.559
dre-miR-16b	33198	33424	34767	128963	161358	125822	2219.03	2437.77	2397.93	10679.4	13734.7	9008.98
dre-miR-16c-3p	4082	3951	4045	2009	2101	2035	272.85	288.165	278.989	166.365	178.835	145.708
dre-miR-16c-5p	9889	9887	11476	4977	5551	6795	661.002	721.106	791.515	412.144	472.496	486.529
dre-miR-1788-3p	2	1	4	11	9	4	0.133684	0.0729347	0.275885	0.910908	0.766072	0.286404
dre-miR-17a-2-3p	50	64	60	55	58	44	3.34211	4.66782	4.13828	4.55454	4.93691	3.15044
dre-miR-17a-3p	337	328	293	240	311	314	22.5258	23.9226	20.2086	19.8744	26.472	22.4827
dre-miR-17a-5p	7697	8195	8883	5722	6044	5491	514.484	597.7	612.672	473.838	514.46	393.161
dre-miR-181a-2-3p	24566	24755	24341	45292	56876	54118	1642.05	1805.5	1678.83	3750.62	4841.24	3874.9
dre-miR-181a-3-3p	362	526	361	369	488	485	24.1969	38.3637	24.8986	30.5568	41.5381	34.7265
dre-miR-181a-3p	922	865	585	1717	1879	1590	61.6285	63.0885	40.3482	142.184	159.939	113.846
dre-miR-181a-4-3p	7	2	1	3	12	8	0.467895	0.145869	0.0689713	0.248429	1.02143	0.572808
dre-miR-181a-5-3p	6079	4900	3172	4307	5368	4923	406.334	357.38	218.777	356.662	456.919	352.492
dre-miR-181a-5p	2101342	1935098	2204479	2304199	2149840	2425400	140458	141136	152046	190810	182993	173661
dre-miR-181b-3-3p	25	18	12	23	32	24	1.67105	1.31282	0.827656	1.90463	2.72381	1.71842
dre-miR-181b-3p	1158	1156	1180	1662	1928	1814	77.4033	84.3125	81.3862	137.63	164.11	129.884
dre-miR-181b-5p	296552	296957	307316	357811	363828	379423	19822.2	21658.5	21196	29630.3	30968.7	27167.1
dre-miR-181c-3p	226	218	161	306	305	323	15.1063	15.8998	11.1044	25.3398	25.9613	23.1271
dre-miR-181c-5p	7683	7537	7456	12424	11973	13606	513.549	549.709	514.25	1028.83	1019.13	974.203
dre-miR-181d-5p	25	27	17	33	25	28	1.67105	1.96924	1.17251	2.73272	2.12798	2.00483
dre-miR-182-5p	3537	2803	2375	7133	7125	9146	236.421	204.436	163.807	590.682	606.474	654.863
dre-miR-183-3p	110	109	75	164	174	140	7.35264	7.94988	5.17285	13.5808	14.8107	10.0241
dre-miR-183-5p	329	258	243	868	968	1160	21.9911	18.8172	16.76	71.8789	82.3953	83.0572
dre-miR-184	608	598	445	259	318	368	40.6401	43.615	30.6922	21.4477	27.0679	26.3492
dre-miR-187	162	118	18	11	12	11	10.8284	8.6063	1.24148	0.910908	1.02143	0.787611
dre-miR-18a	288	371	280	425	348	320	19.2506	27.0588	19.312	35.1942	29.6215	22.9123
dre-miR-18b-3p	27	50	50	66	85	68	1.80474	3.64674	3.44857	5.46545	7.23513	4.86887
dre-miR-18b-5p	42	47	51	27	30	24	2.80737	3.42793	3.51754	2.23586	2.55357	1.71842
dre-miR-18c	4	2	7	13	25	16	0.267369	0.145869	0.482799	1.07653	2.12798	1.14562
dre-miR-190a	81	66	95	44	41	38	5.41422	4.81369	6.55228	3.64363	3.48988	2.72084
dre-miR-190b	3	2	7	1	2	3	0.200527	0.145869	0.482799	0.0828098	0.170238	0.214803
dre-miR-192	5019	4697	5777	7078	7398	7079	335.481	342.574	398.447	586.128	629.711	506.864
dre-miR-193a-3p	602	691	806	1177	1912	863	40.239	50.3979	55.5909	97.4671	162.748	61.7917
dre-miR-193a-5p	69	95	79	77	117	113	4.61211	6.9288	5.44873	6.37636	9.95894	8.09091
dre-miR-193b-3p	1424	1379	1457	1735	2415	2066	95.1833	100.577	100.491	143.675	205.563	147.928
dre-miR-193b-5p	1458	1650	1135	4613	5665	4731	97.4559	120.342	78.2824	382.002	482.2	338.744
dre-miR-194a	245	239	277	289	292	253	16.3763	17.4314	19.1051	23.932	24.8548	18.1151
dre-miR-194b	52	77	80	111	105	73	3.47579	5.61597	5.51771	9.19189	8.93751	5.22687
dre-miR-196a-3p	8	3	2	4	5	5	0.534738	0.218804	0.137943	0.331239	0.425596	0.358005
dre-miR-196a-5p	26	27	36	27	24	16	1.7379	1.96924	2.48297	2.23586	2.04286	1.14562
dre-miR-196b	101	120	337	256	215	194	6.75106	8.75217	23.2433	21.1993	18.3006	13.8906
dre-miR-196c	5	4	4	4	2	3	0.334211	0.291739	0.275885	0.331239	0.170238	0.214803
dre-miR-196d	103	121	198	70	76	71	6.88475	8.8251	13.6563	5.79669	6.46905	5.08367
dre-miR-199-3-3p	13402	11604	12415	6189	6564	6080	895.819	846.334	856.279	512.51	558.722	435.334
dre-miR-199-3p	94135	76343	44149	28254	29075	29427	6292.19	5568.05	3045.01	2339.71	2474.84	2107
dre-miR-199-5p	91061	102004	37611	34824	36484	44358	6086.72	7439.63	2594.08	2883.77	3105.49	3176.08
dre-miR-19a-3p	3798	2875	4555	1469	880	715	253.867	209.687	314.164	121.648	74.9048	51.1947
dre-miR-19a-5p	122	156	160	67	69	79	8.15475	11.3778	11.0354	5.54826	5.87322	5.65648
dre-miR-19b-3p	26103	19731	29472	12236	8385	10035	1744.78	1439.07	2032.72	1013.26	713.724	718.516
dre-miR-19b-5p	171	229	227	181	194	181	11.43	16.702	15.6565	14.9886	16.5131	12.9598
dre-miR-19c-3p	296	267	307	178	184	128	19.7853	19.4736	21.1742	14.7401	15.6619	9.16493
dre-miR-19c-5p	1	0	0	0	5	1	0.0668422	0	0	0	0.425596	0.071601
dre-miR-19d-3p	7588	6627	8923	4380	3643	4743	507.199	483.338	615.431	362.707	310.089	339.604
dre-miR-19d-5p	58	53	23	41	74	89	3.87685	3.86554	1.58634	3.3952	6.29882	6.37249
dre-miR-200a-3p	108	73	170	59	51	66	7.21896	5.32423	11.7251	4.88578	4.34108	4.72567
dre-miR-200a-5p	2	4	0	2	5	0	0.133684	0.291739	0	0.16562	0.425596	0
dre-miR-200b-3p	7	8	13	4	5	4	0.467895	0.583478	0.896627	0.331239	0.425596	0.286404
dre-miR-200c-3p	334	424	693	272	357	329	22.3253	30.9243	47.7971	22.5243	30.3875	23.5567
dre-miR-200c-5p	18	23	57	41	36	54	1.20316	1.6775	3.93137	3.3952	3.06429	3.86645
dre-miR-202-5p	0	1	1	0	2	0	0	0.0729347	0.0689713	0	0.170238	0
dre-miR-203a-3p	52	70	105	75	81	94	3.47579	5.10543	7.24199	6.21074	6.89465	6.7305
dre-miR-203a-5p	2	1	1	3	1	1	0.133684	0.0729347	0.0689713	0.248429	0.0851191	0.071601
dre-miR-203b-3p	37	47	43	42	39	32	2.47316	3.42793	2.96577	3.47801	3.31965	2.29123
dre-miR-203b-5p	1	2	1	2	2	0	0.0668422	0.145869	0.0689713	0.16562	0.170238	0
dre-miR-204-2-3p	2	3	2	0	1	2	0.133684	0.218804	0.137943	0	0.0851191	0.143202
dre-miR-204-5p	2550	2923	1908	1133	1269	1197	170.448	213.188	131.597	93.8235	108.016	85.7064
dre-miR-205-5p	4	3	5	12	5	5	0.267369	0.218804	0.344857	0.993718	0.425596	0.358005
dre-miR-206-3p	3	1	3	2	2	1	0.200527	0.0729347	0.206914	0.16562	0.170238	0.071601
dre-miR-206-5p	0	0	1	0	0	0	0	0	0.0689713	0	0	0
dre-miR-20a-3p	860	1021	1037	829	944	796	57.4843	74.4663	71.5233	68.6493	80.3525	56.9944
dre-miR-20a-5p	4977	5546	6297	4478	4644	3662	332.674	404.496	434.312	370.822	395.293	262.203
dre-miR-20b-3p	8	16	17	11	13	8	0.534738	1.16696	1.17251	0.910908	1.10655	0.572808
dre-miR-20b-5p	23	27	22	29	24	37	1.53737	1.96924	1.51737	2.40148	2.04286	2.64924
dre-miR-21	5780408	5325120	5750000	4641883	4464062	5881267	386375	388386	396585	384393	379977	421105
dre-miR-210-3p	37143	37007	35111	20571	23410	24406	2482.72	2699.09	2421.65	1703.48	1992.64	1747.49
dre-miR-210-5p	4933	5274	3657	2905	3568	4628	329.733	384.658	252.228	240.562	303.705	331.37
dre-miR-212	19	35	34	45	55	25	1.27	2.55272	2.34502	3.72644	4.68155	1.79003
dre-miR-212-3p	27	38	50	86	100	61	1.80474	2.77152	3.44857	7.12164	8.51191	4.36766
dre-miR-212-5p	54	42	43	108	141	137	3.60948	3.06326	2.96577	8.94346	12.0018	9.80934
dre-miR-214	25764	22449	6615	4331	3898	5667	1722.12	1637.31	456.245	358.649	331.794	405.763
dre-miR-216a	0	0	1	0	0	0	0	0	0.0689713	0	0	0
dre-miR-216b	5	7	2	2	1	0	0.334211	0.510543	0.137943	0.16562	0.0851191	0
dre-miR-217	0	1	0	0	0	2	0	0.0729347	0	0	0	0.143202
dre-miR-2184	12682	9848	18749	3458	3232	3268	847.693	718.261	1293.14	286.356	275.105	233.992
dre-miR-2185-3p	23	13	5	17	52	31	1.53737	0.948151	0.344857	1.40777	4.42619	2.21963
dre-miR-2185-5p	958	815	360	3037	3369	2736	64.0348	59.4418	24.8297	251.493	286.766	195.9
dre-miR-2187-3p	1	0	0	1	4	3	0.0668422	0	0	0.0828098	0.340477	0.214803
dre-miR-2187-5p	0	0	1	8	10	11	0	0	0.0689713	0.662478	0.851191	0.787611
dre-miR-2188-3p	2	4	1	2	5	2	0.133684	0.291739	0.0689713	0.16562	0.425596	0.143202
dre-miR-2188-5p	4	12	1	3	4	2	0.267369	0.875217	0.0689713	0.248429	0.340477	0.143202
dre-miR-2189	204	204	280	100	131	93	13.6358	14.8787	19.312	8.28098	11.1506	6.65889
dre-miR-218a	15278	12775	18069	11984	12966	10432	1021.22	931.741	1246.24	992.393	1103.65	746.942
dre-miR-218b	253	146	206	138	164	138	16.9111	10.6485	14.2081	11.4278	13.9595	9.88094
dre-miR-219-3p	1	1	4	4	6	0	0.0668422	0.0729347	0.275885	0.331239	0.510715	0
dre-miR-219-5p	54	26	91	93	56	49	3.60948	1.8963	6.27639	7.70131	4.76667	3.50845
dre-miR-2191	3	6	1	0	4	0	0.200527	0.437608	0.0689713	0	0.340477	0
dre-miR-2192	1	0	0	0	0	0	0.0668422	0	0	0	0	0
dre-miR-221-3p	121027	120746	87600	63909	72316	65893	8089.71	8806.58	6041.89	5292.29	6155.47	4718.01
dre-miR-221-5p	8042	6786	5356	6614	6224	7679	537.545	494.935	369.41	547.704	529.781	549.824
dre-miR-222a-3p	157386	189887	113153	169942	167323	159543	10520	13849.4	7804.31	14072.9	14242.4	11423.4
dre-miR-222a-5p	139206	139659	93467	132555	126459	136341	9304.83	10186	6446.54	10976.9	10764.1	9762.15
dre-miR-222b	39	43	147	71	41	47	2.60685	3.13619	10.1388	5.8795	3.48988	3.36525
dre-miR-223	1	1	2	0	0	2	0.0668422	0.0729347	0.137943	0	0	0.143202
dre-miR-22a-3p	607214	552229	482299	637479	680872	551446	40587.5	40276.7	33264.8	52789.5	57955.2	39484.1
dre-miR-22a-5p	1039	1144	1479	933	1353	1108	69.449	83.4373	102.009	77.2616	115.166	79.3339
dre-miR-22b-3p	9895	9297	8690	8122	8800	6772	661.404	678.074	599.361	672.581	749.048	484.882
dre-miR-22b-5p	96	94	133	125	139	109	6.41685	6.85586	9.17319	10.3512	11.8316	7.80451
dre-miR-23a-3-5p	23	23	35	20	45	40	1.53737	1.6775	2.414	1.6562	3.83036	2.86404
dre-miR-23a-3p	9686	10332	12546	11879	12190	11677	647.433	753.561	865.314	983.698	1037.6	836.085
dre-miR-23a-5p	1	2	1	6	6	1	0.0668422	0.145869	0.0689713	0.496859	0.510715	0.071601
dre-miR-23b	330	313	364	261	309	318	22.0579	22.8286	25.1056	21.6134	26.3018	22.7691
dre-miR-23b-3p	1185	1275	1445	1474	1510	1533	79.208	92.9918	99.6636	122.062	128.53	109.764
dre-miR-23b-5p	1	1	7	4	9	11	0.0668422	0.0729347	0.482799	0.331239	0.766072	0.787611
dre-miR-24	1542	1392	1645	908	995	1017	103.071	101.525	113.458	75.1913	84.6935	72.8182
dre-miR-24b-3p	1462	1560	2011	1532	1798	1648	97.7233	113.778	138.701	126.865	153.044	117.998
dre-miR-24b-5p	1175	1100	1325	1299	1652	1379	78.5396	80.2282	91.387	107.57	140.617	98.7378
dre-miR-25-3p	63883	61477	70603	38290	40754	47024	4270.08	4483.81	4869.58	3170.79	3468.94	3366.97
dre-miR-25-5p	604	600	387	420	505	624	40.3727	43.7608	26.6919	34.7801	42.9852	44.679
dre-miR-26a-2-3p	100	91	184	126	187	172	6.68422	6.63706	12.6907	10.434	15.9173	12.3154
dre-miR-26a-3p	615	793	914	804	1012	1078	41.1079	57.8372	63.0398	66.5791	86.1406	77.1859
dre-miR-26a-5p	277634	265495	340429	324401	361609	366750	18557.7	19363.8	23479.8	26863.6	30779.8	26259.7
dre-miR-26b	126417	103002	147199	72597	68502	90842	8449.99	7512.42	10152.5	6011.74	5830.83	6504.38
dre-miR-27a-3p	15905	14040	19322	12231	14267	12089	1063.13	1024	1332.66	1012.85	1214.39	865.585
dre-miR-27a-5p	13841	13745	12691	21598	25135	23660	925.163	1002.49	875.315	1788.53	2139.47	1694.08
dre-miR-27b-3p	22709	20888	27002	24460	25715	24603	1517.92	1523.46	1862.36	2025.53	2188.84	1761.6
dre-miR-27b-5p	1614	1621	1553	2250	2495	2875	107.883	118.227	107.112	186.322	212.372	205.853
dre-miR-27c-3p	29658	28688	48329	52939	58942	67565	1982.41	2092.35	3333.31	4383.87	5017.09	4837.72
dre-miR-27c-5p	1090	1037	1849	2032	2275	2739	72.858	75.6333	127.528	168.27	193.646	196.115
dre-miR-27d	9777	8551	6763	7178	7124	8542	653.516	623.665	466.453	594.409	606.389	611.616
dre-miR-27e	16180	15939	15612	13918	14839	13878	1081.51	1162.51	1076.78	1152.55	1263.08	993.679
dre-miR-29a	12431	12467	15563	12966	14567	12671	830.915	909.277	1073.4	1073.71	1239.93	907.256
dre-miR-29b	596	606	852	423	435	429	39.8379	44.1984	58.7636	35.0285	37.0268	30.7168
dre-miR-29b3-3p	737	677	932	613	564	530	49.2627	49.3768	64.2813	50.7624	48.0072	37.9485
dre-miR-29b3-5p	2	0	5	1	2	0	0.133684	0	0.344857	0.0828098	0.170238	0
dre-miR-301a	4771	4742	4898	5153	4756	3396	318.904	345.856	337.822	426.719	404.827	243.157
dre-miR-301b-3p	112	111	73	46	51	40	7.48633	8.09575	5.03491	3.80925	4.34108	2.86404
dre-miR-301b-5p	41	57	27	142	182	174	2.74053	4.15728	1.86223	11.759	15.4917	12.4586
dre-miR-301c-3p	60	60	49	31	22	18	4.01053	4.37608	3.37959	2.5671	1.87262	1.28882
dre-miR-301c-5p	4	7	2	7	14	10	0.267369	0.510543	0.137943	0.579669	1.19167	0.71601
dre-miR-30a-3p	3	3	3	3	5	2	0.200527	0.218804	0.206914	0.248429	0.425596	0.143202
dre-miR-30a-5p	46	55	33	110	142	103	3.07474	4.01141	2.27605	9.10908	12.0869	7.3749
dre-miR-30b	15404	17120	18466	8753	8722	9009	1029.64	1248.64	1273.62	724.834	742.409	645.054
dre-miR-30c-3p	0	1	0	0	0	0	0	0.0729347	0	0	0	0
dre-miR-30c-5p	32124	36328	40126	30087	31455	30885	2147.24	2649.57	2767.54	2491.5	2677.42	2211.4
dre-miR-30d	81523	74363	69159	43024	42334	42637	5449.18	5423.64	4769.99	3562.81	3603.43	3052.85
dre-miR-30e-3p	7357	6888	9656	6077	6372	7121	491.758	502.374	665.987	503.235	542.379	509.871
dre-miR-30e-5p	70788	64652	74028	47240	43948	27727	4731.63	4715.38	5105.81	3911.94	3740.82	1985.28
dre-miR-31	571	567	835	562	639	688	38.1669	41.354	57.5911	46.5391	54.3911	49.2615
dre-miR-338	323	319	290	323	307	192	21.59	23.2662	20.0017	26.7476	26.1316	13.7474
dre-miR-338-3p	322	321	304	367	364	238	21.5232	23.412	20.9673	30.3912	30.9834	17.041
dre-miR-338-5p	12	13	16	33	63	37	0.802106	0.948151	1.10354	2.73272	5.3625	2.64924
dre-miR-34a	1100	906	1685	2955	3253	1903	73.5264	66.0789	116.217	244.703	276.893	136.257
dre-miR-34b	14	12	11	3	8	5	0.935791	0.875217	0.758685	0.248429	0.680953	0.358005
dre-miR-34c-3p	8	9	1	1	1	0	0.534738	0.656412	0.0689713	0.0828098	0.0851191	0
dre-miR-34c-5p	10	5	2	2	1	0	0.668422	0.364674	0.137943	0.16562	0.0851191	0
dre-miR-363-3p	11	13	9	56	75	56	0.735264	0.948151	0.620742	4.63735	6.38393	4.00966
dre-miR-363-5p	0	1	0	3	7	2	0	0.0729347	0	0.248429	0.595834	0.143202
dre-miR-365	887	861	680	1101	1298	1128	59.289	62.7968	46.9005	91.1736	110.485	80.7659
dre-miR-375	2488	2446	3049	4213	4554	3780	166.303	178.398	210.294	348.878	387.632	270.652
dre-miR-429a	2	3	4	10	10	5	0.133684	0.218804	0.275885	0.828098	0.851191	0.358005
dre-miR-429b	22	37	69	20	18	16	1.47053	2.69858	4.75902	1.6562	1.53214	1.14562
dre-miR-430a-14-5p	0	2	0	0	0	0	0	0.145869	0	0	0	0
dre-miR-430a-16-5p	0	1	0	1	0	0	0	0.0729347	0	0.0828098	0	0
dre-miR-430a-3p	203	236	34	383	343	349	13.569	17.2126	2.34502	31.7162	29.1959	24.9888
dre-miR-430a-5p	0	1	0	1	1	2	0	0.0729347	0	0.0828098	0.0851191	0.143202
dre-miR-430b-3p	2160	2496	459	2322	2545	2132	144.379	182.045	31.6578	192.284	216.628	152.653
dre-miR-430b-5p	35	40	16	48	67	50	2.33948	2.91739	1.10354	3.97487	5.70298	3.58005
dre-miR-430c-3p	59	60	14	56	99	67	3.94369	4.37608	0.965598	4.63735	8.42679	4.79727
dre-miR-430c-5p	0	2	0	0	0	0	0	0.145869	0	0	0	0
dre-miR-451	20	8	31	23	29	52	1.33684	0.583478	2.13811	1.90463	2.46845	3.72325
dre-miR-454a	1958	1893	1755	1554	1465	1331	130.877	138.065	121.045	128.686	124.7	95.301
dre-miR-454b	17292	17879	11275	22173	20490	22083	1155.84	1304	777.652	1836.14	1744.09	1581.17
dre-miR-455-2-5p	1155	1064	943	821	1034	772	77.2027	77.6025	65.04	67.9869	88.0132	55.276
dre-miR-455-3p	1239	1296	1159	509	721	593	82.8175	94.5234	79.9378	42.1502	61.3709	42.4594
dre-miR-455-5p	198	189	26	147	165	119	13.2348	13.7847	1.79325	12.173	14.0447	8.52052
dre-miR-456	7491	7088	7841	14477	13937	14112	500.715	516.961	540.804	1198.84	1186.31	1010.43
dre-miR-457a	3832	4490	6199	3372	3694	4024	256.139	327.477	427.553	279.235	314.43	288.122
dre-miR-457b-3p	178	159	198	200	203	221	11.8979	11.5966	13.6563	16.562	17.2792	15.8238
dre-miR-457b-5p	205	199	258	163	213	255	13.7026	14.514	17.7946	13.498	18.1304	18.2583
dre-miR-458-3p	119	98	63	123	110	103	7.95422	7.1476	4.34519	10.1856	9.3631	7.3749
dre-miR-458-5p	1	0	0	2	4	0	0.0668422	0	0	0.16562	0.340477	0
dre-miR-459-3p	0	2	0	3	0	2	0	0.145869	0	0.248429	0	0.143202
dre-miR-459-5p	3	1	4	2	5	0	0.200527	0.0729347	0.275885	0.16562	0.425596	0
dre-miR-460-3p	6304	6483	6257	5971	6294	4224	421.373	472.836	431.554	494.457	535.74	302.443
dre-miR-460-5p	590	583	448	675	789	614	39.4369	42.5209	30.8992	55.8966	67.159	43.963
dre-miR-462	92987	87637	132155	57648	52632	67949	6215.46	6391.78	9114.9	4773.82	4479.99	4865.22
dre-miR-489	152	80	41	243	259	189	10.16	5.83478	2.82782	20.1228	22.0459	13.5326
dre-miR-499-3p	1	3	0	2	0	4	0.0668422	0.218804	0	0.16562	0	0.286404
dre-miR-499-5p	8	7	2	4	4	7	0.534738	0.510543	0.137943	0.331239	0.340477	0.501207
dre-miR-7132-3p	16	12	17	15	6	7	1.06948	0.875217	1.17251	1.24215	0.510715	0.501207
dre-miR-7132-5p	4	4	0	2	0	2	0.267369	0.291739	0	0.16562	0	0.143202
dre-miR-7133-3p	19	12	17	9	5	8	1.27	0.875217	1.17251	0.745288	0.425596	0.572808
dre-miR-7133-5p	0	1	1	0	0	0	0	0.0729347	0.0689713	0	0	0
dre-miR-7145	379	487	623	219	239	193	25.3332	35.5192	42.9691	18.1353	20.3435	13.819
dre-miR-7146-3p	138	160	228	60	58	45	9.22422	11.6696	15.7255	4.96859	4.93691	3.22205
dre-miR-7146-5p	265	279	383	168	167	153	17.7132	20.3488	26.416	13.912	14.2149	10.955
dre-miR-7147	34	30	22	25	21	26	2.27263	2.18804	1.51737	2.07025	1.7875	1.86163
dre-miR-7148-5p	96	125	132	29	25	22	6.41685	9.11684	9.10421	2.40148	2.12798	1.57522
dre-miR-722	632	583	638	1415	1514	1319	42.2443	42.5209	44.0037	117.176	128.87	94.4417
dre-miR-723-3p	7	14	7	6	4	1	0.467895	1.02109	0.482799	0.496859	0.340477	0.071601
dre-miR-724	1039	1092	1089	974	1074	763	69.449	79.6447	75.1098	80.6568	91.4179	54.6316
dre-miR-725-3p	1	2	4	4	5	4	0.0668422	0.145869	0.275885	0.331239	0.425596	0.286404
dre-miR-726	13	21	7	10	9	13	0.868949	1.53163	0.482799	0.828098	0.766072	0.930813
dre-miR-727-3p	310	366	825	287	272	277	20.7211	26.6941	56.9013	23.7664	23.1524	19.8335
dre-miR-727-5p	77	77	136	184	168	125	5.14685	5.61597	9.3801	15.237	14.3	8.95013
dre-miR-728	5	3	11	9	6	11	0.334211	0.218804	0.758685	0.745288	0.510715	0.787611
dre-miR-729	61	66	84	203	212	166	4.07737	4.81369	5.79359	16.8104	18.0453	11.8858
dre-miR-730	566	626	542	799	897	795	37.8327	45.6571	37.3825	66.165	76.3519	56.9228
dre-miR-731	8805	8000	11446	4818	4371	5767	588.546	583.478	789.446	398.978	372.056	412.923
dre-miR-732	979	831	584	1156	1296	1453	65.4385	60.6087	40.2793	95.7281	110.314	104.036
dre-miR-733	6	13	26	16	19	24	0.401053	0.948151	1.79325	1.32496	1.61726	1.71842
dre-miR-734	141	157	66	30	51	44	9.42475	11.4508	4.55211	2.48429	4.34108	3.15044
dre-miR-735-3p	3387	2358	3190	1151	991	851	226.395	171.98	220.019	95.3141	84.3531	60.9325
dre-miR-735-5p	5686	5266	5009	2340	2222	2040	380.065	384.074	345.477	193.775	189.135	146.066
dre-miR-736	37	33	133	12	20	2	2.47316	2.40685	9.17319	0.993718	1.70238	0.143202
dre-miR-737-3p	7	6	6	5	6	5	0.467895	0.437608	0.413828	0.414049	0.510715	0.358005
dre-miR-737-5p	6881	6083	6829	4568	5413	4206	459.941	443.662	471.005	378.275	460.75	301.154
dre-miR-738	190	145	159	382	382	288	12.7	10.5755	10.9664	31.6333	32.5155	20.6211
dre-miR-740	1	1	0	1	0	0	0.0668422	0.0729347	0	0.0828098	0	0
dre-miR-7a	190	185	165	74	69	71	12.7	13.4929	11.3803	6.12793	5.87322	5.08367
dre-miR-7b	61	44	53	37	37	30	4.07737	3.20913	3.65548	3.06396	3.14941	2.14803
dre-miR-9-3p	2	4	2	6	4	0	0.133684	0.291739	0.137943	0.496859	0.340477	0
dre-miR-9-4-3p	49	52	32	51	64	48	3.27527	3.79261	2.20708	4.2233	5.44762	3.43685
dre-miR-9-5p	145	162	155	144	95	103	9.69212	11.8154	10.6906	11.9246	8.08632	7.3749
dre-miR-9-7-3p	48	32	17	32	40	23	3.20843	2.33391	1.17251	2.64991	3.40477	1.64682
dre-miR-92a-2-5p	434	498	374	418	477	536	29.0095	36.3215	25.7953	34.6145	40.6018	38.3781
dre-miR-92a-3p	311548	345189	389437	330271	364936	324758	20824.6	25176.3	26860	27349.7	31063	23253
dre-miR-92a-5p	1164	1312	1177	1397	1284	1307	77.8043	95.6903	81.1792	115.685	109.293	93.5825
dre-miR-92b-3p	25527	21338	12855	6596	5966	6809	1706.28	1556.28	886.626	546.214	507.821	487.531
dre-miR-92b-5p	7	5	4	2	2	5	0.467895	0.364674	0.275885	0.16562	0.170238	0.358005
dre-miR-93	3955	4058	5722	2112	2455	2409	264.361	295.969	394.654	174.894	208.967	172.487
dre-miR-96-3p	0	4	2	5	13	3	0	0.291739	0.137943	0.414049	1.10655	0.214803
dre-miR-96-5p	17	9	17	26	15	13	1.13632	0.656412	1.17251	2.15306	1.27679	0.930813
dre-miR-99	4045	3092	4187	1676	1667	2198	270.377	225.514	288.783	138.789	141.894	157.379
dre-miR-125b-3-3p	0	0	0	0	2	2	0	0	0	0	0.170238	0.143202
dre-miR-133c-5p	0	0	0	0	1	0	0	0	0	0	0.0851191	0
dre-miR-139-3p	0	0	0	0	1	0	0	0	0	0	0.0851191	0
dre-miR-181d-3p	0	0	0	0	0	1	0	0	0	0	0	0.071601
dre-miR-182-3p	0	0	0	1	6	3	0	0	0	0.0828098	0.510715	0.214803
dre-miR-204-3-3p	0	0	0	1	1	1	0	0	0	0.0828098	0.0851191	0.071601
dre-miR-430a-11-5p	0	0	0	0	1	0	0	0	0	0	0.0851191	0
dre-miR-430a-4-5p	0	0	0	0	1	0	0	0	0	0	0.0851191	0
dre-miR-430i-3p	0	0	0	0	1	0	0	0	0	0	0.0851191	0
dre-miR-430i-5p	0	0	0	1	1	0	0	0	0	0.0828098	0.0851191	0
dre-miR-N01	25	27	42	10	10	12	1.67105	1.96924	2.8968	0.828098	0.851191	0.859212
dre-miR-N02	22	18	16	33	28	21	1.47053	1.31282	1.10354	2.73272	2.38334	1.50362
dre-miR-N03	18	20	24	27	32	23	1.20316	1.45869	1.65531	2.23586	2.72381	1.64682
dre-miR-N04	26	24	19	18	38	20	1.7379	1.75043	1.31046	1.49058	3.23453	1.43202
dre-miR-N05	17	21	19	27	40	22	1.13632	1.53163	1.31046	2.23586	3.40477	1.57522
dre-miR-N06	42	42	23	13	16	22	2.80737	3.06326	1.58634	1.07653	1.36191	1.57522
dre-miR-N07	38	41	33	15	12	20	2.54	2.99032	2.27605	1.24215	1.02143	1.43202
dre-miR-N08	27	26	20	28	17	41	1.80474	1.8963	1.37943	2.31867	1.44703	2.93564
dre-miR-N09	30	39	51	11	13	17	2.00527	2.84445	3.51754	0.910908	1.10655	1.21722
dre-miR-N10	21	25	41	37	25	15	1.40369	1.82337	2.82782	3.06396	2.12798	1.07402
dre-miR-N11	41	38	39	12	16	18	2.74053	2.77152	2.68988	0.993718	1.36191	1.28882
dre-miR-N12	29	43	23	28	21	26	1.93842	3.13619	1.58634	2.31867	1.7875	1.86163
dre-miR-N13	29	41	22	20	25	35	1.93842	2.99032	1.51737	1.6562	2.12798	2.50604
dre-miR-N14	26	17	41	40	39	19	1.7379	1.23989	2.82782	3.31239	3.31965	1.36042
dre-miR-N15	40	47	42	17	24	22	2.67369	3.42793	2.8968	1.40777	2.04286	1.57522
dre-miR-N16	37	20	51	40	15	31	2.47316	1.45869	3.51754	3.31239	1.27679	2.21963
dre-miR-N17	59	47	43	22	14	13	3.94369	3.42793	2.96577	1.82182	1.19167	0.930813
dre-miR-N18	51	60	55	11	20	16	3.40895	4.37608	3.79342	0.910908	1.70238	1.14562
dre-miR-N19	44	33	63	20	29	27	2.94106	2.40685	4.34519	1.6562	2.46845	1.93323
dre-miR-N20	44	41	16	30	44	45	2.94106	2.99032	1.10354	2.48429	3.74524	3.22205
dre-miR-N21	34	45	40	49	36	21	2.27263	3.28206	2.75885	4.05768	3.06429	1.50362
dre-miR-N22	40	52	42	47	44	15	2.67369	3.79261	2.8968	3.89206	3.74524	1.07402
dre-miR-N23	54	29	64	37	42	19	3.60948	2.11511	4.41416	3.06396	3.575	1.36042
dre-miR-N24	68	73	55	14	24	13	4.54527	5.32423	3.79342	1.15934	2.04286	0.930813
dre-miR-N25	27	33	36	46	68	38	1.80474	2.40685	2.48297	3.80925	5.7881	2.72084
dre-miR-N26	44	28	23	66	60	49	2.94106	2.04217	1.58634	5.46545	5.10715	3.50845
dre-miR-N27	21	38	21	67	69	61	1.40369	2.77152	1.4484	5.54826	5.87322	4.36766
dre-miR-N28	67	85	67	19	23	21	4.47843	6.19945	4.62108	1.57339	1.95774	1.50362
dre-miR-N29	33	32	38	52	70	58	2.20579	2.33391	2.62091	4.30611	5.95834	4.15286
dre-miR-N30	58	60	50	43	37	38	3.87685	4.37608	3.44857	3.56082	3.14941	2.72084
dre-miR-N31	55	67	41	32	25	66	3.67632	4.88663	2.82782	2.64991	2.12798	4.72567
dre-miR-N32	30	18	42	70	67	60	2.00527	1.31282	2.8968	5.79669	5.70298	4.29606
dre-miR-N33	86	98	80	10	14	13	5.74843	7.1476	5.51771	0.828098	1.19167	0.930813
dre-miR-N34	37	18	43	63	72	74	2.47316	1.31282	2.96577	5.21702	6.12858	5.29848
dre-miR-N35	56	51	103	25	44	31	3.74316	3.71967	7.10405	2.07025	3.74524	2.21963
dre-miR-N36	94	91	65	23	26	28	6.28317	6.63706	4.48314	1.90463	2.2131	2.00483
dre-miR-N37	40	27	22	82	88	70	2.67369	1.96924	1.51737	6.7904	7.49048	5.01207
dre-miR-N38	56	38	40	63	63	99	3.74316	2.77152	2.75885	5.21702	5.3625	7.0885
dre-miR-N39	68	75	58	70	70	41	4.54527	5.4701	4.00034	5.79669	5.95834	2.93564
dre-miR-N40	74	65	66	64	51	62	4.94632	4.74076	4.55211	5.29983	4.34108	4.43926
dre-miR-N41	92	88	116	27	28	33	6.14948	6.41825	8.00067	2.23586	2.38334	2.36283
dre-miR-N42	55	51	36	80	88	82	3.67632	3.71967	2.48297	6.62478	7.49048	5.87128
dre-miR-N43	123	74	102	34	44	40	8.22159	5.39717	7.03507	2.81553	3.74524	2.86404
dre-miR-N44	149	138	111	11	16	10	9.95949	10.065	7.65582	0.910908	1.36191	0.71601
dre-miR-N45	76	65	107	64	77	66	5.08001	4.74076	7.37993	5.29983	6.55417	4.72567
dre-miR-N46	56	41	74	90	109	87	3.74316	2.99032	5.10388	7.45288	9.27798	6.22929
dre-miR-N47	71	62	63	73	93	98	4.7458	4.52195	4.34519	6.04512	7.91608	7.0169
dre-miR-N48	135	109	129	53	47	39	9.0237	7.94988	8.8973	4.38892	4.0006	2.79244
dre-miR-N49	102	98	82	96	104	43	6.8179	7.1476	5.65565	7.94974	8.85239	3.07884
dre-miR-N50	72	69	114	94	114	91	4.81264	5.0325	7.86273	7.78412	9.70358	6.51569
dre-miR-N51	118	132	117	81	82	60	7.88738	9.62738	8.06964	6.70759	6.97977	4.29606
dre-miR-N52	62	61	12	116	200	167	4.14422	4.44902	0.827656	9.60594	17.0238	11.9574
dre-miR-N53	66	90	83	108	139	133	4.41158	6.56412	5.72462	8.94346	11.8316	9.52294
dre-miR-N54	188	186	97	53	55	45	12.5663	13.5659	6.69022	4.38892	4.68155	3.22205
dre-miR-N55	58	59	46	178	159	131	3.87685	4.30315	3.17268	14.7401	13.5339	9.37973
dre-miR-N56	217	179	210	21	26	17	14.5048	13.0553	14.484	1.73901	2.2131	1.21722
dre-miR-N57	153	155	169	70	86	78	10.2269	11.3049	11.6562	5.79669	7.32024	5.58488
dre-miR-N58	137	270	89	125	101	58	9.15738	19.6924	6.13845	10.3512	8.59703	4.15286
dre-miR-N59	127	122	152	147	160	73	8.48896	8.89804	10.4836	12.173	13.6191	5.22687
dre-miR-N60	78	54	48	200	248	203	5.21369	3.93847	3.31062	16.562	21.1095	14.535
dre-miR-N61	361	274	150	63	62	45	24.13	19.9841	10.3457	5.21702	5.27739	3.22205
dre-miR-N62	256	246	267	69	64	100	17.1116	17.9419	18.4153	5.71388	5.44762	7.1601
dre-miR-N63	165	156	154	216	214	182	11.029	11.3778	10.6216	17.8869	18.2155	13.0314
dre-miR-N64	221	270	325	99	104	97	14.7721	19.6924	22.4157	8.19817	8.85239	6.9453
dre-miR-N65	207	207	323	393	434	341	13.8363	15.0975	22.2777	32.5443	36.9417	24.4159
