# Supplementary material for: Identification and characterization of miRNAs involved in cold acclimation of zebrafish ZF4 cells
Source: PLoS One. 2020 Jan 10;15(1):e0226905. doi: 10.1371/journal.pone.0226905 (PMC6953832; doi:10.1371/journal.pone.0226905)
Supplement: S3 Table — (XLSX) [file pone.0226905.s006.xlsx]

## Sheet: Supplementary Table S2-The matu
The mature novel miRNAs
														miRNA reads(Abundance)
Sequence	name	Chromosome	Start	End	Orientation	Abundance	sRNA.length	X..Genomic.Hits	Hairpin.Length	Hairpin...G.C.content	Minimum.Free.Energy	Adjusted.MFE	Randfold.p.value	con1	con2	con3	cold1	cold2	cold3
GAAAGATGTAACCATTGACTTT	dre-miR-N01	19	2386610	2386631	-	21	22	2	125	28.8	-41.1	-32.88	0.009901	25	27	42	10	10	12
TTCACTGTGGCGGAAATGACC	dre-miR-N02	4	49627618	49627638	+	23	21	4	102	50	-45.1	-44.2157	0.009901	22	18	16	33	28	21
TCCATCAGTCACGTGACCTACC	dre-miR-N03	5	35345795	35345816	-	24	22	1	90	51.1111	-43.1	-47.8889	0.019802	18	20	24	27	32	23
ACATGGAAGCATTTCTGATTT	dre-miR-N04	8	16575180	16575200	-	24	21	1	73	39.726	-21.6	-29.589	0.019802	26	24	19	18	38	20
TAAAAAGCCTTTATTTACATGAC	dre-miR-N05	24	22650859	22650881	+	24	23	4	190	32.6316	-79.3	-41.7368	0.009901	17	21	19	27	40	22
TTCTGTTTGGTACGCTTTTATGG	dre-miR-N06	21	32798115	32798137	+	26	23	4	107	47.6636	-45	-42.0561	0.009901	42	42	23	13	16	22
TATGAAAGTCAATGGTTACCGT	dre-miR-N07	KN150427.1	30341	30362	-	27	22	2	142	30.2817	-49.3	-34.7183	0.009901	38	41	33	15	12	20
AGTTTTGCTGGTTTGCTGTC	dre-miR-N08	9	53896859	53896878	-	27	20	1	84	46.4286	-40.6	-48.3333	0.009901	27	26	20	28	17	41
CTGTACGGTTCAGTTTGGTATG	dre-miR-N09	4	6268932	6268953	-	27	22	2	107	46.729	-45.5	-42.5234	0.009901	30	39	51	11	13	17
TTGGAGAAAGGATTTCCTGAAC	dre-miR-N10	17	10314592	10314613	-	27	22	1	171	47.3684	-65.3	-38.1871	0.009901	21	25	41	37	25	15
CTGCAGGGCGTCTCTGGAG	dre-miR-N11	24	614734	614752	+	27	19	4	85	57.6471	-33.7	-39.6471	0.009901	41	38	39	12	16	18
TTGCTGTTATTTTCGTAGGTGT	dre-miR-N12	25	9177690	9177711	-	28	22	1	96	42.7083	-33.3	-34.6875	0.009901	29	43	23	28	21	26
TTTGAGAACCTGTAACCATTGA	dre-miR-N13	19	22470576	22470597	-	29	22	1	147	25.8503	-45.3	-30.8163	0.009901	29	41	22	20	25	35
TTTCTGTTGTTTTCATGAGGCA	dre-miR-N14	5	41749559	41749580	-	30	22	9	149	27.5168	-40.5	-27.1812	0.009901	26	17	41	40	39	19
TCCACAATTCAGTTTGGCAATG	dre-miR-N15	19	34859769	34859790	+	32	22	6	59	49.1525	-20.6	-34.9153	0.019802	40	47	42	17	24	22
CCCGGTGTCCTGCATAGTTTAG	dre-miR-N16	14	46372699	46372720	+	32	22	9	199	49.2462	-109.5	-55.0251	0.009901	37	20	51	40	15	31
CTCCAACCTTGATCAAGCAGCT	dre-miR-N17	10	11188614	11188635	-	33	22	1	211	40.2844	-79.23	-37.5498	0.009901	59	47	43	22	14	13
AACAACATGTCACTCTAGGCT	dre-miR-N18	14	51704056	51704076	-	36	21	1	149	40.9396	-61.33	-41.1611	0.009901	51	60	55	11	20	16
GAGGAATTGACTTTGACACTCCT	dre-miR-N19	9	34308674	34308696	-	36	23	1	149	47.651	-70.3	-47.1812	0.009901	44	33	63	20	29	27
AATGTATTTTTGGGCTGAGGGA	dre-miR-N20	3	4656840	4656861	-	37	22	2	66	42.4242	-24.1	-36.5152	0.009901	44	41	16	30	44	45
ATGACTCAAACCCGGGGACTCG	dre-miR-N21	22	4557456	4557477	+	38	22	3	165	43.6364	-57.8	-35.0303	0.009901	34	45	40	49	36	21
ATGATAATGATGATGATGATGCT	dre-miR-N22	2	58762460	58762482	+	40	23	2	141	41.844	-66	-46.8085	0.009901	40	52	42	47	44	15
ATTTTCAATTCTGTGTGAACT	dre-miR-N23	13	36957963	36957983	-	41	21	1	198	36.8687	-67.6	-34.1414	0.009901	54	29	64	37	42	19
GTGACCAAAATCAAACGTCTGAT	dre-miR-N24	24	5025654	5025676	-	41	23	16	98	38.7755	-32.5	-33.1633	0.009901	68	73	55	14	24	13
ACAACCTTGATCAAACGCAACT	dre-miR-N25	23	31510417	31510438	-	41	22	1	111	45.9459	-47.47	-42.7658	0.009901	27	33	36	46	68	38
AGTCTGTAGAGCATGAGAC	dre-miR-N26	4	45036240	45036258	+	45	19	14	160	44.375	-46.99	-29.3687	0.069307	44	28	23	66	60	49
ACCTTAGAGGAGAACGACGGCCC	dre-miR-N27	5	828435	828457	-	46	23	3	65	60	-30.1	-46.3077	0.009901	21	38	21	67	69	61
TGCAGGACACCGGACCTCCAGT	dre-miR-N28	23	5657836	5657857	+	47	22	3	187	50.2674	-106.8	-57.1123	0.009901	67	85	67	19	23	21
TTCGAAATACCTTAGTCACATG	dre-miR-N29	6	53302623	53302644	-	47	22	1	317	42.5868	-124.59	-39.3028	0.009901	33	32	38	52	70	58
TGCAGGACACCGGACCTCCAGGT	dre-miR-N30	5	68193215	68193237	-	48	23	2	190	51.0526	-110.9	-58.3684	0.009901	58	60	50	43	37	38
TAGGGTATCAGACTGGTGT	dre-miR-N31	17	22067564	22067582	+	48	19	1	96	48.9583	-33	-34.375	0.029703	55	67	41	32	25	66
CTCGGATCATCTGTTTTCCGGC	dre-miR-N32	1	36231306	36231327	+	48	22	1	74	54.0541	-36.9	-49.8649	0.009901	30	18	42	70	67	60
TAACGTTTCGAGCCCACTGACTG	dre-miR-N33	24	1825466	1825488	-	50	23	1	89	47.191	-43.4	-48.764	0.009901	86	98	80	10	14	13
AATAGACAGATTCGAAAGACT	dre-miR-N34	16	33707087	33707107	+	51	21	1	296	31.7568	-118.3	-39.9662	0.009901	37	18	43	63	72	74
TGTGGAAGTCAATGGTTACAT	dre-miR-N35	9	17308217	17308237	+	52	21	7	159	33.3333	-52.9	-33.2704	0.009901	56	51	103	25	44	31
ATGACTCAAACCCGAGGACTCA	dre-miR-N36	20	5271706	5271727	-	55	22	16	165	43.6364	-48.2	-29.2121	0.029703	94	91	65	23	26	28
TCGATGCTGGATTTCTCAACCT	dre-miR-N37	16	41126372	41126393	+	55	22	1	152	40.7895	-42.8	-28.1579	0.009901	40	27	22	82	88	70
TGTGAGCTGGTTTATACTGACCT	dre-miR-N38	11	97223	97245	+	60	23	1	67	49.2537	-29.8	-44.4776	0.009901	56	38	40	63	63	99
TCACCATTGACTTCTGTAGT	dre-miR-N39	24	32014860	32014879	+	64	20	4	163	33.7423	-62.8	-38.5276	0.009901	68	75	58	70	70	41
AGACTAGTAGCCATTGAGATCT	dre-miR-N40	17	20769240	20769261	-	64	22	1	84	33.3333	-35.74	-42.5476	0.009901	74	65	66	64	51	62
AGCTGGTGTCCTGCAGAGTTT	dre-miR-N41	23	42504940	42504960	-	64	21	15	178	48.3146	-85.5	-48.0337	0.009901	92	88	116	27	28	33
GAAATTGATATTGATAACTGGTC	dre-miR-N42	8	50825103	50825125	-	65	23	3	207	25.1208	-58.9	-28.4541	0.009901	55	51	36	80	88	82
ATCGCTGGTAATCGTGACAGGT	dre-miR-N43	6	50357006	50357027	+	70	22	10	75	46.6667	-28.7	-38.2667	0.009901	123	74	102	34	44	40
TTTCCGGCCAGATGCGGCGGCCG	dre-miR-N44	6	17896394	17896416	-	73	23	2	65	72.3077	-41.9	-64.4615	0.009901	149	138	111	11	16	10
AAGTTCTGTGGTCCACTCTGGC	dre-miR-N45	6	10669036	10669057	+	76	22	1	82	51.2195	-34.2	-41.7073	0.009901	76	65	107	64	77	66
TATTGTTGTCCAAACTCGGTCC	dre-miR-N46	14	30419619	30419640	+	76	22	1	117	47.0085	-60.7	-51.8803	0.009901	56	41	74	90	109	87
TTCACTGTGGCGGAAATGACCT	dre-miR-N47	4	33224312	33224333	+	77	22	4	109	49.5413	-48	-44.0367	0.009901	71	62	63	73	93	98
TCTGGTCCTGTCTTGGCTTAC	dre-miR-N48	19	984989	985009	-	85	21	1	173	45.6647	-55.7	-32.1965	0.029703	135	109	129	53	47	39
CTGTGTTCGCGCTCTCCCCTG	dre-miR-N49	4	41443508	41443528	+	88	21	2	67	62.6866	-27.4	-40.8955	0.039604	102	98	82	96	104	43
AGGGTTATGATTCTCGCT	dre-miR-N50	4	55676665	55676682	+	92	18	16	98	47.9592	-34.1	-34.7959	0.049505	72	69	114	94	114	91
ACGCTTCTCTTGGCTGTCTGATT	dre-miR-N51	17	11244012	11244034	-	98	23	1	96	42.7083	-28.6	-29.7917	0.019802	118	132	117	81	82	60
CCCGGCGCCCCCCGGATGCCCT	dre-miR-N52	4	53879570	53879591	+	103	22	14	64	73.4375	-34.9	-54.5312	0.079208	62	61	12	116	200	167
GATGCCATCGAACATTGCTGAT	dre-miR-N53	10	40412471	40412492	+	103	22	1	88	55.6818	-29.3	-33.2955	0.009901	66	90	83	108	139	133
TAAGTCAGGGGTGTCTAAACT	dre-miR-N54	12	41550051	41550071	-	104	21	9	67	55.2239	-24.4	-36.4179	0.039604	188	186	97	53	55	45
ACTGCTGATAAGCCTGTGGGGC	dre-miR-N55	12	10081858	10081879	-	105	22	1	129	40.3101	-48.2	-37.3643	0.009901	58	59	46	178	159	131
ATGACTCAAACTTGAGGACTT	dre-miR-N56	4	52839805	52839825	-	112	21	8	83	45.7831	-28.3	-34.0964	0.019802	217	179	210	21	26	17
CAGTACACCGGACCTCCAGGA	dre-miR-N57	17	10384054	10384074	-	119	21	3	203	52.7094	-113.7	-56.0099	0.009901	153	155	169	70	86	78
GTCACGGTGGCCGAGAGGTTAA	dre-miR-N58	9	24408696	24408717	-	130	22	2	149	46.9799	-48.61	-32.6242	0.009901	137	270	89	125	101	58
TGATGCATCATCTATAGTGATTG	dre-miR-N59	KN150075.1	12457	12479	+	130	23	7	160	38.75	-55.7	-34.8125	0.009901	127	122	152	147	160	73
CAGCACAAGGCTACGCTCTTCT	dre-miR-N60	8	16052271	16052292	-	139	22	1	159	49.0566	-51.4	-32.327	0.09901	78	54	48	200	248	203
TTACAATTAAAGGATATTTCTT	dre-miR-N61	17	25935615	25935636	-	159	22	2	114	41.2281	-48.7	-42.7193	0.009901	361	274	150	63	62	45
AAGGCGTACCGAACTGAACCGT	dre-miR-N62	3	4071746	4071767	-	167	22	6	124	50	-49.3	-39.7581	0.009901	256	246	267	69	64	100
TACACGAGAACACCAGGACACAA	dre-miR-N63	17	20842380	20842402	-	181	23	1	112	42.8571	-37.8	-33.75	0.009901	165	156	154	216	214	182
TATGAAAGTCAATGGTTACAC	dre-miR-N64	24	34599129	34599149	-	186	21	16	110	32.7273	-39.6	-36	0.009901	221	270	325	99	104	97
CAGATCCCGGACGAGCCCCCA	dre-miR-N65	21	36152717	36152737	+	318	21	9	89	42.6966	-42.57	-47.8315	0.009901	207	207	323	393	434	341
