# Supplementary material for: Identification and characterization of miRNAs involved in cold acclimation of zebrafish ZF4 cells
Source: PLoS One. 2020 Jan 10;15(1):e0226905. doi: 10.1371/journal.pone.0226905 (PMC6953832; doi:10.1371/journal.pone.0226905)
Supplement: S5 Table — (XLSX) [file pone.0226905.s008.xlsx]

## Sheet: Supplementary Table S4-The list
The list of DE-miRNAs
id	baseMean	baseMeanA	baseMeanB	foldChange	log2FoldChange	pval	padj	updown（foldchange>2.5）	updown（foldchange>1.5）
dre-let-7e	59367.6	40748.2	77986.9	1.91388	0.936497	2.17e-05	0.000140315	-	Up
dre-miR-100-2-3p	62.7658	25.9642	99.5675	3.83481	1.93915	1.01e-07	1.21e-06	Up	Up
dre-miR-103	9116.73	6532.32	11701.1	1.79127	0.840982	0.000241061	0.00106756	-	Up
dre-miR-107a-5p	171.341	84.1227	258.559	3.0736	1.61993	8.18e-08	1.1e-06	Up	Up
dre-miR-10c-5p	310316	203692	416940	2.04691	1.03345	1.65e-07	1.83e-06	-	Up
dre-miR-124-4-5p	68.8175	4.11523	133.52	32.4453	5.01994	6.09e-28	9.45e-26	Up	Up
dre-miR-130b	8140.63	5737.79	10543.5	1.83755	0.877783	0.000113489	0.000618152	-	Up
dre-miR-132-3p	239.064	160.584	317.544	1.97743	0.983626	0.000510471	0.00197808	-	Up
dre-miR-132-5p	736.287	530.992	941.582	1.77325	0.826395	0.00109838	0.00375853	-	Up
dre-miR-155	60.7849	31.99	89.5799	2.80025	1.48555	0.000489436	0.00194519	Up	Up
dre-miR-15a-3p	903.363	524.319	1282.41	2.44585	1.29034	2.02e-07	2.09e-06	-	Up
dre-miR-15a-5p	7921.55	4218.42	11624.7	2.7557	1.46242	1.09e-09	1.98e-08	Up	Up
dre-miR-15b-3p	2363.7	973.617	3753.79	3.85551	1.94692	7.02e-10	1.39e-08	Up	Up
dre-miR-16b	87701.7	32078.4	143325	4.46795	2.15961	3.01e-22	3.12e-20	Up	Up
dre-miR-181a-2-3p	38612.4	23311.4	53913.5	2.31275	1.20961	7.77e-08	1.09e-06	-	Up
dre-miR-181a-3p	1270.37	751.806	1788.94	2.37952	1.25067	1.85e-07	1.98e-06	-	Up
dre-miR-181b-3p	1485.26	1105.57	1864.95	1.68687	0.754353	0.00131645	0.00434148	-	Up
dre-miR-181c-5p	10162.9	7176.25	13149.6	1.83238	0.873718	0.000150984	0.000754921	-	Up
dre-miR-182-5p	5432.42	2760.58	8104.26	2.93571	1.55371	7.28e-11	2.05e-09	Up	Up
dre-miR-183-5p	649.53	262.811	1036.25	3.94294	1.97927	6.12e-14	2.11e-12	Up	Up
dre-miR-193b-5p	3258.62	1344.46	5172.78	3.84749	1.94392	7.26e-17	3.22e-15	Up	Up
dre-miR-212-3p	60.6463	36.3276	84.9649	2.33885	1.2258	0.000549019	0.00205055	-	Up
dre-miR-212-5p	88.5745	43.9991	133.15	3.02619	1.5975	1.83e-06	1.62e-05	Up	Up
dre-miR-2185-5p	1914.65	676.997	3152.31	4.65632	2.21919	2.06e-20	1.6e-18	Up	Up
dre-miR-27a-5p	18521.2	12749.8	24292.7	1.90533	0.930044	4.65e-05	0.000276943	-	Up
dre-miR-27b-5p	2075.1	1515.4	2634.8	1.73868	0.797995	0.000533046	0.00203754	-	Up
dre-miR-27c-3p	47861.9	33679.9	62043.8	1.84216	0.881398	0.0001457	0.000740445	-	Up
dre-miR-27c-5p	1846.06	1255.03	2437.1	1.94187	0.957446	0.000346095	0.00146972	-	Up
dre-miR-301b-5p	105.716	39.6523	171.779	4.33213	2.11508	1.85e-10	4.78e-09	Up	Up
dre-miR-30a-5p	82.324	42.4785	122.169	2.87603	1.52408	6.17e-06	4.78e-05	Up	Up
dre-miR-338-5p	29.261	12.9609	45.5612	3.51529	1.81364	6.55e-05	0.000383389	Up	Up
dre-miR-34a	1977.9	1165.17	2790.62	2.39503	1.26004	0.000127603	0.000670456	-	Up
dre-miR-363-3p	37.4038	10.4558	64.3518	6.15467	2.62168	7.19e-10	1.39e-08	Up	Up
dre-miR-375	3425.88	2523.84	4327.92	1.71481	0.778052	0.000595803	0.00217293	-	Up
dre-miR-430a-3p	261.135	150.436	371.834	2.4717	1.30551	0.000229369	0.0010305	-	Up
dre-miR-456	10897.1	7092.28	14702	2.07295	1.05169	5.29e-06	4.32e-05	-	Up
dre-miR-489	162.402	86.6483	238.156	2.74853	1.45866	1.14e-05	8e-05	Up	Up
dre-miR-722	1026.07	586.225	1465.92	2.50062	1.32228	7.52e-08	1.09e-06	Up	Up
dre-miR-729	133.533	66.6911	200.374	3.00451	1.58713	3.84e-07	3.84e-06	Up	Up
dre-miR-732	1054.31	758.767	1349.86	1.77902	0.831079	0.000612977	0.00220752	-	Up
dre-miR-738	259.585	156.333	362.837	2.32093	1.2147	1.73e-05	0.000116319	-	Up
dre-let-7a	458949	623888	294010	0.471255	-1.08542	8.43e-09	1.37e-07	-	Down
dre-miR-100-3p	63053.3	98176.2	27930.4	0.284493	-1.81354	5.99e-16	2.32e-14	Down	Down
dre-miR-100-5p	814227	1.3143e+06	314158	0.239031	-2.06473	5.19e-30	1.61e-27	Down	Down
dre-miR-101a	7663.28	9922.09	5404.47	0.54469	-0.876492	0.000131815	0.000681046	-	Down
dre-miR-101b	966.53	1292.39	640.67	0.495725	-1.01239	4.22e-05	0.00025667	-	Down
dre-miR-107b	350.978	466.649	235.306	0.504247	-0.987798	0.000309508	0.0013326	-	Down
dre-miR-125b-1-3p	21364.1	29871.1	12857	0.430416	-1.2162	1.01e-07	1.21e-06	-	Down
dre-miR-125b-5p	65755.9	91648.7	39863	0.434955	-1.20106	4.56e-08	7.07e-07	-	Down
dre-miR-125c-5p	5507.71	6953.5	4061.93	0.584156	-0.775575	0.000619531	0.00220752	-	Down
dre-miR-130a	6374.58	7903.47	4845.69	0.613109	-0.705784	0.00213468	0.00669253	-	Down
dre-miR-146b	112.291	173.333	51.2491	0.295669	-1.75795	0.000216738	0.000988071	Down	Down
dre-miR-16c-3p	2972.21	3821.84	2122.58	0.555382	-0.848448	0.000187768	0.000868778	-	Down
dre-miR-16c-5p	7937.97	9883.22	5992.71	0.606352	-0.721773	0.00153243	0.00500057	-	Down
dre-miR-199-3-3p	9171.72	11841.1	6502.4	0.54914	-0.864754	0.00016739	0.000798321	-	Down
dre-miR-19a-3p	2304.62	3547.68	1061.57	0.299228	-1.74068	8.93e-08	1.15e-06	Down	Down
dre-miR-19b-3p	17216.9	23800.6	10633.3	0.446769	-1.1624	2.22e-06	1.91e-05	-	Down
dre-miR-19d-3p	5869.8	7314.14	4425.45	0.605054	-0.724865	0.00131336	0.00434148	-	Down
dre-miR-204-5p	1790.77	2339.19	1242.34	0.531099	-0.912948	0.000159109	0.000782915	-	Down
dre-miR-2184	8237.21	13031.1	3443.28	0.264234	-1.92011	1.12e-05	8e-05	Down	Down
dre-miR-2189	164.441	217.412	111.47	0.512716	-0.963769	0.00128873	0.00434148	-	Down
dre-miR-30b	12641.5	16127.7	9155.32	0.567676	-0.816861	0.000355573	0.00148956	-	Down
dre-miR-30d	57743.8	71245.5	44242	0.62098	-0.68738	0.00172341	0.00550782	-	Down
dre-miR-30e-5p	53624.5	66256.6	40992.3	0.61869	-0.692712	0.0017211	0.00550782	-	Down
dre-miR-455-3p	898.513	1169.41	627.612	0.536689	-0.897841	0.000302062	0.00131886	-	Down
dre-miR-7145	347.491	470.49	224.493	0.477146	-1.0675	0.000104169	0.000587136	-	Down
dre-miR-7146-3p	111.196	166.148	56.2446	0.338522	-1.56268	3.66e-06	3.06e-05	Down	Down
dre-miR-7148-5p	68.9523	111.636	26.2689	0.235309	-2.08737	7.78e-09	1.34e-07	Down	Down
dre-miR-731	7055	8927.32	5182.69	0.580542	-0.784527	0.000538963	0.00203754	-	Down
dre-miR-735-3p	1929.98	2825.6	1034.36	0.366066	-1.44982	7.05e-10	1.39e-08	Down	Down
dre-miR-735-5p	3666.72	5052.41	2281.02	0.451471	-1.14729	4.99e-07	4.69e-06	-	Down
dre-miR-7a	122.487	170.967	74.0074	0.432874	-1.20798	0.000115654	0.000618152	-	Down
dre-miR-92b-3p	12821.7	18937.9	6705.41	0.354073	-1.49788	0.000381702	0.00155694	Down	Down
dre-miR-93	3373.93	4339.6	2408.25	0.554949	-0.849574	0.000177063	0.000831658	-	Down
dre-miR-99	2749.8	3580.43	1919.18	0.536019	-0.899645	7.1e-05	0.000407448	-	Down
dre-let-7b	3411.44	4360.09	2462.79	0.564849	-0.824062	0.197608	0.307832	-	-
dre-let-7c-3p	1924.38	2348.33	1500.43	0.638934	-0.646262	0.00508086	0.0141898	-	-
dre-let-7c-5p	8647.73	10879.4	6416.04	0.589741	-0.761846	0.0203744	0.0429663	-	-
dre-let-7d-3p	1962.37	2330.16	1594.58	0.68432	-0.547257	0.0173965	0.0374507	-	-
dre-let-7d-5p	7377.26	8057.01	6697.52	0.831266	-0.266618	0.242444	0.356197	-	-
dre-let-7f	26037.4	30687	21387.7	0.696963	-0.520846	0.0198431	0.0424231	-	-
dre-let-7g	37012.5	33258.6	40766.4	1.22574	0.293653	0.19034	0.301048	-	-
dre-let-7h	11458.1	11935.1	10981.1	0.920068	-0.120188	0.586251	0.688401	-	-
dre-let-7i	61839.3	60708	62970.7	1.03727	0.052795	0.827142	0.881148	-	-
dre-let-7j	31541.7	28614.7	34468.7	1.20458	0.268528	0.233716	0.34666	-	-
dre-miR-107a-3p	4069.1	3533.23	4604.98	1.30333	0.382208	0.0882784	0.158187	-	-
dre-miR-10a-5p	2765.51	2538.67	2992.36	1.17871	0.237206	0.534974	0.65036	-	-
dre-miR-10b-5p	6843.51	5472.31	8214.7	1.50114	0.586057	0.0271506	0.0559948	-	-
dre-miR-10c-3p	452.683	343.197	562.17	1.63804	0.711971	0.00753809	0.0188452	-	-
dre-miR-10d-5p	485.22	597.464	372.976	0.624265	-0.67977	0.0100033	0.0237891	-	-
dre-miR-122	27.5155	29.1546	25.8765	0.887562	-0.17208	0.757538	0.832754	-	-
dre-miR-125a	10408.9	11668.6	9149.17	0.784088	-0.350912	0.125205	0.213262	-	-
dre-miR-125b-2-3p	1461.67	1507.08	1416.27	0.939749	-0.0896528	0.71025	0.794864	-	-
dre-miR-125c-3p	133.784	174.365	93.2038	0.534534	-0.903646	0.00327001	0.010137	-	-
dre-miR-126a-5p	37.2188	40.882	33.5556	0.82079	-0.284915	0.476319	0.588283	-	-
dre-miR-126b-5p	37.2376	42.5317	31.9435	0.751052	-0.413015	0.356433	0.464261	-	-
dre-miR-128-3-5p	56.0348	48.3934	63.6761	1.3158	0.395944	0.275832	0.390446	-	-
dre-miR-128-3p	6831.35	6134.45	7528.25	1.22721	0.29538	0.193035	0.3027	-	-
dre-miR-128-5p	46.0376	41.4604	50.6149	1.2208	0.287826	0.440364	0.557196	-	-
dre-miR-129-5p	133.137	93.4093	172.865	1.85062	0.888012	0.00370759	0.0113797	-	-
dre-miR-1306	78.7647	54.4528	103.077	1.89295	0.920637	0.0056434	0.0154819	-	-
dre-miR-130c-3p	3746.06	3931.74	3560.38	0.905549	-0.143136	0.548964	0.660245	-	-
dre-miR-130c-5p	200.862	198.595	203.129	1.02283	0.0325685	0.907106	0.934229	-	-
dre-miR-133a-3p	43.7792	58.0474	29.5109	0.508393	-0.975985	0.0231723	0.0485365	-	-
dre-miR-135c	41.5447	48.6979	34.3916	0.706224	-0.501802	0.551273	0.660245	-	-
dre-miR-138-5p	5608.57	4869.96	6347.18	1.30334	0.382208	0.169134	0.273082	-	-
dre-miR-1388-3p	223.977	219.325	228.63	1.04242	0.0599396	0.824731	0.881148	-	-
dre-miR-1388-5p	573.408	604.211	542.604	0.898037	-0.155153	0.551624	0.660245	-	-
dre-miR-139-5p	33.779	31.2935	36.2646	1.15885	0.212697	0.613798	0.715329	-	-
dre-miR-140-3p	14234.2	17138.8	11329.6	0.66105	-0.59717	0.00899284	0.021951	-	-
dre-miR-140-5p	1185.88	1226.37	1145.39	0.933965	-0.0985601	0.674931	0.763608	-	-
dre-miR-141-3p	1079.53	1199.61	959.447	0.7998	-0.322289	0.294709	0.405769	-	-
dre-miR-143	34194.3	44758.2	23630.4	0.527957	-0.921507	0.300946	0.408035	-	-
dre-miR-145-3p	180.773	227.832	133.713	0.586895	-0.768825	0.379514	0.490205	-	-
dre-miR-145-5p	764.955	1105.66	424.249	0.383706	-1.38193	0.175208	0.281422	-	-
dre-miR-146a	698247	627383	769112	1.22591	0.293848	0.406354	0.520536	-	-
dre-miR-148	8493.26	9347.46	7639.06	0.817234	-0.29118	0.193337	0.3027	-	-
dre-miR-150	21.3267	26.1961	16.4572	0.628231	-0.670632	0.142714	0.236584	-	-
dre-miR-152	3056.01	3077.84	3034.18	0.985814	-0.0206127	0.901996	0.932063	-	-
dre-miR-153a-3p	121.119	141.045	101.193	0.717448	-0.479054	0.128471	0.216445	-	-
dre-miR-153b-3p	107.473	140.719	74.227	0.527484	-0.9228	0.00381814	0.0114915	-	-
dre-miR-153c-3p	3780.48	3668.31	3892.65	1.06116	0.0856389	0.705186	0.792056	-	-
dre-miR-153c-5p	22.1402	26.4988	17.7816	0.671034	-0.575541	0.280866	0.395765	-	-
dre-miR-15b-5p	29862.1	26638.7	33085.5	1.24201	0.312677	0.166891	0.270871	-	-
dre-miR-15c	11362.3	12014	10710.6	0.891513	-0.165673	0.459952	0.577267	-	-
dre-miR-16a	4343.37	4740.99	3945.76	0.832265	-0.264884	0.237168	0.350105	-	-
dre-miR-17a-2-3p	54.5936	55.0574	54.1298	0.983152	-0.0245132	0.969505	0.969505	-	-
dre-miR-17a-3p	300.9	303.307	298.493	0.984128	-0.0230828	0.942415	0.958308	-	-
dre-miR-17a-5p	6897.01	7836.48	5957.55	0.760233	-0.395487	0.0821583	0.150705	-	-
dre-miR-181a-3-3p	429.32	395.663	462.976	1.17013	0.226668	0.386863	0.497625	-	-
dre-miR-181a-5-3p	4760.55	4486.6	5034.5	1.12212	0.166227	0.512376	0.627812	-	-
dre-miR-181a-5p	2.1774e+06	1.97408e+06	2.38072e+06	1.20599	0.27022	0.0849091	0.154457	-	-
dre-miR-181b-3-3p	22.3091	17.4385	27.1798	1.55861	0.64026	0.146066	0.240853	-	-
dre-miR-181b-5p	332814	285020	380609	1.33537	0.417245	0.031788	0.0639888	-	-
dre-miR-181c-3p	257.313	191.688	322.938	1.6847	0.752495	0.00736274	0.0186863	-	-
dre-miR-181d-5p	25.8351	21.8717	29.7985	1.36242	0.446173	0.306309	0.411064	-	-
dre-miR-183-3p	129.018	93.1719	164.864	1.76946	0.823312	0.0072124	0.0184781	-	-
dre-miR-184	424.832	523.076	326.588	0.624362	-0.679546	0.0106986	0.0247505	-	-
dre-miR-187	53.2492	94.7624	11.7359	0.123846	-3.01339	0.0161966	0.0356095	-	-
dre-miR-18a	337.711	297.386	378.037	1.2712	0.34619	0.20433	0.316712	-	-
dre-miR-18b-3p	57.7911	40.1556	75.4266	1.87836	0.909473	0.0104973	0.0244673	-	-
dre-miR-18b-5p	36.103	44.2792	27.9267	0.630694	-0.664987	0.0937158	0.165068	-	-
dre-miR-190a	59.4956	76.4857	42.5054	0.55573	-0.847544	0.0166023	0.0362445	-	-
dre-miR-192	6171.81	4898.85	7444.78	1.5197	0.603786	0.00813976	0.0200264	-	-
dre-miR-193a-3p	1008.17	663.633	1352.7	2.03833	1.02739	0.0151761	0.0336042	-	-
dre-miR-193a-5p	91.3617	76.9227	105.801	1.37541	0.459867	0.154766	0.252513	-	-
dre-miR-193b-3p	1744.39	1347.81	2140.98	1.58849	0.667652	0.0038046	0.0114915	-	-
dre-miR-194a	264.289	240.672	287.906	1.19626	0.258527	0.35571	0.464261	-	-
dre-miR-194b	82.8789	66.0893	99.6685	1.50809	0.592721	0.0731714	0.135827	-	-
dre-miR-196a-5p	25.6195	28.1263	23.1127	0.821747	-0.283233	0.524122	0.639676	-	-
dre-miR-196b	202.809	175.684	229.934	1.30879	0.388233	0.474008	0.588283	-	-
dre-miR-196d	104.062	133.207	74.916	0.562402	-0.830326	0.0272749	0.0559948	-	-
dre-miR-199-3p	49025.9	68071.6	29980.1	0.440421	-1.18305	0.00561191	0.0154819	-	-
dre-miR-199-5p	56631	73237.3	40024.6	0.546505	-0.871692	0.0856985	0.154457	-	-
dre-miR-19a-5p	106.454	138.538	74.3688	0.53681	-0.897517	0.0046897	0.0133377	-	-
dre-miR-19b-5p	195.151	198.336	191.965	0.967878	-0.0471026	0.875767	0.9141	-	-
dre-miR-19c-3p	222.028	275.19	168.866	0.613636	-0.704544	0.0139758	0.0316242	-	-
dre-miR-19d-5p	56.4647	42.5304	70.399	1.65526	0.72706	0.124709	0.213262	-	-
dre-miR-200a-3p	85.8661	110.736	60.9962	0.550826	-0.860331	0.0583972	0.111748	-	-
dre-miR-200c-3p	394.13	457.961	330.298	0.721236	-0.471457	0.207399	0.319869	-	-
dre-miR-200c-5p	38.1583	30.869	45.4476	1.47228	0.558048	0.284296	0.398786	-	-
dre-miR-203a-3p	79.0646	71.6678	86.4615	1.20642	0.270732	0.431656	0.548624	-	-
dre-miR-203b-3p	39.6042	40.1902	39.0182	0.970838	-0.0426969	0.935669	0.958308	-	-
dre-miR-20a-3p	904.507	923.093	885.922	0.959732	-0.0592971	0.815194	0.877466	-	-
dre-miR-20a-5p	4864.09	5318.8	4409.37	0.829015	-0.270529	0.23292	0.34666	-	-
dre-miR-20b-5p	27.0186	22.7983	31.239	1.37023	0.454423	0.295819	0.405769	-	-
dre-miR-21	5.26233e+06	5.33281e+06	5.19184e+06	0.973565	-0.0386512	0.77362	0.845553	-	-
dre-miR-210-3p	29103.1	34582.9	23623.4	0.683094	-0.549845	0.0145289	0.0326373	-	-
dre-miR-210-5p	4116.76	4393.16	3840.36	0.874168	-0.194018	0.453478	0.571456	-	-
dre-miR-212	35.3635	27.8282	42.8988	1.54156	0.624388	0.123534	0.212752	-	-
dre-miR-214	11118.6	17417.9	4819.17	0.276679	-1.85372	0.0172397	0.0373728	-	-
dre-miR-2185-3p	23.5913	13.0205	34.162	2.62371	1.39161	0.0456253	0.0900881	-	-
dre-miR-218a	13389.6	14577.6	12201.7	0.837015	-0.256675	0.260776	0.372537	-	-
dre-miR-218b	171.525	191.364	151.687	0.792663	-0.33522	0.258604	0.371144	-	-
dre-miR-219-5p	61.2573	53.8933	68.6214	1.27328	0.348553	0.546226	0.660245	-	-
dre-miR-221-3p	87053.4	104361	69745.6	0.66831	-0.58141	0.00701197	0.0182407	-	-
dre-miR-221-5p	6749.64	6394.64	7104.65	1.11103	0.151901	0.511243	0.627812	-	-
dre-miR-222a-3p	158806	145959	171654	1.17604	0.233937	0.252178	0.36875	-	-
dre-miR-222a-5p	127379	118006	136753	1.15886	0.212706	0.309489	0.413542	-	-
dre-miR-222b	63.6218	72.0458	55.1978	0.766149	-0.384304	0.622724	0.720514	-	-
dre-miR-22a-3p	582390	519879	644901	1.24048	0.3109	0.0852216	0.154457	-	-
dre-miR-22a-5p	1162.79	1157.34	1168.25	1.00943	0.0135339	0.945943	0.958308	-	-
dre-miR-22b-3p	8497.34	8826.41	8168.27	0.925435	-0.111796	0.633332	0.723882	-	-
dre-miR-22b-5p	115.32	102.059	128.581	1.25986	0.333268	0.286756	0.399586	-	-
dre-miR-23a-3-5p	30.8331	25.5843	36.0819	1.41032	0.496018	0.223989	0.338716	-	-
dre-miR-23a-3p	11321.4	10295	12347.7	1.19939	0.262305	0.253621	0.36912	-	-
dre-miR-23b	312.562	318.482	306.642	0.962826	-0.0546536	0.843175	0.893927	-	-
dre-miR-23b-3p	1397.96	1234.91	1561.01	1.26407	0.338075	0.153315	0.251469	-	-
dre-miR-24	1228.48	1448.21	1008.74	0.696544	-0.521714	0.0281996	0.0575123	-	-
dre-miR-24b-3p	1654.09	1590.73	1717.45	1.07966	0.110575	0.635148	0.723882	-	-
dre-miR-24b-5p	1315.19	1138.41	1491.96	1.31056	0.390179	0.0971292	0.170113	-	-
dre-miR-25-3p	52790.1	61978.7	43601.6	0.703494	-0.50739	0.020352	0.0429663	-	-
dre-miR-25-5p	520.008	504.319	535.696	1.06222	0.0870768	0.747307	0.824431	-	-
dre-miR-26a-2-3p	142.7	118.309	167.091	1.41232	0.498072	0.130094	0.217995	-	-
dre-miR-26a-3p	866.67	734.049	999.292	1.36134	0.44503	0.0718541	0.134185	-	-
dre-miR-26a-5p	321471	279317	363625	1.30184	0.380551	0.0509972	0.0994285	-	-
dre-miR-26b	99698.6	119036	80360.7	0.675093	-0.566842	0.00705689	0.0182407	-	-
dre-miR-27a-3p	14438.5	15571.9	13305	0.854424	-0.226975	0.320183	0.424174	-	-
dre-miR-27b-3p	24072.6	22319	25826.2	1.15714	0.210565	0.354399	0.464261	-	-
dre-miR-27d	7927.57	7948.82	7906.32	0.994654	-0.00773311	0.966572	0.969505	-	-
dre-miR-27e	14913.4	15105.9	14721	0.974519	-0.0372379	0.871167	0.912371	-	-
dre-miR-29a	13330.1	12791.3	13869	1.08425	0.116699	0.607939	0.711174	-	-
dre-miR-29b	546.822	648.984	444.66	0.685163	-0.54548	0.0342433	0.0684865	-	-
dre-miR-29b3-3p	665.726	741.451	590.001	0.795739	-0.329633	0.189149	0.301048	-	-
dre-miR-301a	4574.98	4559.72	4590.24	1.00669	0.0096246	0.962116	0.968364	-	-
dre-miR-301b-3p	70.5243	93.8207	47.2278	0.503384	-0.990269	0.00418415	0.0120353	-	-
dre-miR-301c-3p	39.0448	53.5231	24.5665	0.458988	-1.12347	0.0040452	0.011943	-	-
dre-miR-30c-5p	33133.5	34337.8	31929.2	0.929854	-0.104924	0.634193	0.723882	-	-
dre-miR-30e-3p	7160.14	7553	6767.27	0.895971	-0.158476	0.475213	0.588283	-	-
dre-miR-31	637.996	623.284	652.707	1.0472	0.0665439	0.805336	0.869875	-	-
dre-miR-338	289.17	295.048	283.292	0.960153	-0.0586638	0.845635	0.893927	-	-
dre-miR-338-3p	316.833	299.743	333.922	1.11403	0.155785	0.562206	0.666029	-	-
dre-miR-365	992.687	769.088	1216.29	1.58147	0.661262	0.00636782	0.0170175	-	-
dre-miR-429b	29.508	40.356	18.6601	0.462389	-1.11282	0.0904898	0.161218	-	-
dre-miR-430b-3p	2020.2	1626.26	2414.14	1.48448	0.569954	0.189575	0.301048	-	-
dre-miR-430b-5p	42.8246	28.885	56.7642	1.96518	0.97466	0.00966622	0.0232289	-	-
dre-miR-430c-3p	59.2275	42.2692	76.1858	1.8024	0.849918	0.0629416	0.118975	-	-
dre-miR-451	27.3389	18.5958	36.082	1.94033	0.9563	0.133617	0.222694	-	-
dre-miR-454a	1638.77	1774.64	1502.91	0.846882	-0.239767	0.301419	0.408035	-	-
dre-miR-454b	18561.5	14723.1	22399.9	1.52141	0.605411	0.00785752	0.0194866	-	-
dre-miR-455-2-5p	952.817	1001.21	904.421	0.903325	-0.146683	0.562902	0.666029	-	-
dre-miR-455-5p	139.914	131.355	148.474	1.13033	0.176743	0.747135	0.824431	-	-
dre-miR-457a	4210.24	4587.35	3833.13	0.835587	-0.259138	0.2581	0.371144	-	-
dre-miR-457b-3p	192.473	169.17	215.775	1.27549	0.351053	0.230758	0.345579	-	-
dre-miR-457b-5p	213.664	209.26	218.068	1.04209	0.0594763	0.847789	0.893927	-	-
dre-miR-458-3p	102.464	88.7744	116.154	1.30842	0.387821	0.223481	0.338716	-	-
dre-miR-460-3p	5853.65	6027.03	5680.27	0.942465	-0.0854886	0.718603	0.800239	-	-
dre-miR-460-5p	614.767	513.506	716.028	1.39439	0.479634	0.0581297	0.111748	-	-
dre-miR-462	80278.4	98807.7	61749.1	0.624942	-0.678205	0.00627502	0.0169153	-	-
dre-miR-7146-5p	230.73	292.91	168.55	0.575432	-0.797282	0.00498533	0.0140496	-	-
dre-miR-7147	26.1005	27.2519	24.949	0.915494	-0.127377	0.786272	0.855243	-	-
dre-miR-724	993.637	1018.89	968.384	0.95043	-0.0733482	0.774636	0.845553	-	-
dre-miR-727-3p	381.068	473.075	289.061	0.611026	-0.710695	0.218197	0.333208	-	-
dre-miR-727-5p	128.078	91.534	164.622	1.79848	0.846779	0.0061814	0.0168091	-	-
dre-miR-730	704.201	548.965	859.438	1.56556	0.646679	0.0101788	0.0239047	-	-
dre-miR-734	79.2654	115.526	43.005	0.372254	-1.42564	0.00706091	0.0182407	-	-
dre-miR-736	37.701	63.8456	11.5563	0.181004	-2.46591	0.0624141	0.118702	-	-
dre-miR-737-5p	5574.76	6261.58	4887.95	0.780626	-0.357296	0.118136	0.204593	-	-
dre-miR-7b	42.9373	49.9869	35.8877	0.717942	-0.47806	0.21055	0.323121	-	-
dre-miR-92a-2-5p	454.15	413.68	494.62	1.19566	0.257805	0.328438	0.433258	-	-
dre-miR-92a-3p	341393	330832	351954	1.06384	0.0892878	0.642564	0.729651	-	-
dre-miR-92a-5p	1267.74	1156.3	1379.19	1.19276	0.254302	0.287444	0.399586	-	-
dre-miR-9-4-3p	49.1418	42.1627	56.1209	1.33106	0.412573	0.256618	0.371144	-	-
dre-miR-9-5p	132.393	146.201	118.585	0.811109	-0.302033	0.315329	0.419536	-	-
dre-miR-9-7-3p	31.7118	30.7779	32.6457	1.06069	0.0849969	0.855172	0.898655	-	-
