# Supplementary material for: Identification and characterization of miRNAs involved in cold acclimation of zebrafish ZF4 cells
Source: PLoS One. 2020 Jan 10;15(1):e0226905. doi: 10.1371/journal.pone.0226905 (PMC6953832; doi:10.1371/journal.pone.0226905)
Supplement: S6 Table — (XLSX) [file pone.0226905.s009.xlsx]

## Sheet: Supplementary Table S5-The list
The list of known DE-miRNAs target gene
Gene.stable.ID	Transcript stable ID	miR	updown	Tot.Score	Tot.Energy	Max.Score	Max.Energy	Strand.x	Len1	Len2	Positions	Transcript stable ID	Gene.description	Gene.name	GENCODE.basic.annotation	Gene.type	Transcript.type	Source..gene.	GO.term.name
ENSDARG00000000086	ENSDART00000000087	dre-miR-729	up	153	-27.77	153	-27.77	900241	24	6553	2992	ENSDART00000000087	intersectin 1 (SH3 domain protein) [Source:ZFIN;Acc:ZDB-GENE-030616-226]	itsn1		protein_coding	protein_coding	ensembl_havana	intracellular
ENSDARG00000000370	ENSDART00000000382	dre-miR-124-4-5p	up	322	-45.67	170	-26.19	144686	22	8958	1280 5593	ENSDART00000000382	trio Rho guanine nucleotide exchange factor b [Source:ZFIN;Acc:ZDB-GENE-030616-399]	triob		protein_coding	protein_coding	ensembl_havana	protein kinase activity
ENSDARG00000000380	ENSDART00000000392	dre-miR-146b	down	164	-24.86	164	-24.86	1082842	22	3033	198	ENSDART00000000392	phosphodiesterase 6A, cGMP-specific, rod, alpha [Source:ZFIN;Acc:ZDB-GENE-030616-42]	pde6a		protein_coding	protein_coding	ensembl_havana	metal ion binding
ENSDARG00000043406	ENSDART00000000804	dre-miR-183-5p	up	318	-44.92	164	-26.62	443652	23	4250	1914 3352	ENSDART00000000804	solute carrier family 8 (sodium/calcium exchanger), member 1b [Source:ZFIN;Acc:ZDB-GENE-060110-3]	slc8a1b		protein_coding	protein_coding	ensembl_havana	membrane
ENSDARG00000045051	ENSDART00000001907	dre-miR-301b-5p	up	300	-34.69	158	-25.36	628577	21	3066	164 1548	ENSDART00000001907	solute carrier family 16 (monocarboxylate transporter), member 3 [Source:ZFIN;Acc:ZDB-GENE-030131-5487]	slc16a3		protein_coding	protein_coding	ensembl_havana	membrane
ENSDARG00000013221	ENSDART00000002096	dre-miR-183-5p	up	174	-24.76	174	-24.76	447876	23	6653	1635	ENSDART00000002096	phosphodiesterase 4C, cAMP-specific a [Source:ZFIN;Acc:ZDB-GENE-070912-373]	pde4ca		protein_coding	protein_coding	ensembl_havana	metal ion binding
ENSDARG00000040002	ENSDART00000002118	dre-miR-2185-5p	up	299	-41.4	154	-25.75	613551	21	4266	2777 2854	ENSDART00000002118	patatin-like phospholipase domain containing 7b [Source:ZFIN;Acc:ZDB-GENE-050309-66]	pnpla7b		protein_coding	protein_coding	ensembl_havana	membrane
ENSDARG00000040002	ENSDART00000002118	dre-miR-363-3p	up	161	-26.98	161	-26.98	820203	22	4266	3048	ENSDART00000002118	patatin-like phospholipase domain containing 7b [Source:ZFIN;Acc:ZDB-GENE-050309-66]	pnpla7b		protein_coding	protein_coding	ensembl_havana	membrane
ENSDARG00000008433	ENSDART00000002164	dre-miR-2185-5p	up	441	-64.78	157	-27.21	592625	21	3821	1822 1835 3605	ENSDART00000002164	unc-45 myosin chaperone B [Source:ZFIN;Acc:ZDB-GENE-020919-3]	unc45b		protein_coding	protein_coding	ensembl_havana	cytoplasm
ENSDARG00000019588	ENSDART00000002241	dre-miR-729	up	157	-26.35	157	-26.35	912851	24	1101	704	ENSDART00000002241	chico [Source:ZFIN;Acc:ZDB-GENE-000210-28]	chico		protein_coding	protein_coding	ensembl
ENSDARG00000016783	ENSDART00000002318	dre-miR-193b-5p	up	153	-27.86	153	-27.86	504656	21	2496	876	ENSDART00000002318	serine/arginine-rich splicing factor 6b [Source:ZFIN;Acc:ZDB-GENE-041219-1]	srsf6b		protein_coding	protein_coding	ensembl_havana	nucleic acid binding
ENSDARG00000007764	ENSDART00000002401	dre-miR-15a-5p	up	157	-25.12	157	-25.12	222941	22	2925	1132	ENSDART00000002401	kelch domain containing 10 [Source:ZFIN;Acc:ZDB-GENE-040426-776]	klhdc10		protein_coding	protein_coding	ensembl_havana	membrane
ENSDARG00000005627	ENSDART00000002562	dre-miR-15a-5p	up	314	-44.47	166	-26.69	236390	22	2582	1051 392	ENSDART00000002562	zmp:0000000527 [Source:ZFIN;Acc:ZDB-GENE-130530-530]	zmp:0000000527		protein_coding	protein_coding	ensembl	GTPase activity
ENSDARG00000042368	ENSDART00000002641	dre-miR-16b	up	322	-40.72	167	-24.19	328150	22	8976	2955 2039	ENSDART00000002641	kinesin family member 26Aa [Source:ZFIN;Acc:ZDB-GENE-041001-148]	kif26aa		protein_coding	protein_coding	ensembl_havana	nucleotide binding
ENSDARG00000017687	ENSDART00000002778	dre-miR-16b	up	471	-55.21	175	-24.19	340535	22	2669	577 597 2590	ENSDART00000002778	DnaJ (Hsp40) homolog, subfamily C, member 5 gamma b [Source:ZFIN;Acc:ZDB-GENE-040426-1238]	dnajc5gb		protein_coding	protein_coding	ensembl_havana
ENSDARG00000037030	ENSDART00000002812	dre-miR-2185-5p	up	302	-41.17	161	-26.83	581617	21	9105	6991 4868	ENSDART00000002812	castor zinc finger 1 [Source:ZFIN;Acc:ZDB-GENE-060130-108]	casz1		protein_coding	protein_coding	ensembl_havana	nucleic acid binding
ENSDARG00000014858	ENSDART00000002856	dre-miR-124-4-5p	up	166	-26.44	166	-26.44	144941	22	1327	1301	ENSDART00000002856	dopamine receptor D2 like [Source:ZFIN;Acc:ZDB-GENE-030910-1]	drd2l		protein_coding	protein_coding	ensembl_havana	membrane
ENSDARG00000006392	ENSDART00000002886	dre-miR-100-5p	down	162	-24.26	162	-24.26	1004655	22	1393	487	ENSDART00000002886	exosome component 9 [Source:ZFIN;Acc:ZDB-GENE-041010-180]	exosc9		protein_coding	protein_coding	ensembl_havana	RNA processing
ENSDARG00000002385	ENSDART00000002922	dre-miR-7146-3p	down	456	-51.31	161	-24.5	1193170	22	9974	6491 2989 2897	ENSDART00000002922	ATM serine/threonine kinase [Source:ZFIN;Acc:ZDB-GENE-040809-1]	atm		protein_coding	protein_coding	ensembl_havana	transferase activity
ENSDARG00000002385	ENSDART00000002922	dre-miR-735-3p	down	295	-37.06	155	-26.29	1296496	22	9974	7777 5847	ENSDART00000002922	ATM serine/threonine kinase [Source:ZFIN;Acc:ZDB-GENE-040809-1]	atm		protein_coding	protein_coding	ensembl_havana	transferase activity
ENSDARG00000010619	ENSDART00000002928	dre-miR-2185-5p	up	162	-31.73	162	-31.73	586292	21	2455	525	ENSDART00000002928	thymocyte selection associated [Source:ZFIN;Acc:ZDB-GENE-041008-160]	themis		protein_coding	protein_coding	ensembl_havana	cytoplasm
ENSDARG00000008278	ENSDART00000002961	dre-miR-124-4-5p	up	162	-24.98	162	-24.98	112729	22	2860	1547	ENSDART00000002961	REST corepressor 2 [Source:ZFIN;Acc:ZDB-GENE-040426-1812]	rcor2		protein_coding	protein_coding	ensembl_havana	DNA binding
ENSDARG00000008880	ENSDART00000003076	dre-miR-182-5p	up	184	-30.14	184	-30.14	381952	22	4096	2732	ENSDART00000003076	ubiquitin specific peptidase 28 [Source:ZFIN;Acc:ZDB-GENE-041008-142]	usp28		protein_coding	protein_coding	ensembl_havana	ubiquitin-dependent protein catabolic process
ENSDARG00000020237	ENSDART00000003210	dre-miR-489	up	157	-24.15	157	-24.15	828040	23	1328	264	ENSDART00000003210	melanocortin 1 receptor [Source:ZFIN;Acc:ZDB-GENE-030502-1]	mc1r		protein_coding	protein_coding	ensembl_havana	plasma membrane
ENSDARG00000005619	ENSDART00000003248	dre-miR-2185-5p	up	163	-27.6	163	-27.6	586612	21	1993	567	ENSDART00000003248	NIMA-related kinase 2 [Source:ZFIN;Acc:ZDB-GENE-040426-752]	nek2		protein_coding	protein_coding	ensembl_havana	protein kinase activity
ENSDARG00000016415	ENSDART00000003252	dre-miR-193b-5p	up	159	-25.5	159	-25.5	490595	21	3500	336	ENSDART00000003252	dehydrogenase E1 and transketolase domain containing 1 [Source:ZFIN;Acc:ZDB-GENE-041212-44]	dhtkd1		protein_coding	protein_coding	ensembl_havana	metabolic process
ENSDARG00000034871	ENSDART00000003293	dre-miR-183-5p	up	177	-27.61	177	-27.61	461638	23	7258	4866	ENSDART00000003293	midline 2 [Source:ZFIN;Acc:ZDB-GENE-090220-1]	mid2		protein_coding	protein_coding	ensembl_havana	intracellular
ENSDARG00000025094	ENSDART00000003298	dre-miR-183-5p	up	165	-25.52	165	-25.52	450049	23	3334	2326	ENSDART00000003298	ER degradation enhancer, mannosidase alpha-like 1 [Source:ZFIN;Acc:ZDB-GENE-040426-808]	edem1		protein_coding	protein_coding	ensembl_havana	membrane
ENSDARG00000002403	ENSDART00000003314	dre-miR-212-5p	up	168	-24.06	168	-24.06	519043	23	1923	431	ENSDART00000003314	nucleolar and spindle associated protein 1 [Source:ZFIN;Acc:ZDB-GENE-030827-5]	nusap1		protein_coding	protein_coding	ensembl_havana	cytoplasm
ENSDARG00000074081	ENSDART00000003339	dre-miR-489	up	157	-24.53	157	-24.53	835360	23	3845	869	ENSDART00000003339	dynein, axonemal, intermediate chain 2b [Source:ZFIN;Acc:ZDB-GENE-131016-1]	dnai2b		protein_coding	protein_coding	ensembl	ATP-dependent microtubule motor activity, plus-end-directed
ENSDARG00000016263	ENSDART00000003497	dre-miR-2185-5p	up	166	-31.21	166	-31.21	590954	21	4055	1359	ENSDART00000003497	zinc finger, DHHC-type containing 5a [Source:ZFIN;Acc:ZDB-GENE-090312-92]	zdhhc5a		protein_coding	protein_coding	ensembl_havana	transferase activity
ENSDARG00000008720	ENSDART00000003583	dre-miR-212-5p	up	162	-25.32	162	-25.32	530869	23	2069	713	ENSDART00000003583	LIM domain only 3 [Source:ZFIN;Acc:ZDB-GENE-050522-201]	lmo3		protein_coding	protein_coding	ensembl_havana	metal ion binding
ENSDARG00000017841	ENSDART00000003694	dre-miR-183-5p	up	317	-44.79	159	-25.5	427972	23	4824	2464 624	ENSDART00000003694	cullin-associated and neddylation-dissociated 1 [Source:ZFIN;Acc:ZDB-GENE-040426-2872]	cand1		protein_coding	protein_coding	ensembl_havana	nucleus
ENSDARG00000004932	ENSDART00000003736	dre-miR-729	up	172	-27.6	172	-27.6	928287	24	4486	2977	ENSDART00000003736	anosmin 1b [Source:ZFIN;Acc:ZDB-GENE-000201-13]	anos1b		protein_coding	protein_coding	ensembl_havana	extracellular region
ENSDARG00000004932	ENSDART00000003736	dre-miR-146b	down	467	-62.26	161	-24.8	1083276	22	4486	1812 791 1291	ENSDART00000003736	anosmin 1b [Source:ZFIN;Acc:ZDB-GENE-000201-13]	anos1b		protein_coding	protein_coding	ensembl_havana	extracellular region
ENSDARG00000010008	ENSDART00000003745	dre-miR-2185-5p	up	152	-25.5	152	-25.5	606344	21	1861	1791	ENSDART00000003745	vimentin [Source:ZFIN;Acc:ZDB-GENE-011212-3]	vim		protein_coding	protein_coding	ensembl_havana	structural molecule activity
ENSDARG00000016173	ENSDART00000003752	dre-miR-146b	down	155	-24.37	155	-24.37	1075581	22	2129	12	ENSDART00000003752	chaperonin containing TCP1, subunit 3 (gamma) [Source:ZFIN;Acc:ZDB-GENE-020419-5]	cct3		protein_coding	protein_coding	ensembl_havana	nucleotide binding
ENSDARG00000003827	ENSDART00000003888	dre-miR-193b-5p	up	153	-26.04	153	-26.04	466785	21	2028	944	ENSDART00000003888	small nuclear RNA activating complex, polypeptide 1b [Source:ZFIN;Acc:ZDB-GENE-040426-716]	snapc1b		protein_coding	protein_coding	ensembl_havana	sequence-specific DNA binding
ENSDARG00000018553	ENSDART00000003913	dre-miR-15b-3p	up	474	-49.62	172	-24.87	306057	22	3511	1644 2639 1163	ENSDART00000003913	interferon induced with helicase C domain 1 [Source:ZFIN;Acc:ZDB-GENE-081104-438]	ifih1		protein_coding	protein_coding	ensembl_havana	DNA binding
ENSDARG00000018524	ENSDART00000003929	dre-miR-15a-5p	up	161	-24.08	161	-24.08	256569	22	4623	3089	ENSDART00000003929	midnolin [Source:ZFIN;Acc:ZDB-GENE-030131-2433]	midn		protein_coding	protein_coding	ensembl_havana	cytoplasm
ENSDARG00000026294	ENSDART00000003932	dre-miR-2185-5p	up	292	-37.64	152	-25.56	576476	21	4093	2978 682	ENSDART00000003932	erb-b2 receptor tyrosine kinase 2 [Source:ZFIN;Acc:ZDB-GENE-031118-121]	erbb2		protein_coding	protein_coding	ensembl_havana	transferase activity
ENSDARG00000014313	ENSDART00000004062	dre-miR-15a-5p	up	167	-24.78	167	-24.78	228375	22	1204	695	ENSDART00000004062	ATP synthase, H+ transporting, mitochondrial Fo complex, subunit F6 [Source:ZFIN;Acc:ZDB-GENE-040426-2534]	atp5j		protein_coding	protein_coding	ensembl_havana	transport
ENSDARG00000001999	ENSDART00000004120	dre-miR-2185-5p	up	155	-25.54	155	-25.54	578115	21	7365	2092	ENSDART00000004120	ADAM metallopeptidase with thrombospondin type 1 motif, 18 [Source:ZFIN;Acc:ZDB-GENE-070815-1]	adamts18		protein_coding	protein_coding	ensembl_havana	metal ion binding
ENSDARG00000015891	ENSDART00000004122	dre-miR-16b	up	293	-40.9	153	-24.32	318682	22	5539	5121 120	ENSDART00000004122	protein tyrosine phosphatase, receptor type, E, a [Source:ZFIN;Acc:ZDB-GENE-100714-1]	ptprea		protein_coding	protein_coding	ensembl_havana	membrane
ENSDARG00000088870	ENSDART00000004188	dre-miR-735-3p	down	300	-37.39	160	-26.23	1307559	22	3987	2972 3060	ENSDART00000004188	si:dkey-265e15.5 [Source:ZFIN;Acc:ZDB-GENE-081104-6]	si:dkey-265e15.5		protein_coding	protein_coding	ensembl_havana
ENSDARG00000015278	ENSDART00000004222	dre-miR-193b-5p	up	157	-27.41	157	-27.41	481138	21	4924	495	ENSDART00000004222	plexin C1 [Source:ZFIN;Acc:ZDB-GENE-030131-1620]	plxnc1		protein_coding	protein_coding	ensembl_havana	membrane
ENSDARG00000019230	ENSDART00000004238	dre-miR-489	up	182	-28.59	182	-28.59	870483	23	969	48	ENSDART00000004238	ribosomal protein L7a [Source:ZFIN;Acc:ZDB-GENE-031001-9]	rpl7a		protein_coding	protein_coding	ensembl_havana	RNA binding
ENSDARG00000036279	ENSDART00000004277	dre-miR-92b-3p	down	164	-26.68	164	-26.68	1376880	22	6133	1168	ENSDART00000004277	laminin, gamma 1 [Source:ZFIN;Acc:ZDB-GENE-021226-3]	lamc1		protein_coding	protein_coding	ensembl_havana	extracellular region
ENSDARG00000036279	ENSDART00000004277	dre-miR-2185-5p	up	298	-47.48	158	-29.72	601935	21	6133	599 5457	ENSDART00000004277	laminin, gamma 1 [Source:ZFIN;Acc:ZDB-GENE-021226-3]	lamc1		protein_coding	protein_coding	ensembl_havana	extracellular region
ENSDARG00000016763	ENSDART00000004424	dre-miR-338-5p	up	335	-41.86	174	-24.91	752628	25	7395	1534 2308	ENSDART00000004424	zinc finger protein 292a [Source:ZFIN;Acc:ZDB-GENE-071004-18]	znf292a		protein_coding	protein_coding	ensembl_havana	nucleic acid binding
ENSDARG00000019917	ENSDART00000004431	dre-miR-2185-5p	up	303	-56.89	154	-29.71	603016	21	2608	844 758	ENSDART00000004431	erythrocyte membrane protein band 4.1-like 3b [Source:ZFIN;Acc:ZDB-GENE-021106-1]	epb41l3b		protein_coding	protein_coding	ensembl	regulation of cell growth
ENSDARG00000018441	ENSDART00000004462	dre-miR-735-3p	down	292	-41.86	152	-25.47	1337618	22	4550	353 534	ENSDART00000004462	heart development protein with EGF-like domains 1 [Source:ZFIN;Acc:ZDB-GENE-040714-1]	heg1		protein_coding	protein_coding	ensembl_havana	membrane
ENSDARG00000002659	ENSDART00000004474	dre-miR-182-5p	up	163	-24.84	163	-24.84	374924	22	2750	555	ENSDART00000004474	microtubule-associated protein, RP/EB family, member 1b [Source:ZFIN;Acc:ZDB-GENE-040426-2256]	mapre1b		protein_coding	protein_coding	ensembl_havana	microtubule binding
ENSDARG00000002609	ENSDART00000004550	dre-miR-16b	up	306	-41.42	163	-26.74	359381	22	5711	1052 509	ENSDART00000004550	ring finger protein 145a [Source:ZFIN;Acc:ZDB-GENE-111012-3]	rnf145a		protein_coding	protein_coding	ensembl_havana	membrane
ENSDARG00000008329	ENSDART00000004588	dre-miR-193b-5p	up	159	-24.04	159	-24.04	490278	21	3385	2854	ENSDART00000004588	acid-sensing (proton-gated) ion channel 1a [Source:ZFIN;Acc:ZDB-GENE-040513-2]	asic1a		protein_coding	protein_coding	ensembl_havana	membrane
ENSDARG00000018574	ENSDART00000004622	dre-miR-2185-5p	up	163	-24.06	163	-24.06	596493	21	1391	1189	ENSDART00000004622	splicing factor 3b, subunit 4 [Source:ZFIN;Acc:ZDB-GENE-020419-22]	sf3b4		protein_coding	protein_coding	ensembl_havana	nucleic acid binding
ENSDARG00000019951	ENSDART00000004626	dre-miR-729	up	158	-24.91	158	-24.91	913865	24	3005	2317	ENSDART00000004626	SEC62 homolog, preprotein translocation factor [Source:ZFIN;Acc:ZDB-GENE-050913-83]	sec62		protein_coding	protein_coding	ensembl_havana	membrane
ENSDARG00000020028	ENSDART00000004742	dre-miR-2185-5p	up	445	-67.45	157	-29.33	614911	21	4636	3289 3348 2253	ENSDART00000004742	carbamoyl-phosphate synthase 1, mitochondrial [Source:ZFIN;Acc:ZDB-GENE-081105-17]	cps1		protein_coding	protein_coding	ensembl_havana	nucleotide binding
ENSDARG00000009214	ENSDART00000004769	dre-miR-15a-5p	up	302	-39.31	152	-24.46	214565	22	4041	3158 3044	ENSDART00000004769	major facilitator superfamily domain containing 13A [Source:ZFIN;Acc:ZDB-GENE-041212-83]	mfsd13a		protein_coding	protein_coding	ensembl_havana	membrane
ENSDARG00000012495	ENSDART00000004782	dre-miR-7146-3p	down	178	-26.97	178	-26.97	1197150	22	2248	1065	ENSDART00000004782	M-phase phosphoprotein 10 (U3 small nucleolar ribonucleoprotein) [Source:ZFIN;Acc:ZDB-GENE-030131-2146]	mphosph10		protein_coding	protein_coding	ensembl_havana	nucleus
ENSDARG00000010408	ENSDART00000004986	dre-miR-7146-3p	down	154	-24.89	154	-24.89	1213008	22	8244	6437	ENSDART00000004986	immunoglobulin superfamily, member 9b [Source:ZFIN;Acc:ZDB-GENE-060810-28]	igsf9b		protein_coding	protein_coding	ensembl_havana	biological_process
ENSDARG00000014378	ENSDART00000005053	dre-miR-2185-5p	up	153	-26.4	153	-26.4	578844	21	4620	1149	ENSDART00000005053	solute carrier family 12 (potassium/chloride transporter), member 4 [Source:ZFIN;Acc:ZDB-GENE-090218-27]	slc12a4		protein_coding	protein_coding	ensembl_havana	membrane
ENSDARG00000019856	ENSDART00000005086	dre-miR-16b	up	151	-24.46	151	-24.46	356046	22	3398	1895	ENSDART00000005086	ATPase, Na+/K+ transporting, alpha 1b polypeptide [Source:ZFIN;Acc:ZDB-GENE-001212-5]	atp1a1b		protein_coding	protein_coding	ensembl_havana	transport
ENSDARG00000017242	ENSDART00000005127	dre-miR-183-5p	up	156	-24.11	156	-24.11	423647	23	5026	1894	ENSDART00000005127	GRB2 associated, regulator of MAPK1 [Source:ZFIN;Acc:ZDB-GENE-040426-767]	garem		protein_coding	protein_coding	ensembl_havana
ENSDARG00000009253	ENSDART00000005355	dre-miR-183-5p	up	177	-28.33	177	-28.33	442868	23	1161	1	ENSDART00000005355	zgc:56576 [Source:ZFIN;Acc:ZDB-GENE-040426-1082]	RTRAF		protein_coding	protein_coding	ensembl_havana
ENSDARG00000016788	ENSDART00000005449	dre-miR-146b	down	158	-24.72	158	-24.72	1067918	22	4008	994	ENSDART00000005449	zinc finger E-box binding homeobox 1a [Source:ZFIN;Acc:ZDB-GENE-070912-124]	zeb1a		protein_coding	protein_coding	ensembl_havana	nucleic acid binding
ENSDARG00000006120	ENSDART00000005491	dre-miR-2185-5p	up	166	-25.9	166	-25.9	572972	21	2016	1050	ENSDART00000005491	T-box 2b [Source:ZFIN;Acc:ZDB-GENE-990726-27]	tbx2b		protein_coding	protein_coding	ensembl_havana	transcription factor activity, sequence-specific DNA binding
ENSDARG00000005783	ENSDART00000005724	dre-miR-124-4-5p	up	166	-25.56	166	-25.56	154310	22	3762	1164	ENSDART00000005724	neurocan b [Source:ZFIN;Acc:ZDB-GENE-050208-586]	ncanb		protein_coding	protein_coding	ensembl_havana	calcium ion binding
ENSDARG00000005783	ENSDART00000005724	dre-miR-193b-5p	up	155	-24.65	155	-24.65	515951	21	3762	3713	ENSDART00000005724	neurocan b [Source:ZFIN;Acc:ZDB-GENE-050208-586]	ncanb		protein_coding	protein_coding	ensembl_havana	calcium ion binding
ENSDARG00000017982	ENSDART00000005764	dre-miR-15a-5p	up	157	-26.5	157	-26.5	225088	22	2274	1447	ENSDART00000005764	cytochrome P450, family 39, subfamily A, polypeptide 1 [Source:ZFIN;Acc:ZDB-GENE-041014-339]	cyp39a1		protein_coding	protein_coding	ensembl_havana	membrane
ENSDARG00000020197	ENSDART00000005944	dre-miR-2185-5p	up	167	-31.95	167	-31.95	602211	21	1039	363	ENSDART00000005944	ribosomal protein L5a [Source:ZFIN;Acc:ZDB-GENE-030131-5161]	rpl5a		protein_coding	protein_coding	ensembl_havana	intracellular
ENSDARG00000019692	ENSDART00000006037	dre-miR-489	up	155	-24.98	155	-24.98	869040	23	6677	4500	ENSDART00000006037	collagen-like tail subunit (single strand of homotrimer) of asymmetric acetylcholinesterase [Source:ZFIN;Acc:ZDB-GENE-110411-119]	colq		protein_coding	protein_coding	ensembl_havana
ENSDARG00000020009	ENSDART00000006079	dre-miR-735-3p	down	301	-41.77	160	-24.12	1336306	22	3187	905 451	ENSDART00000006079	BMP2 inducible kinase [Source:ZFIN;Acc:ZDB-GENE-041212-72]	bmp2k		protein_coding	protein_coding	ensembl_havana	protein kinase activity
ENSDARG00000004785	ENSDART00000006124	dre-miR-489	up	159	-25.87	159	-25.87	852360	23	2003	1836	ENSDART00000006124	COP9 signalosome subunit 2 [Source:ZFIN;Acc:ZDB-GENE-040625-15]	cops2		protein_coding	protein_coding	ensembl_havana	cytoplasm
ENSDARG00000004328	ENSDART00000006212	dre-miR-212-5p	up	150	-28.31	150	-28.31	558695	23	891	375	ENSDART00000006212	lin-28 homolog A [Source:HGNC Symbol;Acc:HGNC:15986]	LIN28A		protein_coding	protein_coding	ensembl_havana	nucleic acid binding
ENSDARG00000003257	ENSDART00000006256	dre-miR-301b-5p	up	166	-28.15	166	-28.15	666807	21	3200	1607	ENSDART00000006256	zgc:101559 [Source:ZFIN;Acc:ZDB-GENE-041114-122]	zgc:101559		protein_coding	protein_coding	ensembl_havana	GTPase activity
ENSDARG00000006494	ENSDART00000006343	dre-miR-30a-5p	up	301	-42.06	159	-24.4	681721	22	5278	241 1930	ENSDART00000006343	ankyrin repeat and SOCS box containing 7 [Source:ZFIN;Acc:ZDB-GENE-040426-2429]	asb7		protein_coding	protein_coding	ensembl_havana	intracellular
ENSDARG00000002216	ENSDART00000006380	dre-miR-2185-5p	up	158	-29.11	158	-29.11	612986	21	3872	2417	ENSDART00000006380	T-box 3a [Source:ZFIN;Acc:ZDB-GENE-070209-80]	tbx3a		protein_coding	protein_coding	ensembl_havana	transcription factor activity, sequence-specific DNA binding
ENSDARG00000013561	ENSDART00000006417	dre-miR-2185-5p	up	311	-52.47	169	-32.85	605263	21	2008	512 94	ENSDART00000006417	phosphoglucomutase 1 [Source:ZFIN;Acc:ZDB-GENE-040426-1245]	pgm1		protein_coding	protein_coding	ensembl_havana	metal ion binding
ENSDARG00000020647	ENSDART00000006482	dre-miR-15a-5p	up	322	-43.66	170	-25.42	218496	22	3144	2236 1130	ENSDART00000006482	transient receptor potential cation channel, subfamily C, member 4 associated protein b [Source:ZFIN;Acc:ZDB-GENE-000330-2]	trpc4apb		polymorphic_pseudogene	protein_coding	ensembl_havana	cellular_component
ENSDARG00000020289	ENSDART00000006549	dre-miR-2185-5p	up	160	-25.55	160	-25.55	603274	21	2455	890	ENSDART00000006549	PIF1 5'-to-3' DNA helicase homolog (S. cerevisiae) [Source:ZFIN;Acc:ZDB-GENE-030131-4928]	pif1		protein_coding	protein_coding	ensembl_havana	nucleotide binding
ENSDARG00000010794	ENSDART00000006580	dre-miR-2185-5p	up	156	-25.68	156	-25.68	608999	21	6145	259	ENSDART00000006580	transcription factor EB [Source:ZFIN;Acc:ZDB-GENE-090807-3]	tfeb		protein_coding	protein_coding	ensembl_havana	protein dimerization activity
ENSDARG00000032344	ENSDART00000006602	dre-miR-193b-5p	up	151	-25.06	151	-25.06	496630	21	5068	1132	ENSDART00000006602	phosphodiesterase 4A, cAMP-specific [Source:ZFIN;Acc:ZDB-GENE-131125-7]	pde4a		protein_coding	protein_coding	ensembl_havana	metal ion binding
ENSDARG00000032344	ENSDART00000006602	dre-miR-489	up	307	-39.14	166	-29.31	858271	23	5068	2139 1361	ENSDART00000006602	phosphodiesterase 4A, cAMP-specific [Source:ZFIN;Acc:ZDB-GENE-131125-7]	pde4a		protein_coding	protein_coding	ensembl_havana	metal ion binding
ENSDARG00000004712	ENSDART00000006612	dre-miR-193b-5p	up	158	-27.68	158	-27.68	511872	21	3855	1386	ENSDART00000006612	T-box, brain, 1b [Source:ZFIN;Acc:ZDB-GENE-000323-1]	tbr1b		protein_coding	protein_coding	ensembl_havana	transcription factor activity, sequence-specific DNA binding
ENSDARG00000010186	ENSDART00000006636	dre-miR-30a-5p	up	172	-27.48	172	-27.48	710773	22	6704	1910	ENSDART00000006636	myosin IIIA [Source:ZFIN;Acc:ZDB-GENE-041026-4]	myo3a		protein_coding	protein_coding	ensembl_havana	nucleotide binding
ENSDARG00000002536	ENSDART00000006765	dre-miR-183-5p	up	158	-28.11	158	-28.11	426188	23	2466	1655	ENSDART00000006765	transmembrane 9 superfamily protein member 4 [Source:ZFIN;Acc:ZDB-GENE-040426-1575]	tm9sf4		protein_coding	protein_coding	ensembl_havana	membrane
ENSDARG00000007250	ENSDART00000006927	dre-miR-193b-5p	up	162	-28.32	162	-28.32	516033	21	1785	195	ENSDART00000006927	unconventional SNARE in the ER 1 homolog (S. cerevisiae) [Source:ZFIN;Acc:ZDB-GENE-040426-1015]	use1		protein_coding	protein_coding	ensembl_havana	membrane
ENSDARG00000036558	ENSDART00000007058	dre-miR-735-3p	down	305	-44.61	157	-25.98	1337586	22	5579	1836 5171	ENSDART00000007058	collagen type XVIII alpha 1 chain a [Source:ZFIN;Acc:ZDB-GENE-030516-3]	col18a1a		protein_coding	protein_coding	ensembl_havana	structural molecule activity
ENSDARG00000016112	ENSDART00000007091	dre-miR-107a-5p	up	156	-25.31	156	-25.31	99904	23	3011	876	ENSDART00000007091	Bardet-Biedl syndrome 12 [Source:ZFIN;Acc:ZDB-GENE-070626-3]	bbs12		protein_coding	protein_coding	ensembl	ATP binding
ENSDARG00000003449	ENSDART00000007500	dre-miR-2185-5p	up	151	-26.94	151	-26.94	570861	21	2976	791	ENSDART00000007500	phosphodiesterase 10A [Source:ZFIN;Acc:ZDB-GENE-040426-1115]	pde10a		protein_coding	protein_coding	ensembl_havana	metal ion binding
ENSDARG00000004246	ENSDART00000007531	dre-miR-183-5p	up	324	-44.7	163	-24.98	435445	23	7426	5523 6395	ENSDART00000007531	slit homolog 2 (Drosophila) [Source:ZFIN;Acc:ZDB-GENE-010306-3]	slit2		protein_coding	protein_coding	ensembl_havana	calcium ion binding
ENSDARG00000022938	ENSDART00000007567	dre-miR-2185-5p	up	155	-25.74	155	-25.74	586388	21	1100	241	ENSDART00000007567	trace amine-associated receptor 11 [Source:ZFIN;Acc:ZDB-GENE-041014-52]	taar11		protein_coding	protein_coding	ensembl_havana	membrane
ENSDARG00000059960	ENSDART00000007624	dre-miR-92b-3p	down	155	-24.82	155	-24.82	1366834	22	5875	4122	ENSDART00000007624	phospholipase C, eta 2a [Source:ZFIN;Acc:ZDB-GENE-030131-6367]	plch2a		protein_coding	protein_coding	ensembl_havana	signal transduction
ENSDARG00000078386	ENSDART00000007756	dre-miR-2185-5p	up	156	-25.2	156	-25.2	614496	21	3683	218	ENSDART00000007756	dynein, cytoplasmic 1, intermediate chain 2a [Source:ZFIN;Acc:ZDB-GENE-060929-1086]	dync1i2a		protein_coding	protein_coding	ensembl_havana	ATP-dependent microtubule motor activity, plus-end-directed
ENSDARG00000007180	ENSDART00000007797	dre-miR-735-3p	down	319	-47.11	167	-29.89	1292400	22	2785	502 981	ENSDART00000007797	solute carrier family 30 (zinc transporter), member 4 [Source:ZFIN;Acc:ZDB-GENE-040426-1408]	slc30a4		protein_coding	protein_coding	ensembl_havana	membrane
ENSDARG00000094792	ENSDART00000007798	dre-miR-301b-5p	up	159	-24.08	159	-24.08	656173	21	2454	1404	ENSDART00000007798	twinfilin actin-binding protein 2a [Source:ZFIN;Acc:ZDB-GENE-030131-7638]	twf2a		protein_coding	protein_coding	ensembl_havana	intracellular
ENSDARG00000007184	ENSDART00000007806	dre-miR-2185-5p	up	162	-27.74	162	-27.74	587351	21	4984	353	ENSDART00000007806	zinc finger and BTB domain containing 16a [Source:ZFIN;Acc:ZDB-GENE-030131-1989]	zbtb16a		protein_coding	protein_coding	ensembl_havana	nucleic acid binding
ENSDARG00000018770	ENSDART00000008037	dre-miR-92b-3p	down	312	-47.05	164	-28.48	1359838	22	1383	917 272	ENSDART00000008037	zmp:0000001326 [Source:ZFIN;Acc:ZDB-GENE-170503-1]	zmp:0000001326		protein_coding	protein_coding	ensembl	membrane
ENSDARG00000021137	ENSDART00000008043	dre-miR-100-2-3p	up	157	-25.16	157	-25.16	44141	22	19174	7600	ENSDART00000008043	adhesion G protein-coupled receptor V1 [Source:ZFIN;Acc:ZDB-GENE-040624-6]	adgrv1		protein_coding	protein_coding	ensembl_havana	membrane
ENSDARG00000021137	ENSDART00000008043	dre-miR-193b-5p	up	168	-27.83	168	-27.83	509108	21	19174	10579	ENSDART00000008043	adhesion G protein-coupled receptor V1 [Source:ZFIN;Acc:ZDB-GENE-040624-6]	adgrv1		protein_coding	protein_coding	ensembl_havana	membrane
ENSDARG00000005612	ENSDART00000008096	dre-miR-124-4-5p	up	165	-25.69	165	-25.69	114289	22	1974	1656	ENSDART00000008096	APH1B gamma secretase subunit [Source:ZFIN;Acc:ZDB-GENE-031118-31]	aph1b		protein_coding	protein_coding	ensembl_havana	membrane
ENSDARG00000006923	ENSDART00000008139	dre-miR-2185-5p	up	164	-28.96	164	-28.96	607971	21	6843	2553	ENSDART00000008139	calcium channel, voltage-dependent, P/Q type, alpha 1A subunit, b [Source:ZFIN;Acc:ZDB-GENE-090514-3]	cacna1ab		protein_coding	protein_coding	ensembl_havana	membrane
ENSDARG00000016439	ENSDART00000008248	dre-miR-15a-5p	up	168	-25.69	168	-25.69	213005	22	2334	767	ENSDART00000008248	solute carrier family 7 (cationic amino acid transporter, y+ system), member 1 [Source:ZFIN;Acc:ZDB-GENE-091116-69]	slc7a1		protein_coding	protein_coding	ensembl_havana	membrane
ENSDARG00000015970	ENSDART00000008401	dre-miR-15a-5p	up	468	-53.38	173	-24.98	219738	22	10291	6382 8037 8018	ENSDART00000008401	pleckstrin homology domain interacting protein [Source:ZFIN;Acc:ZDB-GENE-050208-261]	phip		protein_coding	protein_coding	ensembl_havana	insulin receptor signaling pathway
ENSDARG00000004874	ENSDART00000008421	dre-miR-107a-5p	up	163	-24.28	163	-24.28	63123	23	1347	785	ENSDART00000008421	spermatogenesis associated 6-like [Source:ZFIN;Acc:ZDB-GENE-040426-1369]	spata6l		protein_coding	protein_coding	ensembl_havana	biological_process
ENSDARG00000007279	ENSDART00000008593	dre-miR-735-3p	down	162	-26.41	162	-26.41	1311961	22	1430	1094	ENSDART00000008593	Yip1 domain family, member 5 [Source:ZFIN;Acc:ZDB-GENE-040426-1057]	yipf5		protein_coding	protein_coding	ensembl_havana	membrane
ENSDARG00000010727	ENSDART00000008607	dre-miR-15a-5p	up	164	-24.52	164	-24.52	239195	22	2791	390	ENSDART00000008607	tweety homolog 2, like [Source:ZFIN;Acc:ZDB-GENE-040426-2394]	ttyh2l		protein_coding	protein_coding	ensembl_havana	transport
ENSDARG00000015502	ENSDART00000008663	dre-miR-2185-5p	up	161	-25.91	161	-25.91	594851	21	1897	1819	ENSDART00000008663	ADAM metallopeptidase domain 10b [Source:ZFIN;Acc:ZDB-GENE-071115-1]	adam10b		protein_coding	protein_coding	ensembl	metal ion binding
ENSDARG00000013522	ENSDART00000008752	dre-miR-735-3p	down	162	-25.49	162	-25.49	1329421	22	2662	1090	ENSDART00000008752	phosphoenolpyruvate carboxykinase 1 (soluble) [Source:ZFIN;Acc:ZDB-GENE-030909-11]	pck1		protein_coding	protein_coding	ensembl_havana	GTP binding
ENSDARG00000002002	ENSDART00000008913	dre-miR-2185-5p	up	155	-27.86	155	-27.86	619396	21	676	135	ENSDART00000008913	LIM and cysteine-rich domains 1 [Source:ZFIN;Acc:ZDB-GENE-040426-1067]	lmcd1		protein_coding	protein_coding	ensembl_havana	biological_process
ENSDARG00000006981	ENSDART00000008989	dre-miR-107a-5p	up	175	-29.51	175	-29.51	77707	23	1144	355	ENSDART00000008989	coiled-coil domain containing 113 [Source:ZFIN;Acc:ZDB-GENE-041010-163]	ccdc113		protein_coding	protein_coding	ensembl_havana
ENSDARG00000004861	ENSDART00000009104	dre-miR-212-5p	up	161	-25.99	161	-25.99	547094	23	1991	1625	ENSDART00000009104	estrogen-related receptor gamma a [Source:ZFIN;Acc:ZDB-GENE-030821-2]	esrrga		protein_coding	protein_coding	ensembl_havana	transcription factor activity, sequence-specific DNA binding
ENSDARG00000010844	ENSDART00000009126	dre-miR-183-5p	up	153	-24.82	153	-24.82	439482	23	5260	597	ENSDART00000009126	v-Ki-ras2 Kirsten rat sarcoma viral oncogene homolog [Source:ZFIN;Acc:ZDB-GENE-040808-67]	kras		protein_coding	protein_coding	ensembl	membrane
ENSDARG00000039935	ENSDART00000009151	dre-miR-15a-5p	up	302	-45.83	160	-24.09	238354	22	3478	2857 3284	ENSDART00000009151		CABZ01064672.1		protein_coding	protein_coding	ensembl	membrane
ENSDARG00000003808	ENSDART00000009182	dre-miR-15a-5p	up	163	-24.07	163	-24.07	252211	22	1806	399	ENSDART00000009182	aquaporin 3a [Source:ZFIN;Acc:ZDB-GENE-040426-2826]	aqp3a		protein_coding	protein_coding	ensembl_havana	membrane
ENSDARG00000007496	ENSDART00000009196	dre-miR-15a-5p	up	155	-24.19	155	-24.19	224109	22	2547	1863	ENSDART00000009196	UFM1-specific ligase 1 [Source:ZFIN;Acc:ZDB-GENE-040426-1163]	ufl1		protein_coding	protein_coding	ensembl_havana
ENSDARG00000041022	ENSDART00000009223	dre-miR-15a-5p	up	157	-24.47	157	-24.47	257603	22	2155	1005	ENSDART00000009223	programmed cell death 4b [Source:ZFIN;Acc:ZDB-GENE-030131-9847]	pdcd4b		protein_coding	protein_coding	ensembl_havana	atrioventricular valve development
ENSDARG00000018825	ENSDART00000009298	dre-miR-124-4-5p	up	164	-25.34	164	-25.34	148993	22	5341	1195	ENSDART00000009298	transmembrane protein 248 [Source:ZFIN;Acc:ZDB-GENE-050320-103]	tmem248		protein_coding	protein_coding	ensembl	membrane
ENSDARG00000014582	ENSDART00000009347	dre-miR-30a-5p	up	171	-26.56	171	-26.56	705117	22	3156	191	ENSDART00000009347	exocyst complex component 3 [Source:ZFIN;Acc:ZDB-GENE-030131-5947]	exoc3		protein_coding	protein_coding	ensembl_havana	exocytosis
ENSDARG00000015474	ENSDART00000009356	dre-miR-15a-5p	up	151	-26.1	151	-26.1	224765	22	3390	1249	ENSDART00000009356	protein phosphatase 2, regulatory subunit B', epsilon isoform a [Source:ZFIN;Acc:ZDB-GENE-030904-7]	ppp2r5ea		protein_coding	protein_coding	ensembl_havana	signal transduction
ENSDARG00000019998	ENSDART00000009464	dre-miR-15a-5p	up	331	-49.18	175	-29.98	257852	22	1942	1349 97	ENSDART00000009464	solute carrier family 30 (zinc transporter), member 7 [Source:ZFIN;Acc:ZDB-GENE-030131-5650]	slc30a7		protein_coding	protein_coding	ensembl_havana	transport
ENSDARG00000026225	ENSDART00000009499	dre-miR-2185-5p	up	733	-92.64	161	-24.68	569964	21	5357	2267 4289 2246 864 2080	ENSDART00000009499	Wolf-Hirschhorn syndrome candidate 1 [Source:ZFIN;Acc:ZDB-GENE-030131-2581]	whsc1		protein_coding	protein_coding	ensembl_havana	transferase activity
ENSDARG00000005374	ENSDART00000009649	dre-miR-489	up	167	-25.64	167	-25.64	837932	23	2481	2262	ENSDART00000009649	tubulin, gamma complex associated protein 4 [Source:ZFIN;Acc:ZDB-GENE-081022-124]	tubgcp4		protein_coding	protein_coding	ensembl_havana	cytoplasm
ENSDARG00000005374	ENSDART00000009649	dre-miR-183-5p	up	160	-24.2	160	-24.2	424628	23	2481	627	ENSDART00000009649	tubulin, gamma complex associated protein 4 [Source:ZFIN;Acc:ZDB-GENE-081022-124]	tubgcp4		protein_coding	protein_coding	ensembl_havana	cytoplasm
ENSDARG00000011553	ENSDART00000009682	dre-miR-2185-5p	up	153	-26.43	153	-26.43	592088	21	1583	750	ENSDART00000009682	ATP synthase, H+ transporting, mitochondrial Fo complex, subunit B1 [Source:ZFIN;Acc:ZDB-GENE-041010-33]	atp5f1		protein_coding	protein_coding	ensembl_havana	hydrogen ion transmembrane transporter activity
ENSDARG00000006079	ENSDART00000009756	dre-miR-15a-5p	up	747	-102.69	157	-25.76	257176	22	1412	1194 1244 320 701 722	ENSDART00000009756	G protein-coupled receptor 37 like 1a [Source:ZFIN;Acc:ZDB-GENE-110411-20]	gpr37l1a		protein_coding	protein_coding	ensembl_havana	membrane
ENSDARG00000024966	ENSDART00000009796	dre-miR-183-5p	up	166	-26.23	166	-26.23	418511	23	2785	1707	ENSDART00000009796	microtubule affinity regulating kinase 4 [Source:HGNC Symbol;Acc:HGNC:13538]	MARK4		protein_coding	protein_coding	ensembl_havana	transferase activity
ENSDARG00000007786	ENSDART00000009858	dre-miR-92b-3p	down	306	-42.72	155	-24.89	1365968	22	3447	951 282	ENSDART00000009858	thioredoxin-related transmembrane protein 2b [Source:ZFIN;Acc:ZDB-GENE-040625-105]	tmx2b		protein_coding	protein_coding	ensembl_havana	membrane
ENSDARG00000013653	ENSDART00000009859	dre-miR-2185-5p	up	294	-40.83	154	-26.45	608675	21	2750	1956 464	ENSDART00000009859	adhesion G protein-coupled receptor L4 [Source:ZFIN;Acc:ZDB-GENE-040426-2689]	adgrl4		protein_coding	protein_coding	ensembl_havana	membrane
ENSDARG00000018967	ENSDART00000009892	dre-miR-2185-5p	up	154	-29.18	154	-29.18	573520	21	3179	186	ENSDART00000009892	gamma-aminobutyric acid (GABA) B receptor, 1a [Source:ZFIN;Acc:ZDB-GENE-030904-5]	gabbr1a		protein_coding	protein_coding	ensembl_havana	membrane
ENSDARG00000004930	ENSDART00000009920	dre-miR-489	up	150	-25.01	150	-25.01	872685	23	6323	2083	ENSDART00000009920	LIM domain 7a [Source:ZFIN;Acc:ZDB-GENE-030219-74]	lmo7a		protein_coding	protein_coding	ensembl_havana	metal ion binding
ENSDARG00000014954	ENSDART00000009971	dre-miR-15a-5p	up	154	-24.33	154	-24.33	232562	22	2657	19	ENSDART00000009971	sorting nexin 33 [Source:ZFIN;Acc:ZDB-GENE-041111-209]	snx33		protein_coding	protein_coding	ensembl_havana	membrane
ENSDARG00000027423	ENSDART00000010189	dre-miR-15a-5p	up	154	-24.52	154	-24.52	206996	22	6276	4889	ENSDART00000010189	insulin-like growth factor 1a receptor [Source:ZFIN;Acc:ZDB-GENE-020503-1]	igf1ra		protein_coding	protein_coding	ensembl_havana	transferase activity
ENSDARG00000020596	ENSDART00000010257	dre-miR-183-5p	up	166	-25.1	166	-25.1	448701	23	2471	1996	ENSDART00000010257	family with sequence similarity 73, member A [Source:ZFIN;Acc:ZDB-GENE-041010-193]	fam73a		protein_coding	protein_coding	ensembl_havana	mitochondrial fusion
ENSDARG00000011141	ENSDART00000010274	dre-miR-212-5p	up	155	-24.75	155	-24.75	547393	23	3487	269	ENSDART00000010274	dihydropyrimidinase-like 5a [Source:ZFIN;Acc:ZDB-GENE-030131-3136]	dpysl5a		protein_coding	protein_coding	ensembl_havana	cytoplasm
ENSDARG00000005578	ENSDART00000010449	dre-miR-15a-5p	up	161	-24.68	161	-24.68	229800	22	1817	1412	ENSDART00000010449	UDP-glucose pyrophosphorylase 2a [Source:ZFIN;Acc:ZDB-GENE-090311-46]	ugp2a		protein_coding	protein_coding	ensembl_havana	cytoplasm
ENSDARG00000041599	ENSDART00000010452	dre-miR-489	up	325	-49.29	171	-30.23	827171	23	3140	498 907	ENSDART00000010452	zgc:91860 [Source:ZFIN;Acc:ZDB-GENE-040704-34]	zgc:91860		protein_coding	protein_coding	ensembl_havana	biological_process
ENSDARG00000014805	ENSDART00000010496	dre-miR-15a-5p	up	164	-25.5	164	-25.5	235807	22	1255	338	ENSDART00000010496	four and a half LIM domains 5 [Source:ZFIN;Acc:ZDB-GENE-040822-3]	fhl5		protein_coding	protein_coding	ensembl_havana	metal ion binding
ENSDARG00000019815	ENSDART00000010521	dre-miR-146b	down	175	-27.36	175	-27.36	1080324	22	8264	4439	ENSDART00000010521	fibronectin 1a [Source:ZFIN;Acc:ZDB-GENE-000426-1]	fn1a		protein_coding	protein_coding	ensembl_havana	extracellular region
ENSDARG00000019815	ENSDART00000010521	dre-miR-735-3p	down	301	-43.75	151	-25.41	1338639	22	8264	3045 652	ENSDART00000010521	fibronectin 1a [Source:ZFIN;Acc:ZDB-GENE-000426-1]	fn1a		protein_coding	protein_coding	ensembl_havana	extracellular region
ENSDARG00000019815	ENSDART00000010521	dre-miR-2185-5p	up	448	-58.53	162	-24.89	615357	21	8264	3693 695 1694	ENSDART00000010521	fibronectin 1a [Source:ZFIN;Acc:ZDB-GENE-000426-1]	fn1a		protein_coding	protein_coding	ensembl_havana	extracellular region
ENSDARG00000017591	ENSDART00000010526	dre-miR-7146-3p	down	309	-41.18	168	-24.44	1209830	22	14163	535 9109	ENSDART00000010526	FAT atypical cadherin 1a [Source:ZFIN;Acc:ZDB-GENE-050425-1]	fat1a		protein_coding	protein_coding	ensembl_havana	membrane
ENSDARG00000016623	ENSDART00000010580	dre-miR-722	up	159	-24.72	159	-24.72	28287	24	2939	2331	ENSDART00000010580	si:ch211-195b13.1 [Source:ZFIN;Acc:ZDB-GENE-030131-7626]	si:ch211-195b13.1		protein_coding	protein_coding	ensembl_havana	transferase activity
ENSDARG00000005989	ENSDART00000010604	dre-miR-107a-5p	up	166	-24.28	166	-24.28	76124	23	4575	1967	ENSDART00000010604	ral guanine nucleotide dissociation stimulator-like 1 [Source:ZFIN;Acc:ZDB-GENE-040426-1816]	rgl1		protein_coding	protein_coding	ensembl_havana	signal transduction
ENSDARG00000005989	ENSDART00000010604	dre-miR-15a-5p	up	155	-25.07	155	-25.07	231113	22	4575	555	ENSDART00000010604	ral guanine nucleotide dissociation stimulator-like 1 [Source:ZFIN;Acc:ZDB-GENE-040426-1816]	rgl1		protein_coding	protein_coding	ensembl_havana	signal transduction
ENSDARG00000016454	ENSDART00000010643	dre-miR-489	up	168	-24.28	168	-24.28	844717	23	3088	1062	ENSDART00000010643	estrogen receptor 2a [Source:ZFIN;Acc:ZDB-GENE-030116-2]	esr2a		protein_coding	protein_coding	ensembl_havana	transcription factor activity, sequence-specific DNA binding
ENSDARG00000012588	ENSDART00000010792	dre-miR-92b-3p	down	150	-25.24	150	-25.24	1385883	22	1996	1198	ENSDART00000010792	phosphatidylserine synthase 1a [Source:ZFIN;Acc:ZDB-GENE-040426-837]	ptdss1a		protein_coding	protein_coding	ensembl_havana	transferase activity
ENSDARG00000017675	ENSDART00000010821	dre-miR-183-5p	up	309	-44.29	162	-29.35	413593	23	2302	1686 142	ENSDART00000010821	cirrhosis, autosomal recessive 1A (cirhin) [Source:ZFIN;Acc:ZDB-GENE-040426-2466]	cirh1a		protein_coding	protein_coding	ensembl_havana	molecular_function
ENSDARG00000010934	ENSDART00000010831	dre-miR-15a-5p	up	163	-25.86	163	-25.86	208281	22	1656	629	ENSDART00000010831	synaptotagmin XIVa [Source:ZFIN;Acc:ZDB-GENE-090313-200]	syt14a		protein_coding	protein_coding	ensembl_havana
ENSDARG00000042308	ENSDART00000010991	dre-miR-338-5p	up	313	-38.35	169	-25.61	774835	25	7160	3892 5987	ENSDART00000010991	rho/rac guanine nucleotide exchange factor (GEF) 18b [Source:ZFIN;Acc:ZDB-GENE-070705-462]	arhgef18b		protein_coding	protein_coding	ensembl_havana	cytoplasm
ENSDARG00000006712	ENSDART00000011025	dre-miR-2185-5p	up	303	-44.98	158	-28.8	595391	21	3031	347 1523	ENSDART00000011025	WAS/WASL interacting protein family, member 2b [Source:ZFIN;Acc:ZDB-GENE-040625-182]	wipf2b		protein_coding	protein_coding	ensembl	actin binding
ENSDARG00000012499	ENSDART00000011082	dre-miR-2185-5p	up	150	-24.02	150	-24.02	578339	21	6777	2640	ENSDART00000011082	period circadian clock 1b [Source:ZFIN;Acc:ZDB-GENE-040419-1]	per1b		protein_coding	protein_coding	ensembl_havana	response to temperature stimulus
ENSDARG00000014480	ENSDART00000011096	dre-miR-19a-3p	down	168	-24.18	168	-24.18	1105277	23	3846	2140	ENSDART00000011096	nuclear receptor subfamily 6, group A, member 1b [Source:ZFIN;Acc:ZDB-GENE-040724-202]	nr6a1b		protein_coding	protein_coding	ensembl_havana	transcription factor activity, sequence-specific DNA binding
ENSDARG00000020738	ENSDART00000011111	dre-miR-7146-3p	down	154	-24.8	154	-24.8	1221248	22	1929	1403	ENSDART00000011111	zgc:153921 [Source:ZFIN;Acc:ZDB-GENE-060929-816]	zgc:153921		protein_coding	protein_coding	ensembl_havana	biological_process
ENSDARG00000043317	ENSDART00000011135	dre-miR-146b	down	171	-26.54	171	-26.54	1050474	22	3543	2863	ENSDART00000011135	v-kit Hardy-Zuckerman 4 feline sarcoma viral oncogene homolog a [Source:ZFIN;Acc:ZDB-GENE-980526-464]	kita		protein_coding	protein_coding	ensembl_havana	transferase activity
ENSDARG00000019457	ENSDART00000011250	dre-miR-193b-5p	up	152	-26.22	152	-26.22	505815	21	1360	159	ENSDART00000011250	transcription factor binding to IGHM enhancer 3b [Source:ZFIN;Acc:ZDB-GENE-010919-3]	tfe3b		protein_coding	protein_coding	ensembl_havana	protein dimerization activity
ENSDARG00000009020	ENSDART00000011283	dre-miR-15a-5p	up	169	-25.33	169	-25.33	224275	22	2852	600	ENSDART00000011283	cannabinoid receptor 1 [Source:ZFIN;Acc:ZDB-GENE-040312-3]	cnr1		protein_coding	protein_coding	ensembl_havana	plasma membrane
ENSDARG00000017014	ENSDART00000011303	dre-miR-2184	down	175	-25.22	175	-25.22	1147955	21	6915	6708	ENSDART00000011303	tyrosine 3-monooxygenase/tryptophan 5-monooxygenase activation protein, epsilon polypeptide 2 [Source:ZFIN;Acc:ZDB-GENE-050306-44]	ywhae2		protein_coding	protein_coding	ensembl_havana	cellular_component
ENSDARG00000020676	ENSDART00000011305	dre-miR-735-3p	down	297	-40.46	157	-27.26	1311926	22	2853	477 2693	ENSDART00000011305	dipeptidyl-peptidase 3 [Source:ZFIN;Acc:ZDB-GENE-030131-1247]	dpp3		protein_coding	protein_coding	ensembl_havana	metal ion binding
ENSDARG00000013892	ENSDART00000011416	dre-miR-15b-3p	up	163	-24.9	163	-24.9	263218	22	6666	5851	ENSDART00000011416	sortilin-related receptor, L(DLR class) A repeats containing [Source:ZFIN;Acc:ZDB-GENE-050208-22]	sorl1		protein_coding	protein_coding	ensembl_havana	transport
ENSDARG00000041205	ENSDART00000011519	dre-miR-183-5p	up	162	-24.91	162	-24.91	427062	23	1785	1524	ENSDART00000011519	solute carrier family 6 (neurotransmitter transporter, GABA), member 1, like [Source:ZFIN;Acc:ZDB-GENE-041210-296]	slc6a1l		protein_coding	protein_coding	ensembl_havana	membrane
ENSDARG00000002536	ENSDART00000011554	dre-miR-183-5p	up	158	-28.11	158	-28.11	425521	23	2090	1281	ENSDART00000011554	transmembrane 9 superfamily protein member 4 [Source:ZFIN;Acc:ZDB-GENE-040426-1575]	tm9sf4		protein_coding	protein_coding	ensembl_havana	integral component of membrane
ENSDARG00000014871	ENSDART00000011568	dre-miR-735-3p	down	168	-26.65	168	-26.65	1322790	22	2817	78	ENSDART00000011568	synaptogyrin 3a [Source:ZFIN;Acc:ZDB-GENE-050522-541]	syngr3a		protein_coding	protein_coding	ensembl_havana	membrane
ENSDARG00000010738	ENSDART00000011570	dre-miR-15b-3p	up	170	-29.34	170	-29.34	300319	22	1251	187	ENSDART00000011570	zgc:101716 [Source:ZFIN;Acc:ZDB-GENE-041114-135]	zgc:101716		protein_coding	protein_coding	ensembl_havana	biological_process
ENSDARG00000010738	ENSDART00000011570	dre-miR-146b	down	155	-25.07	155	-25.07	1075264	22	1251	825	ENSDART00000011570	zgc:101716 [Source:ZFIN;Acc:ZDB-GENE-041114-135]	zgc:101716		protein_coding	protein_coding	ensembl_havana	biological_process
ENSDARG00000010862	ENSDART00000011704	dre-miR-363-3p	up	157	-24.17	157	-24.17	799636	22	1878	272	ENSDART00000011704	aminomethyltransferase [Source:ZFIN;Acc:ZDB-GENE-041010-114]	amt		protein_coding	protein_coding	ensembl_havana	transferase activity
ENSDARG00000019360	ENSDART00000011865	dre-miR-735-3p	down	164	-25.12	164	-25.12	1328844	22	3947	1207	ENSDART00000011865	Sec23 homolog B, COPII coat complex component [Source:ZFIN;Acc:ZDB-GENE-030131-5479]	sec23b		protein_coding	protein_coding	ensembl_havana	transport
ENSDARG00000003032	ENSDART00000011878	dre-miR-338-5p	up	171	-25.97	171	-25.97	768729	25	2241	472	ENSDART00000011878	eukaryotic translation initiation factor 4A1B [Source:ZFIN;Acc:ZDB-GENE-040120-6]	eif4a1b		protein_coding	protein_coding	ensembl_havana	nucleic acid binding
ENSDARG00000021055	ENSDART00000011987	dre-miR-2185-5p	up	309	-39.19	165	-27.12	574063	21	1994	219 1599	ENSDART00000011987	islet1, like [Source:ZFIN;Acc:ZDB-GENE-040624-1]	isl1l		protein_coding	protein_coding	ensembl_havana	regulation of transcription, DNA-templated
ENSDARG00000020898	ENSDART00000012048	dre-miR-489	up	158	-24.02	158	-24.02	868761	23	2417	1174	ENSDART00000012048	cytochrome b5 reductase 4 [Source:ZFIN;Acc:ZDB-GENE-050522-225]	cyb5r4		protein_coding	protein_coding	ensembl	metal ion binding
ENSDARG00000013117	ENSDART00000012191	dre-miR-15a-5p	up	629	-74.33	164	-24.02	240788	22	3342	1418 1977 417 2491	ENSDART00000012191	hippocampus abundant transcript 1a [Source:ZFIN;Acc:ZDB-GENE-030131-834]	hiat1a		protein_coding	protein_coding	ensembl_havana	membrane
ENSDARG00000012563	ENSDART00000012232	dre-miR-15a-5p	up	159	-24.48	159	-24.48	210002	22	1669	578	ENSDART00000012232	prenyl (decaprenyl) diphosphate synthase, subunit 2 [Source:ZFIN;Acc:ZDB-GENE-040718-43]	pdss2		protein_coding	protein_coding	ensembl_havana	transferase activity
ENSDARG00000002305	ENSDART00000012385	dre-miR-15a-5p	up	315	-42.51	159	-25.98	254344	22	2829	851 1127	ENSDART00000012385	malic enzyme 3, NADP(+)-dependent, mitochondrial [Source:ZFIN;Acc:ZDB-GENE-041111-294]	me3		protein_coding	protein_coding	ensembl_havana	metal ion binding
ENSDARG00000003380	ENSDART00000012457	dre-miR-735-3p	down	169	-30.47	169	-30.47	1294280	22	2762	189	ENSDART00000012457				protein_coding	protein_coding	ensembl_havana	oxidoreductase activity
ENSDARG00000002685	ENSDART00000012483	dre-miR-146b	down	171	-25.5	171	-25.5	1042828	22	1452	1178	ENSDART00000012483	family with sequence similarity 113 [Source:ZFIN;Acc:ZDB-GENE-041212-23]	fam113		protein_coding	protein_coding	ensembl_havana	cellular_component
ENSDARG00000008434	ENSDART00000012507	dre-miR-2185-5p	up	156	-28.01	156	-28.01	581073	21	2025	102	ENSDART00000012507	bcl2-like 1 [Source:ZFIN;Acc:ZDB-GENE-010730-1]	bcl2l1		protein_coding	protein_coding	ensembl_havana	membrane
ENSDARG00000004059	ENSDART00000012600	dre-miR-2185-5p	up	310	-54.2	157	-28.65	594924	21	1973	970 1323	ENSDART00000012600	galactokinase 2 [Source:ZFIN;Acc:ZDB-GENE-041114-143]	galk2		protein_coding	protein_coding	ensembl_havana	ATP binding
ENSDARG00000016538	ENSDART00000012659	dre-miR-100-3p	down	164	-25.02	164	-25.02	945272	22	2290	830	ENSDART00000012659	zgc:55888 [Source:ZFIN;Acc:ZDB-GENE-040426-834]	zgc:55888		protein_coding	protein_coding	ensembl_havana	serine-type endopeptidase activity
ENSDARG00000015123	ENSDART00000012686	dre-miR-146b	down	170	-27.65	170	-27.65	1083953	22	990	27	ENSDART00000012686	deoxyribonuclease 1 like 4, tandem duplicate 1 [Source:ZFIN;Acc:ZDB-GENE-040808-35]	dnase1l4.1		protein_coding	protein_coding	ensembl_havana	nucleus
ENSDARG00000024789	ENSDART00000012694	dre-miR-146b	down	161	-24.22	161	-24.22	1080893	22	2436	845	ENSDART00000012694	myxovirus (influenza virus) resistance C [Source:ZFIN;Acc:ZDB-GENE-030721-7]	mxc		protein_coding	protein_coding	ensembl_havana	GTPase activity
ENSDARG00000020946	ENSDART00000012712	dre-miR-2185-5p	up	162	-25.23	162	-25.23	572484	21	2606	1509	ENSDART00000012712	autism susceptibility candidate 2b [Source:ZFIN;Acc:ZDB-GENE-131127-20]	auts2b		protein_coding	protein_coding	ensembl_havana
ENSDARG00000003971	ENSDART00000012862	dre-miR-146b	down	160	-24.52	160	-24.52	1059662	22	1873	574	ENSDART00000012862	ISL LIM homeobox 2a [Source:ZFIN;Acc:ZDB-GENE-980526-562]	isl2a		protein_coding	protein_coding	ensembl	regulation of transcription, DNA-templated
ENSDARG00000039392	ENSDART00000012928	dre-miR-2185-5p	up	742	-111.49	157	-28.53	583406	21	7626	26 2763 3193 3253 4843	ENSDART00000012928	WNK lysine deficient protein kinase 1b [Source:ZFIN;Acc:ZDB-GENE-030131-2656]	wnk1b		protein_coding	protein_coding	ensembl_havana	protein kinase activity
ENSDARG00000020218	ENSDART00000012944	dre-miR-2185-5p	up	153	-25.67	153	-25.67	594040	21	4102	316	ENSDART00000012944	autocrine motility factor receptor, E3 ubiquitin protein ligase a [Source:ZFIN;Acc:ZDB-GENE-040426-2190]	amfr		protein_coding	protein_coding	ensembl_havana	membrane
ENSDARG00000056443	ENSDART00000013001	dre-miR-2185-5p	up	152	-24.72	152	-24.72	601390	21	3753	2626	ENSDART00000013001	zgc:152753 [Source:ZFIN;Acc:ZDB-GENE-060818-8]	zgc:152753		protein_coding	protein_coding	ensembl_havana	GTP binding
ENSDARG00000018303	ENSDART00000013033	dre-miR-15a-5p	up	162	-28.23	162	-28.23	214928	22	1957	136	ENSDART00000013033	ets variant 4 [Source:ZFIN;Acc:ZDB-GENE-990415-71]	etv4		protein_coding	protein_coding	ensembl_havana	transcription factor activity, sequence-specific DNA binding
ENSDARG00000013907	ENSDART00000013044	dre-miR-15a-5p	up	170	-25.39	170	-25.39	232868	22	1365	242	ENSDART00000013044				protein_coding	protein_coding	ensembl_havana	ubiquitin-protein transferase activity
ENSDARG00000013907	ENSDART00000013044	dre-miR-338-5p	up	165	-24.69	165	-24.69	749498	25	1365	9	ENSDART00000013044				protein_coding	protein_coding	ensembl_havana	ubiquitin-protein transferase activity
ENSDARG00000016016	ENSDART00000013059	dre-miR-212-5p	up	160	-24.55	160	-24.55	541806	23	1877	18	ENSDART00000013059	drebrin-like b [Source:ZFIN;Acc:ZDB-GENE-050522-293]	dbnlb		protein_coding	protein_coding	ensembl	intracellular
ENSDARG00000018716	ENSDART00000013111	dre-miR-2185-5p	up	163	-24.14	163	-24.14	614687	21	3670	3544	ENSDART00000013111	diacylglycerol kinase, eta [Source:ZFIN;Acc:ZDB-GENE-070912-328]	dgkh		protein_coding	protein_coding	ensembl_havana	transferase activity
ENSDARG00000013343	ENSDART00000013170	dre-miR-2185-5p	up	154	-30.11	154	-30.11	598315	21	8620	2599	ENSDART00000013170	kinesin family member 26Ba [Source:ZFIN;Acc:ZDB-GENE-070521-4]	kif26ba		protein_coding	protein_coding	ensembl_havana	nucleotide binding
ENSDARG00000011487	ENSDART00000013229	dre-miR-15a-5p	up	158	-27.25	158	-27.25	251906	22	1745	774	ENSDART00000013229	guanine nucleotide binding protein (G protein), q polypeptide [Source:ZFIN;Acc:ZDB-GENE-081104-25]	gnaq		protein_coding	protein_coding	ensembl_havana	GTPase activity
ENSDARG00000008573	ENSDART00000013453	dre-miR-183-5p	up	161	-24.39	161	-24.39	430482	23	2221	298	ENSDART00000013453	family with sequence similarity 20, member B (H. sapiens) [Source:ZFIN;Acc:ZDB-GENE-040724-125]	fam20b		protein_coding	protein_coding	ensembl_havana	transferase activity
ENSDARG00000008859	ENSDART00000013497	dre-miR-146b	down	171	-24.03	171	-24.03	1062021	22	2600	255	ENSDART00000013497	myosin regulatory light chain interacting protein a [Source:ZFIN;Acc:ZDB-GENE-030131-7831]	mylipa		protein_coding	protein_coding	ensembl_havana	transferase activity
ENSDARG00000019345	ENSDART00000013525	dre-miR-92b-3p	down	168	-28.53	168	-28.53	1345182	22	3396	146	ENSDART00000013525	MAP/microtubule affinity-regulating kinase 3a [Source:ZFIN;Acc:ZDB-GENE-030131-6232]	mark3a		protein_coding	protein_coding	ensembl_havana	transferase activity
ENSDARG00000006757	ENSDART00000013588	dre-miR-2185-5p	up	304	-42.29	164	-29.55	605362	21	4109	1002 1812	ENSDART00000013588	kelch-like family member 41b [Source:ZFIN;Acc:ZDB-GENE-030131-9875]	klhl41b		protein_coding	protein_coding	ensembl	membrane
ENSDARG00000005586	ENSDART00000013605	dre-miR-107a-5p	up	315	-36.52	164	-24.67	95672	23	4052	2307 3081	ENSDART00000013605	zinc finger and BTB domain containing 20 [Source:ZFIN;Acc:ZDB-GENE-070112-1992]	zbtb20		protein_coding	protein_coding	ensembl_havana	nucleic acid binding
ENSDARG00000014522	ENSDART00000013638	dre-miR-107a-5p	up	179	-26.88	179	-26.88	86038	23	3458	1159	ENSDART00000013638	cadherin 6 [Source:ZFIN;Acc:ZDB-GENE-050320-92]	cdh6		protein_coding	protein_coding	ensembl_havana	membrane
ENSDARG00000011317	ENSDART00000013641	dre-miR-2185-5p	up	316	-55.5	159	-28.85	587657	21	1461	362 1263	ENSDART00000013641	adrenoceptor alpha 1Ba [Source:ZFIN;Acc:ZDB-GENE-120510-1]	adra1ba		protein_coding	protein_coding	ensembl_havana	plasma membrane
ENSDARG00000011201	ENSDART00000013690	dre-miR-124-4-5p	up	162	-27.6	162	-27.6	113981	22	444	12	ENSDART00000013690	ribosomal protein, large P2, like [Source:ZFIN;Acc:ZDB-GENE-070327-2]	rplp2l		protein_coding	protein_coding	ensembl_havana	intracellular
ENSDARG00000013161	ENSDART00000013816	dre-miR-183-5p	up	153	-24.82	153	-24.82	445420	23	2183	505	ENSDART00000013816				protein_coding	protein_coding	ensembl_havana	membrane
ENSDARG00000011493	ENSDART00000013894	dre-miR-7146-3p	down	170	-24.24	170	-24.24	1226884	22	2542	1837	ENSDART00000013894	defective in cullin neddylation 1 domain containing 3 [Source:ZFIN;Acc:ZDB-GENE-070928-2]	dcun1d3		protein_coding	protein_coding	ensembl_havana	cytoplasm
ENSDARG00000006003	ENSDART00000013961	dre-miR-2185-5p	up	150	-24.9	150	-24.9	571196	21	2022	89	ENSDART00000013961	MYCL proto-oncogene, bHLH transcription factor a [Source:ZFIN;Acc:ZDB-GENE-040426-2439]	mycla		protein_coding	protein_coding	ensembl_havana	transcription factor activity, sequence-specific DNA binding
ENSDARG00000004871	ENSDART00000014018	dre-miR-183-5p	up	325	-43.36	169	-24.9	453971	23	4140	170 1611	ENSDART00000014018	macrophage stimulating 1 receptor b [Source:ZFIN;Acc:ZDB-GENE-071218-3]	mst1rb		protein_coding	protein_coding	ensembl_havana	membrane
ENSDARG00000007449	ENSDART00000014021	dre-miR-15a-5p	up	154	-24.09	154	-24.09	238786	22	2063	15	ENSDART00000014021	solute carrier family 25, member 39 [Source:ZFIN;Acc:ZDB-GENE-040426-1250]	slc25a39		protein_coding	protein_coding	ensembl_havana	transport
ENSDARG00000006719	ENSDART00000014046	dre-miR-2185-5p	up	151	-26.44	151	-26.44	592899	21	3950	2199	ENSDART00000014046	sperm antigen with calponin homology and coiled-coil domains 1-like a [Source:ZFIN;Acc:ZDB-GENE-060810-139]	specc1la		protein_coding	protein_coding	ensembl_havana	cell junction
ENSDARG00000015649	ENSDART00000014095	dre-miR-2185-5p	up	156	-25.65	156	-25.65	616249	21	1862	1084	ENSDART00000014095	RAP2C, member of RAS oncogene family [Source:ZFIN;Acc:ZDB-GENE-041024-1]	rap2c		protein_coding	protein_coding	ensembl_havana	membrane
ENSDARG00000018923	ENSDART00000014149	dre-miR-16b	up	305	-45.96	159	-25.73	359133	22	16416	12056 3073	ENSDART00000014149	FAT atypical cadherin 2 [Source:ZFIN;Acc:ZDB-GENE-111031-1]	fat2		protein_coding	protein_coding	ensembl_havana	membrane
ENSDARG00000018923	ENSDART00000014149	dre-miR-338-5p	up	463	-52.21	169	-26.34	772437	25	16416	4999 14526 10619	ENSDART00000014149	FAT atypical cadherin 2 [Source:ZFIN;Acc:ZDB-GENE-111031-1]	fat2		protein_coding	protein_coding	ensembl_havana	membrane
ENSDARG00000013997	ENSDART00000014182	dre-miR-183-5p	up	166	-24.01	166	-24.01	445352	23	6333	2977	ENSDART00000014182	endoplasmic reticulum to nucleus signaling 1 [Source:ZFIN;Acc:ZDB-GENE-050522-431]	ern1		protein_coding	protein_coding	ensembl_havana	protein kinase activity
ENSDARG00000001760	ENSDART00000014439	dre-miR-183-5p	up	164	-24.74	164	-24.74	455932	23	5383	2490	ENSDART00000014439	tenascin XBa [Source:ZFIN;Acc:ZDB-GENE-070103-5]	tnxba		protein_coding	protein_coding	havana	proteinaceous extracellular matrix
ENSDARG00000062972	ENSDART00000014465	dre-miR-15a-5p	up	153	-26.62	153	-26.62	210270	22	3404	2974	ENSDART00000014465	huntingtin interacting protein 1 [Source:ZFIN;Acc:ZDB-GENE-010328-15]	hip1		protein_coding	protein_coding	ensembl_havana	chordate embryonic development
ENSDARG00000010958	ENSDART00000014661	dre-miR-183-5p	up	155	-25.66	155	-25.66	450249	23	1868	1537	ENSDART00000014661	glomulin, FKBP associated protein b [Source:ZFIN;Acc:ZDB-GENE-080723-14]	glmnb		protein_coding	protein_coding	ensembl_havana	cytoplasm
ENSDARG00000002792	ENSDART00000014666	dre-miR-2185-5p	up	304	-40.21	159	-24.04	613851	21	3038	180 791	ENSDART00000014666	archain 1a [Source:ZFIN;Acc:ZDB-GENE-021031-2]	arcn1a		protein_coding	protein_coding	ensembl_havana	transport
ENSDARG00000008383	ENSDART00000014729	dre-miR-7146-3p	down	168	-26.38	168	-26.38	1221154	22	1687	1021	ENSDART00000014729	actin related protein 2/3 complex, subunit 1A [Source:ZFIN;Acc:ZDB-GENE-040116-1]	arpc1a		protein_coding	protein_coding	ensembl_havana	actin filament binding
ENSDARG00000011422	ENSDART00000014749	dre-miR-338-5p	up	175	-24.8	175	-24.8	729200	25	15574	3039	ENSDART00000014749	ryanodine receptor 1a (skeletal) [Source:ZFIN;Acc:ZDB-GENE-020108-2]	ryr1a		protein_coding	protein_coding	ensembl_havana	membrane
ENSDARG00000011422	ENSDART00000014749	dre-miR-735-3p	down	767	-110.97	157	-25.38	1297493	22	15574	12698 10405 3300 9959 5688	ENSDART00000014749	ryanodine receptor 1a (skeletal) [Source:ZFIN;Acc:ZDB-GENE-020108-2]	ryr1a		protein_coding	protein_coding	ensembl_havana	membrane
ENSDARG00000011422	ENSDART00000014749	dre-miR-92b-3p	down	307	-41.62	163	-28.18	1349156	22	15574	4847 8226	ENSDART00000014749	ryanodine receptor 1a (skeletal) [Source:ZFIN;Acc:ZDB-GENE-020108-2]	ryr1a		protein_coding	protein_coding	ensembl_havana	membrane
ENSDARG00000010482	ENSDART00000014785	dre-miR-2185-5p	up	154	-24.08	154	-24.08	601871	21	1956	244	ENSDART00000014785	proteoglycan 4a [Source:ZFIN;Acc:ZDB-GENE-030131-8295]	prg4a		protein_coding	protein_coding	ensembl_havana	cellular_component
ENSDARG00000014891	ENSDART00000014877	dre-miR-2185-5p	up	153	-29.49	153	-29.49	572375	21	4326	561	ENSDART00000014877	roundabout, axon guidance receptor, homolog 2 (Drosophila) [Source:ZFIN;Acc:ZDB-GENE-001019-1]	robo2		protein_coding	protein_coding	ensembl	membrane
ENSDARG00000016448	ENSDART00000014979	dre-miR-338-5p	up	320	-37.27	170	-24.18	763940	25	3938	1582 370	ENSDART00000014979	vitellogenin 3, phosvitinless [Source:ZFIN;Acc:ZDB-GENE-991019-2]	vtg3		protein_coding	protein_coding	ensembl_havana	lipid transporter activity
ENSDARG00000016725	ENSDART00000015224	dre-miR-2185-5p	up	154	-24.66	154	-24.66	587533	21	1317	455	ENSDART00000015224	growth arrest and DNA-damage-inducible, gamma b, tandem duplicate 1 [Source:ZFIN;Acc:ZDB-GENE-040426-2321]	gadd45gb.1		protein_coding	protein_coding	ensembl_havana	nucleus
ENSDARG00000008637	ENSDART00000015251	dre-miR-2185-5p	up	164	-30.91	164	-30.91	589102	21	2476	1935	ENSDART00000015251	microsomal triglyceride transfer protein [Source:ZFIN;Acc:ZDB-GENE-040419-2]	mtp		protein_coding	protein_coding	ensembl_havana
ENSDARG00000014652	ENSDART00000015286	dre-miR-735-3p	down	157	-26.02	157	-26.02	1295476	22	3968	2285	ENSDART00000015286	ankyrin repeat domain 13B [Source:ZFIN;Acc:ZDB-GENE-050913-151]	ankrd13b		protein_coding	protein_coding	ensembl_havana	cytoplasm
ENSDARG00000092112	ENSDART00000015302	dre-miR-107a-5p	up	167	-26.89	167	-26.89	94340	23	2112	990	ENSDART00000015302	translocase of outer mitochondrial membrane 40 homolog (yeast) [Source:ZFIN;Acc:ZDB-GENE-030131-1365]	tomm40		protein_coding	protein_coding	ensembl_havana	transmembrane transport
ENSDARG00000010137	ENSDART00000015773	dre-miR-735-3p	down	308	-41.49	162	-30.14	1293858	22	2276	1262 607	ENSDART00000015773	LIM domain binding 1a [Source:ZFIN;Acc:ZDB-GENE-990415-138]	ldb1a		protein_coding	protein_coding	ensembl_havana	nucleus
ENSDARG00000015907	ENSDART00000015801	dre-miR-92b-3p	down	164	-25.7	164	-25.7	1361859	22	5771	1747	ENSDART00000015801	discoidin, CUB and LCCL domain containing 1 [Source:ZFIN;Acc:ZDB-GENE-050913-77]	dcbld1		protein_coding	protein_coding	ensembl_havana	membrane
ENSDARG00000009499	ENSDART00000015820	dre-miR-212-5p	up	472	-66.83	163	-24.63	533954	23	14262	422 4126 7832	ENSDART00000015820	spectrin repeat containing, nuclear envelope 1a [Source:ZFIN;Acc:ZDB-GENE-030131-4172]	syne1a		protein_coding	protein_coding	ensembl_havana	membrane
ENSDARG00000009499	ENSDART00000015820	dre-miR-735-3p	down	587	-80.39	153	-25.59	1308899	22	14262	4011 6086 5020 5346	ENSDART00000015820	spectrin repeat containing, nuclear envelope 1a [Source:ZFIN;Acc:ZDB-GENE-030131-4172]	syne1a		protein_coding	protein_coding	ensembl_havana	membrane
ENSDARG00000015254	ENSDART00000015891	dre-miR-2185-5p	up	162	-26.88	162	-26.88	593428	21	2118	905	ENSDART00000015891	fizzy/cell division cycle 20 related 1a [Source:ZFIN;Acc:ZDB-GENE-040426-712]	fzr1a		protein_coding	protein_coding	ensembl_havana	cell division
ENSDARG00000009950	ENSDART00000015940	dre-miR-15a-5p	up	308	-42.12	157	-24.87	251437	22	1041	972 349	ENSDART00000015940	endothelial differentiation-related factor 1 [Source:ZFIN;Acc:ZDB-GENE-040426-1710]	edf1		protein_coding	protein_coding	ensembl_havana	DNA binding
ENSDARG00000018787	ENSDART00000015956	dre-miR-183-5p	up	173	-24.99	173	-24.99	454585	23	1809	1401	ENSDART00000015956	ephrin-A1b [Source:ZFIN;Acc:ZDB-GENE-041007-5]	efna1b		protein_coding	protein_coding	ensembl_havana	membrane
ENSDARG00000016864	ENSDART00000015979	dre-miR-2185-5p	up	157	-32.87	157	-32.87	573058	21	2052	466	ENSDART00000015979	phenylalanyl-tRNA synthetase, beta subunit [Source:ZFIN;Acc:ZDB-GENE-021206-2]	farsb		protein_coding	protein_coding	ensembl_havana	ATP binding
ENSDARG00000017748	ENSDART00000016071	dre-miR-15a-5p	up	297	-42.84	157	-24.71	241233	22	5902	401 158	ENSDART00000016071	Rho GTPase activating protein 29b [Source:ZFIN;Acc:ZDB-GENE-031010-44]	arhgap29b		protein_coding	protein_coding	ensembl_havana	metal ion binding
ENSDARG00000043818	ENSDART00000016099	dre-miR-16b	up	741	-85.62	167	-24.53	318180	22	6123	664 1266 1172 1473 1135	ENSDART00000016099				protein_coding	protein_coding	ensembl_havana	membrane
ENSDARG00000008224	ENSDART00000016105	dre-miR-16b	up	160	-24.64	160	-24.64	321017	22	3573	849	ENSDART00000016105	vacuolar protein sorting 35 homolog (S. cerevisiae) [Source:ZFIN;Acc:ZDB-GENE-030131-2042]	vps35		protein_coding	protein_coding	ensembl_havana	transport
ENSDARG00000019810	ENSDART00000016135	dre-miR-7146-3p	down	167	-26.22	167	-26.22	1215385	22	3677	1492	ENSDART00000016135	nuclear factor, erythroid 2-like 3 [Source:ZFIN;Acc:ZDB-GENE-040426-2334]	nfe2l3		protein_coding	protein_coding	ensembl	transcription factor activity, sequence-specific DNA binding
ENSDARG00000075211	ENSDART00000016208	dre-miR-729	up	171	-26.35	171	-26.35	912038	24	12087	6933	ENSDART00000016208	chromodomain helicase DNA binding protein 7 [Source:ZFIN;Acc:ZDB-GENE-070912-179]	chd7		protein_coding	protein_coding	ensembl_havana	chordate embryonic development
ENSDARG00000075211	ENSDART00000016208	dre-miR-212-5p	up	315	-47.24	160	-26.15	550397	23	12087	3602 6364	ENSDART00000016208	chromodomain helicase DNA binding protein 7 [Source:ZFIN;Acc:ZDB-GENE-070912-179]	chd7		protein_coding	protein_coding	ensembl_havana	chordate embryonic development
ENSDARG00000019328	ENSDART00000016230	dre-miR-2185-5p	up	156	-24.45	156	-24.45	583523	21	8676	1784	ENSDART00000016230	plexin A4 [Source:ZFIN;Acc:ZDB-GENE-030131-4663]	plxna4		protein_coding	protein_coding	ensembl_havana	membrane
ENSDARG00000019328	ENSDART00000016230	dre-miR-212-5p	up	472	-65.33	161	-25.54	531860	23	8676	6555 5413 5880	ENSDART00000016230	plexin A4 [Source:ZFIN;Acc:ZDB-GENE-030131-4663]	plxna4		protein_coding	protein_coding	ensembl_havana	membrane
ENSDARG00000003900	ENSDART00000016263	dre-miR-183-5p	up	165	-26.57	165	-26.57	450102	23	1278	260	ENSDART00000016263	si:dkeyp-111e5.4 [Source:ZFIN;Acc:ZDB-GENE-131127-443]	si:dkeyp-111e5.4		protein_coding	protein_coding	ensembl_havana	membrane
ENSDARG00000008485	ENSDART00000016265	dre-miR-729	up	154	-25.87	154	-25.87	889939	24	4607	1470	ENSDART00000016265	low density lipoprotein receptor-related protein 3 [Source:ZFIN;Acc:ZDB-GENE-080116-3]	lrp3		protein_coding	protein_coding	ensembl_havana	membrane
ENSDARG00000008485	ENSDART00000016265	dre-miR-735-3p	down	161	-28.65	161	-28.65	1303243	22	4607	1178	ENSDART00000016265	low density lipoprotein receptor-related protein 3 [Source:ZFIN;Acc:ZDB-GENE-080116-3]	lrp3		protein_coding	protein_coding	ensembl_havana	membrane
ENSDARG00000009534	ENSDART00000016369	dre-miR-7146-3p	down	161	-25.85	161	-25.85	1223996	22	2545	945	ENSDART00000016369	wntless Wnt ligand secretion mediator [Source:ZFIN;Acc:ZDB-GENE-040426-2161]	wls		protein_coding	protein_coding	ensembl_havana	membrane
ENSDARG00000017775	ENSDART00000016417	dre-miR-15a-5p	up	313	-42.28	172	-25.87	252658	22	1322	499 626	ENSDART00000016417	ATP synthase, H+ transporting, mitochondrial Fo complex, subunit C3 (subunit 9), genome duplicate a [Source:ZFIN;Acc:ZDB-GENE-040426-857]	atp5g3a		protein_coding	protein_coding	ensembl_havana	transport
ENSDARG00000017775	ENSDART00000016417	dre-miR-193b-5p	up	165	-32.83	165	-32.83	510973	21	1322	384	ENSDART00000016417	ATP synthase, H+ transporting, mitochondrial Fo complex, subunit C3 (subunit 9), genome duplicate a [Source:ZFIN;Acc:ZDB-GENE-040426-857]	atp5g3a		protein_coding	protein_coding	ensembl_havana	transport
ENSDARG00000015164	ENSDART00000016422	dre-miR-15a-5p	up	335	-46.28	184	-26.12	230583	22	2956	2033 34	ENSDART00000016422	MAP kinase interacting serine/threonine kinase 2b [Source:ZFIN;Acc:ZDB-GENE-030829-2]	mknk2b		protein_coding	protein_coding	ensembl_havana	nucleotide binding
ENSDARG00000006891	ENSDART00000016535	dre-miR-2185-5p	up	160	-29.96	160	-29.96	570979	21	1610	53	ENSDART00000016535	potassium voltage-gated channel, delayed-rectifier, subfamily S, member 3a [Source:ZFIN;Acc:ZDB-GENE-080723-45]	kcns3a		protein_coding	protein_coding	ensembl_havana	membrane
ENSDARG00000009351	ENSDART00000016591	dre-miR-15a-5p	up	180	-27.29	180	-27.29	232780	22	1611	1209	ENSDART00000016591	fibroblast growth factor 6a [Source:ZFIN;Acc:ZDB-GENE-980526-559]	fgf6a		protein_coding	protein_coding	ensembl_havana	growth factor activity
ENSDARG00000007561	ENSDART00000016602	dre-miR-2185-5p	up	152	-26.01	152	-26.01	571014	21	9179	2436	ENSDART00000016602	cadherin-related 23 [Source:ZFIN;Acc:ZDB-GENE-040513-7]	cdh23		protein_coding	protein_coding	ensembl	membrane
ENSDARG00000007561	ENSDART00000016602	dre-miR-7146-3p	down	303	-42.17	163	-28.62	1190970	22	9179	3264 8012	ENSDART00000016602	cadherin-related 23 [Source:ZFIN;Acc:ZDB-GENE-040513-7]	cdh23		protein_coding	protein_coding	ensembl	membrane
ENSDARG00000014031	ENSDART00000016604	dre-miR-7146-3p	down	157	-24.34	157	-24.34	1191377	22	4843	4193	ENSDART00000016604	ATP-binding cassette, sub-family C (CFTR/MRP), member 2 [Source:ZFIN;Acc:ZDB-GENE-040426-1523]	abcc2		protein_coding	protein_coding	ensembl_havana	membrane
ENSDARG00000016443	ENSDART00000016791	dre-miR-212-5p	up	319	-46.63	164	-26.73	523941	23	3207	2053 282	ENSDART00000016791	eukaryotic translation initiation factor 3, subunit C [Source:ZFIN;Acc:ZDB-GENE-030131-6166]	eif3c		protein_coding	protein_coding	ensembl_havana	cytoplasm
ENSDARG00000021086	ENSDART00000016800	dre-miR-193b-5p	up	154	-24.07	154	-24.07	489457	21	1399	538	ENSDART00000016800	zinc finger protein 367 [Source:ZFIN;Acc:ZDB-GENE-050417-231]	znf367		protein_coding	protein_coding	ensembl_havana	nucleic acid binding
ENSDARG00000089924	ENSDART00000016808	dre-miR-2185-5p	up	157	-24.27	157	-24.27	612118	21	1935	105	ENSDART00000016808	aldehyde dehydrogenase 2 family (mitochondrial), tandem duplicate 1 [Source:ZFIN;Acc:ZDB-GENE-040426-1262]	aldh2.1		protein_coding	protein_coding	ensembl_havana	cellular_component
ENSDARG00000005670	ENSDART00000016815	dre-miR-2185-5p	up	152	-25.45	152	-25.45	597856	21	4231	2222	ENSDART00000016815	tau tubulin kinase 2a [Source:ZFIN;Acc:ZDB-GENE-120928-3]	ttbk2a		protein_coding	protein_coding	ensembl_havana	protein kinase activity
ENSDARG00000032430	ENSDART00000016860	dre-miR-16b	up	151	-25.95	151	-25.95	313519	22	2927	601	ENSDART00000016860	protein phosphatase 2, regulatory subunit A, beta b [Source:ZFIN;Acc:ZDB-GENE-040927-20]	ppp2r1bb		protein_coding	protein_coding	ensembl_havana	cellular_component
ENSDARG00000010350	ENSDART00000016879	dre-miR-183-5p	up	313	-42.58	161	-25.15	451792	23	1951	992 1040	ENSDART00000016879	complement component 1, q subcomponent-like 3a [Source:ZFIN;Acc:ZDB-GENE-080417-1]	c1ql3a		protein_coding	protein_coding	ensembl	extracellular region
ENSDARG00000008816	ENSDART00000016946	dre-miR-735-3p	down	313	-50.81	166	-32.16	1293324	22	2482	226 110	ENSDART00000016946	glutamate dehydrogenase 1a [Source:ZFIN;Acc:ZDB-GENE-030114-2]	glud1a		protein_coding	protein_coding	ensembl_havana	oxidoreductase activity
ENSDARG00000009764	ENSDART00000016995	dre-miR-735-3p	down	165	-27.85	165	-27.85	1337244	22	1957	682	ENSDART00000016995	splicing regulatory glutamine/lysine-rich protein 1 [Source:ZFIN;Acc:ZDB-GENE-040801-132]	srek1		protein_coding	protein_coding	ensembl_havana	nucleic acid binding
ENSDARG00000010381	ENSDART00000017034	dre-miR-2185-5p	up	157	-29.28	157	-29.28	603261	21	2009	250	ENSDART00000017034	ring finger protein 2 [Source:ZFIN;Acc:ZDB-GENE-030131-5243]	rnf2		protein_coding	protein_coding	ensembl_havana
ENSDARG00000015732	ENSDART00000017043	dre-miR-15a-5p	up	188	-34.36	188	-34.36	232613	22	2688	1070	ENSDART00000017043	cation/H+ exchanger protein 2 [Source:ZFIN;Acc:ZDB-GENE-100825-2]	cax2		protein_coding	protein_coding	ensembl_havana	membrane
ENSDARG00000021439	ENSDART00000017052	dre-miR-2185-5p	up	304	-44.67	163	-25.56	570022	21	2863	1303 1486	ENSDART00000017052	nuclear receptor coactivator 4 [Source:ZFIN;Acc:ZDB-GENE-040426-689]	ncoa4		protein_coding	protein_coding	ensembl_havana	biological_process
ENSDARG00000021439	ENSDART00000017052	dre-miR-107a-5p	up	325	-32.7	176	-24.09	53392	23	2863	1344 641	ENSDART00000017052	nuclear receptor coactivator 4 [Source:ZFIN;Acc:ZDB-GENE-040426-689]	ncoa4		protein_coding	protein_coding	ensembl_havana	biological_process
ENSDARG00000016143	ENSDART00000017075	dre-miR-92b-3p	down	164	-30.29	164	-30.29	1392492	22	2196	586	ENSDART00000017075	X-linked inhibitor of apoptosis [Source:ZFIN;Acc:ZDB-GENE-030825-7]	xiap		protein_coding	protein_coding	ensembl_havana
ENSDARG00000010785	ENSDART00000017090	dre-miR-107a-5p	up	169	-25.36	169	-25.36	69644	23	7200	2687	ENSDART00000017090	thrombospondin 1b [Source:ZFIN;Acc:ZDB-GENE-020708-1]	thbs1b		protein_coding	protein_coding	ensembl_havana	extracellular region
ENSDARG00000013222	ENSDART00000017128	dre-miR-7146-3p	down	165	-24.27	165	-24.27	1213662	22	6120	4266	ENSDART00000017128	solute carrier family 35 (UDP-N-acetylglucosamine (UDP-GlcNAc) transporter), member A3a [Source:ZFIN;Acc:ZDB-GENE-081105-80]	slc35a3a		protein_coding	protein_coding	ensembl_havana	membrane
ENSDARG00000006383	ENSDART00000017292	dre-miR-193b-5p	up	163	-27.97	163	-27.97	512223	21	3908	1763	ENSDART00000017292	syntaxin binding protein 5-like [Source:ZFIN;Acc:ZDB-GENE-041210-220]	stxbp5l		protein_coding	protein_coding	ensembl_havana	transport
ENSDARG00000013279	ENSDART00000017305	dre-miR-124-4-5p	up	174	-26.33	174	-26.33	154261	22	1745	537	ENSDART00000017305	zinc finger protein 76 [Source:ZFIN;Acc:ZDB-GENE-061027-379]	znf76		protein_coding	protein_coding	ensembl_havana	nucleic acid binding
ENSDARG00000021369	ENSDART00000017440	dre-miR-16b	up	170	-25.24	170	-25.24	333609	22	1050	776	ENSDART00000017440	melanocortin 3 receptor [Source:ZFIN;Acc:ZDB-GENE-030502-3]	mc3r		protein_coding	protein_coding	ensembl_havana	plasma membrane
ENSDARG00000002445	ENSDART00000017445	dre-miR-2185-5p	up	302	-45.24	160	-26.3	610032	21	3694	2301 61	ENSDART00000017445	PR domain containing 1a, with ZNF domain [Source:ZFIN;Acc:ZDB-GENE-030131-2193]	prdm1a		protein_coding	protein_coding	ensembl_havana	nucleic acid binding
ENSDARG00000003576	ENSDART00000017562	dre-miR-489	up	157	-24.08	157	-24.08	868900	23	3090	575	ENSDART00000017562	kelch-like family member 32 [Source:ZFIN;Acc:ZDB-GENE-070209-47]	klhl32		protein_coding	protein_coding	ensembl_havana	cytoplasm
ENSDARG00000042336	ENSDART00000017619	dre-miR-735-3p	down	165	-25.84	165	-25.84	1291992	22	2691	1256	ENSDART00000017619	IMP (inosine 5'-monophosphate) dehydrogenase 1a [Source:ZFIN;Acc:ZDB-GENE-040704-15]	impdh1a		protein_coding	protein_coding	ensembl_havana	nucleotide binding
ENSDARG00000019420	ENSDART00000017726	dre-miR-2185-5p	up	151	-24.03	151	-24.03	583416	21	3812	1052	ENSDART00000017726	ethanolamine kinase 1 [Source:ZFIN;Acc:ZDB-GENE-030328-21]	etnk1		protein_coding	protein_coding	ensembl_havana
ENSDARG00000041086	ENSDART00000017763	dre-miR-15a-5p	up	300	-41.93	154	-27.86	216869	22	1527	604 1475	ENSDART00000017763		CABZ01071180.1		protein_coding	protein_coding	ensembl	membrane
ENSDARG00000021509	ENSDART00000017791	dre-miR-729	up	151	-26	151	-26	895398	24	3969	576	ENSDART00000017791	TGF-beta activated kinase 1/MAP3K7 binding protein 2 [Source:ZFIN;Acc:ZDB-GENE-040426-933]	tab2		protein_coding	protein_coding	ensembl_havana	metal ion binding
ENSDARG00000021509	ENSDART00000017791	dre-miR-2185-5p	up	611	-96	155	-28.81	585420	21	3969	2409 3121 383 1366	ENSDART00000017791	TGF-beta activated kinase 1/MAP3K7 binding protein 2 [Source:ZFIN;Acc:ZDB-GENE-040426-933]	tab2		protein_coding	protein_coding	ensembl_havana	metal ion binding
ENSDARG00000020872	ENSDART00000017805	dre-miR-15a-5p	up	442	-63.29	154	-24.43	232687	22	5382	351 362 384	ENSDART00000017805	nuclear factor of activated T-cells 5, tonicity-responsive a [Source:ZFIN;Acc:ZDB-GENE-030131-6322]	nfat5a		protein_coding	protein_coding	ensembl_havana	transcription factor activity, sequence-specific DNA binding
ENSDARG00000020872	ENSDART00000017805	dre-miR-193b-5p	up	160	-29.77	160	-29.77	491002	21	5382	746	ENSDART00000017805	nuclear factor of activated T-cells 5, tonicity-responsive a [Source:ZFIN;Acc:ZDB-GENE-030131-6322]	nfat5a		protein_coding	protein_coding	ensembl_havana	transcription factor activity, sequence-specific DNA binding
ENSDARG00000020493	ENSDART00000017854	dre-miR-16b	up	162	-26.37	162	-26.37	313159	22	3788	20	ENSDART00000017854	leucine-rich, glioma inactivated 1a [Source:ZFIN;Acc:ZDB-GENE-030131-1731]	lgi1a		protein_coding	protein_coding	ensembl	cellular_component
ENSDARG00000020493	ENSDART00000017854	dre-miR-2185-5p	up	157	-25.2	157	-25.2	571474	21	3788	81	ENSDART00000017854	leucine-rich, glioma inactivated 1a [Source:ZFIN;Acc:ZDB-GENE-030131-1731]	lgi1a		protein_coding	protein_coding	ensembl	cellular_component
ENSDARG00000016630	ENSDART00000017941	dre-miR-2185-5p	up	158	-27.51	158	-27.51	585048	21	7285	4404	ENSDART00000017941	translocated promoter region b, nuclear basket protein [Source:ZFIN;Acc:ZDB-GENE-030131-6410]	tprb		protein_coding	protein_coding	ensembl_havana	protein import into nucleus
ENSDARG00000031761	ENSDART00000017956	dre-miR-2185-5p	up	588	-76.74	152	-25.68	613298	21	2444	96 1895 1295 381	ENSDART00000017956	Dab, mitogen-responsive phosphoprotein, homolog 2 (Drosophila) [Source:ZFIN;Acc:ZDB-GENE-040303-1]	dab2		protein_coding	protein_coding	ensembl_havana	angiogenesis
ENSDARG00000010602	ENSDART00000018047	dre-miR-489	up	318	-44.53	164	-26.39	870163	23	2542	2148 1695	ENSDART00000018047	zgc:112294 [Source:ZFIN;Acc:ZDB-GENE-050522-418]	zgc:112294		protein_coding	protein_coding	ensembl	membrane
ENSDARG00000010602	ENSDART00000018047	dre-miR-212-5p	up	164	-26.27	164	-26.27	560185	23	2542	2390	ENSDART00000018047	zgc:112294 [Source:ZFIN;Acc:ZDB-GENE-050522-418]	zgc:112294		protein_coding	protein_coding	ensembl	membrane
ENSDARG00000045294	ENSDART00000018095	dre-miR-92b-3p	down	158	-25.3	158	-25.3	1381314	22	2062	264	ENSDART00000018095	SH3-domain GRB2-like endophilin B1a [Source:ZFIN;Acc:ZDB-GENE-050417-89]	sh3glb1a		protein_coding	protein_coding	ensembl_havana	cytoplasm
ENSDARG00000040352	ENSDART00000018235	dre-miR-2185-5p	up	451	-64.2	158	-28.12	610754	21	3323	1549 665 374	ENSDART00000018235	carnitine O-octanoyltransferase [Source:ZFIN;Acc:ZDB-GENE-050522-35]	crot		protein_coding	protein_coding	ensembl_havana	transferase activity
ENSDARG00000013613	ENSDART00000018408	dre-miR-2185-5p	up	156	-26.22	156	-26.22	602944	21	1630	387	ENSDART00000018408	annexin A13, like [Source:ZFIN;Acc:ZDB-GENE-050522-310]	anxa13l		protein_coding	protein_coding	ensembl_havana	cellular_component
ENSDARG00000034293	ENSDART00000018500	dre-miR-2185-5p	up	293	-40.96	152	-24.29	586263	21	4206	2849 138	ENSDART00000018500	hypoxia inducible factor 1, alpha subunit (basic helix-loop-helix transcription factor) b [Source:ZFIN;Acc:ZDB-GENE-040426-706]	hif1ab		protein_coding	protein_coding	ensembl_havana	transcription factor activity, sequence-specific DNA binding
ENSDARG00000034293	ENSDART00000018500	dre-miR-146b	down	307	-43.73	158	-26.99	1051230	22	4206	1125 2579	ENSDART00000018500	hypoxia inducible factor 1, alpha subunit (basic helix-loop-helix transcription factor) b [Source:ZFIN;Acc:ZDB-GENE-040426-706]	hif1ab		protein_coding	protein_coding	ensembl_havana	transcription factor activity, sequence-specific DNA binding
ENSDARG00000008953	ENSDART00000018512	dre-miR-7148-5p	down	177	-26.01	177	-26.01	1253201	22	1549	289	ENSDART00000018512	protein O-fucosyltransferase 1 [Source:ZFIN;Acc:ZDB-GENE-040303-2]	pofut1		protein_coding	protein_coding	ensembl_havana	transferase activity
ENSDARG00000002613	ENSDART00000018553	dre-miR-193b-5p	up	150	-24.98	150	-24.98	493603	21	643	359	ENSDART00000018553	replication protein A3 [Source:ZFIN;Acc:ZDB-GENE-040426-977]	rpa3		protein_coding	protein_coding	ensembl_havana	nucleus
ENSDARG00000010583	ENSDART00000018729	dre-miR-2185-5p	up	153	-24.8	153	-24.8	602483	21	4174	1658	ENSDART00000018729	par-3 family cell polarity regulator alpha, b [Source:ZFIN;Acc:ZDB-GENE-030925-47]	pard3ab		protein_coding	protein_coding	ensembl_havana	camera-type eye development
ENSDARG00000010745	ENSDART00000018735	dre-miR-193b-5p	up	157	-24.74	157	-24.74	466320	21	2603	1205	ENSDART00000018735	DnaJ (Hsp40) homolog, subfamily A, member 2, like [Source:ZFIN;Acc:ZDB-GENE-030131-2884]	dnaja2l		protein_coding	protein_coding	ensembl_havana	metal ion binding
ENSDARG00000002750	ENSDART00000018743	dre-miR-212-5p	up	161	-26.04	161	-26.04	556829	23	6870	2501	ENSDART00000018743	PHD finger protein 20, a [Source:ZFIN;Acc:ZDB-GENE-070912-270]	phf20a		protein_coding	protein_coding	ensembl_havana	nucleic acid binding
ENSDARG00000007289	ENSDART00000018758	dre-miR-15a-5p	up	306	-46.36	160	-26.21	228865	22	2695	488 515	ENSDART00000018758				protein_coding	protein_coding	ensembl_havana
ENSDARG00000032761	ENSDART00000018934	dre-miR-107a-5p	up	168	-24.61	168	-24.61	75145	23	2664	1055	ENSDART00000018934	phosphodiesterase 4D, cAMP-specific [Source:ZFIN;Acc:ZDB-GENE-081105-16]	pde4d		protein_coding	protein_coding	ensembl_havana	metal ion binding
ENSDARG00000032761	ENSDART00000018934	dre-miR-193b-5p	up	150	-25.52	150	-25.52	488449	21	2664	1961	ENSDART00000018934	phosphodiesterase 4D, cAMP-specific [Source:ZFIN;Acc:ZDB-GENE-081105-16]	pde4d		protein_coding	protein_coding	ensembl_havana	metal ion binding
ENSDARG00000030297	ENSDART00000019047	dre-miR-735-3p	down	294	-46.39	151	-25.69	1331792	22	4029	1732 1232	ENSDART00000019047	SRY (sex determining region Y)-box 13 [Source:ZFIN;Acc:ZDB-GENE-100519-1]	sox13		protein_coding	protein_coding	ensembl_havana	regulation of transcription, DNA-templated
ENSDARG00000007413	ENSDART00000019144	dre-miR-2185-5p	up	318	-49.61	165	-29.1	582223	21	6463	2148 1260	ENSDART00000019144	AT rich interactive domain 2 (ARID, RFX-like) [Source:ZFIN;Acc:ZDB-GENE-030131-6311]	arid2		protein_coding	protein_coding	ensembl_havana	nucleic acid binding
ENSDARG00000013694	ENSDART00000019248	dre-miR-15b-3p	up	165	-24.01	165	-24.01	298146	22	3282	1697	ENSDART00000019248	transmembrane protein 110 [Source:ZFIN;Acc:ZDB-GENE-040426-1198]	tmem110		protein_coding	protein_coding	ensembl	membrane
ENSDARG00000016233	ENSDART00000019392	dre-miR-183-5p	up	163	-24.21	163	-24.21	448449	23	1379	1094	ENSDART00000019392	short chain dehydrogenase/reductase family 16C, member 5a [Source:ZFIN;Acc:ZDB-GENE-040426-2049]	sdr16c5a		protein_coding	protein_coding	ensembl_havana	cellular_component
ENSDARG00000026925	ENSDART00000019431	dre-miR-100-3p	down	168	-24.73	168	-24.73	975704	22	3382	1840	ENSDART00000019431	nitric oxide synthase 2a, inducible [Source:ZFIN;Acc:ZDB-GENE-040305-1]	nos2a		protein_coding	protein_coding	ensembl_havana	metal ion binding
ENSDARG00000018840	ENSDART00000019450	dre-miR-183-5p	up	327	-44.8	171	-25.88	453030	23	3918	2257 1378	ENSDART00000019450	transient receptor potential cation channel, subfamily C, member 4 associated protein a [Source:ZFIN;Acc:ZDB-GENE-000330-3]	trpc4apa		protein_coding	protein_coding	ensembl_havana	ubiquitin-dependent protein catabolic process
ENSDARG00000020101	ENSDART00000019647	dre-miR-489	up	170	-24.99	170	-24.99	840740	23	1456	1411	ENSDART00000019647	proteasome 26S subunit, ATPase 2 [Source:ZFIN;Acc:ZDB-GENE-040426-1327]	psmc2		protein_coding	protein_coding	ensembl_havana	nucleotide binding
ENSDARG00000005739	ENSDART00000019770	dre-miR-146b	down	162	-25.19	162	-25.19	1054213	22	2308	1573	ENSDART00000019770	glycoprotein M6Ba [Source:ZFIN;Acc:ZDB-GENE-030710-9]	gpm6ba		protein_coding	protein_coding	ensembl_havana	membrane
ENSDARG00000015757	ENSDART00000019774	dre-miR-735-3p	down	161	-31.46	161	-31.46	1294884	22	1682	928	ENSDART00000019774	transmembrane protein 50A [Source:ZFIN;Acc:ZDB-GENE-040426-2937]	tmem50a		protein_coding	protein_coding	ensembl_havana	membrane
ENSDARG00000009949	ENSDART00000019905	dre-miR-30a-5p	up	171	-24.44	171	-24.44	701725	22	1801	1491	ENSDART00000019905	fibronectin type III domain containing 4b [Source:ZFIN;Acc:ZDB-GENE-120711-3]	fndc4b		protein_coding	protein_coding	ensembl	membrane
ENSDARG00000013839	ENSDART00000020017	dre-miR-489	up	172	-30.81	172	-30.81	858021	23	1985	241	ENSDART00000020017	aldehyde dehydrogenase 3 family, member B1 [Source:ZFIN;Acc:ZDB-GENE-021120-3]	aldh3b1		protein_coding	protein_coding	ensembl_havana	cellular_component
ENSDARG00000002355	ENSDART00000020044	dre-miR-7148-5p	down	167	-24.08	167	-24.08	1285466	22	1460	1332	ENSDART00000020044	sedoheptulokinase [Source:ZFIN;Acc:ZDB-GENE-060526-357]	shpk		protein_coding	protein_coding	ensembl_havana	carbohydrate metabolic process
ENSDARG00000004891	ENSDART00000020135	dre-miR-30a-5p	up	159	-26.09	159	-26.09	705616	22	2110	1744	ENSDART00000020135	peroxisomal biogenesis factor 19 [Source:ZFIN;Acc:ZDB-GENE-050417-424]	pex19		protein_coding	protein_coding	ensembl_havana	membrane
ENSDARG00000002333	ENSDART00000020183	dre-miR-146b	down	298	-37.66	158	-25.26	1050405	22	1473	855 974	ENSDART00000020183	family with sequence similarity 102, member B, b [Source:ZFIN;Acc:ZDB-GENE-041014-330]	fam102bb		protein_coding	protein_coding	ensembl_havana
ENSDARG00000012881	ENSDART00000020253	dre-miR-15a-5p	up	307	-47.98	155	-27.29	237924	22	3276	746 2547	ENSDART00000020253	solute carrier family 4 (anion exchanger), member 1a (Diego blood group) [Source:ZFIN;Acc:ZDB-GENE-010525-1]	slc4a1a		protein_coding	protein_coding	ensembl_havana	membrane
ENSDARG00000007149	ENSDART00000020296	dre-miR-2185-5p	up	157	-31.23	157	-31.23	581011	21	4119	140	ENSDART00000020296	neural adhesion molecule L1.2 [Source:ZFIN;Acc:ZDB-GENE-990415-10]	nadl1.2		protein_coding	protein_coding	ensembl_havana	membrane
ENSDARG00000002060	ENSDART00000020297	dre-miR-182-5p	up	166	-24.04	166	-24.04	367406	22	1549	850	ENSDART00000020297	BRF2, RNA polymerase III transcription initiation factor [Source:ZFIN;Acc:ZDB-GENE-040801-43]	brf2		protein_coding	protein_coding	ensembl_havana	regulation of transcription, DNA-templated
ENSDARG00000015128	ENSDART00000020311	dre-miR-212-5p	up	166	-24.39	166	-24.39	548113	23	487	360	ENSDART00000020311	ribosomal protein L27 [Source:ZFIN;Acc:ZDB-GENE-030131-4343]	rpl27		protein_coding	protein_coding	ensembl_havana	intracellular
ENSDARG00000016936	ENSDART00000020389	dre-miR-92b-3p	down	314	-43.65	170	-32.25	1360068	22	17769	13905 14312	ENSDART00000020389	hemicentin 1 [Source:ZFIN;Acc:ZDB-GENE-041014-322]	hmcn1		protein_coding	protein_coding	ensembl_havana	calcium ion binding
ENSDARG00000005915	ENSDART00000020529	dre-miR-2185-5p	up	462	-71.86	164	-25.28	602714	21	2504	2176 2130 2360	ENSDART00000020529	transcription factor 3a [Source:ZFIN;Acc:ZDB-GENE-990415-51]	tcf3a		protein_coding	protein_coding	ensembl_havana	protein dimerization activity
ENSDARG00000016774	ENSDART00000020542	dre-miR-2185-5p	up	163	-27.29	163	-27.29	578902	21	9183	1117	ENSDART00000020542	pleckstrin homology domain containing, family O member 2 [Source:ZFIN;Acc:ZDB-GENE-120406-4]	plekho2		protein_coding	protein_coding	ensembl_havana
ENSDARG00000015206	ENSDART00000020598	dre-miR-735-3p	down	309	-45.55	155	-27.14	1321227	22	5924	350 978	ENSDART00000020598	heterogeneous nuclear ribonucleoprotein Ua [Source:ZFIN;Acc:ZDB-GENE-030131-3731]	hnrnpua		protein_coding	protein_coding	ensembl_havana	nucleus
ENSDARG00000015206	ENSDART00000020598	dre-miR-212-5p	up	152	-24.65	152	-24.65	546282	23	5924	4518	ENSDART00000020598	heterogeneous nuclear ribonucleoprotein Ua [Source:ZFIN;Acc:ZDB-GENE-030131-3731]	hnrnpua		protein_coding	protein_coding	ensembl_havana	nucleus
ENSDARG00000015206	ENSDART00000020598	dre-miR-7146-3p	down	166	-24.27	166	-24.27	1217901	22	5924	5232	ENSDART00000020598	heterogeneous nuclear ribonucleoprotein Ua [Source:ZFIN;Acc:ZDB-GENE-030131-3731]	hnrnpua		protein_coding	protein_coding	ensembl_havana	nucleus
ENSDARG00000017602	ENSDART00000020603	dre-miR-92b-3p	down	162	-25.36	162	-25.36	1362745	22	1962	413	ENSDART00000020603	cyclin G2 [Source:ZFIN;Acc:ZDB-GENE-021016-1]	ccng2		protein_coding	protein_coding	ensembl_havana	regulation of cell cycle
ENSDARG00000002194	ENSDART00000020663	dre-miR-735-3p	down	156	-29.12	156	-29.12	1293684	22	1942	739	ENSDART00000020663	Rh blood group, D antigen [Source:ZFIN;Acc:ZDB-GENE-051213-1]	rhd		protein_coding	protein_coding	ensembl_havana	membrane
ENSDARG00000007077	ENSDART00000020798	dre-miR-338-5p	up	176	-26.91	176	-26.91	769661	25	2654	163	ENSDART00000020798	si:dkey-145p14.5 [Source:ZFIN;Acc:ZDB-GENE-041008-117]	si:dkey-145p14.5		protein_coding	protein_coding	ensembl_havana	intracellular
ENSDARG00000011463	ENSDART00000020921	dre-miR-2185-5p	up	150	-24.37	150	-24.37	573353	21	1746	665	ENSDART00000020921		CABZ01044048.1		protein_coding	protein_coding	ensembl	serine-type endopeptidase activity
ENSDARG00000008976	ENSDART00000020923	dre-miR-15a-5p	up	624	-74.54	176	-25.22	224069	22	16029	8889 3571 15110 14185	ENSDART00000020923	midasin AAA ATPase 1 [Source:ZFIN;Acc:ZDB-GENE-041001-138]	mdn1		protein_coding	protein_coding	ensembl_havana	nucleotide binding
ENSDARG00000014953	ENSDART00000020997	dre-miR-212-5p	up	169	-30.1	169	-30.1	534649	23	3590	368	ENSDART00000020997	cornichon family AMPA receptor auxiliary protein 3 [Source:ZFIN;Acc:ZDB-GENE-041001-180]	cnih3		protein_coding	protein_coding	ensembl_havana	membrane
ENSDARG00000016302	ENSDART00000021011	dre-miR-193b-5p	up	162	-27.79	162	-27.79	500462	21	4866	1530	ENSDART00000021011	upf1 regulator of nonsense transcripts homolog (yeast) [Source:ZFIN;Acc:ZDB-GENE-040426-2836]	upf1		protein_coding	protein_coding	ensembl_havana	DNA binding
ENSDARG00000006413	ENSDART00000021069	dre-miR-193b-5p	up	150	-27.09	150	-27.09	472860	21	879	1	ENSDART00000021069	ribosomal protein L38 [Source:ZFIN;Acc:ZDB-GENE-030131-8752]	rpl38		protein_coding	protein_coding	ensembl_havana	intracellular
ENSDARG00000007383	ENSDART00000021192	dre-miR-7146-3p	down	666	-95.27	171	-26.47	1189805	22	4113	3131 2528 2005 3650	ENSDART00000021192	potassium channel, subfamily K, member 6 [Source:ZFIN;Acc:ZDB-GENE-050309-213]	kcnk6		protein_coding	protein_coding	ensembl_havana	membrane
ENSDARG00000007383	ENSDART00000021192	dre-miR-124-4-5p	up	615	-75.29	170	-24.92	104882	22	4113	2566 2046 3686 3172	ENSDART00000021192	potassium channel, subfamily K, member 6 [Source:ZFIN;Acc:ZDB-GENE-050309-213]	kcnk6		protein_coding	protein_coding	ensembl_havana	membrane
ENSDARG00000007753	ENSDART00000021213	dre-miR-338-5p	up	171	-25.89	171	-25.89	724023	25	2116	1543	ENSDART00000021213	copine II [Source:ZFIN;Acc:ZDB-GENE-030131-7896]	cpne2		protein_coding	protein_coding	ensembl_havana
ENSDARG00000008835	ENSDART00000021286	dre-miR-16b	up	314	-38.78	168	-26.11	343226	22	2281	1457 1611	ENSDART00000021286				protein_coding	protein_coding	ensembl_havana	extracellular region
ENSDARG00000008835	ENSDART00000021286	dre-miR-7146-3p	down	600	-76.91	161	-25.66	1221497	22	2281	2102 1906 452 623	ENSDART00000021286				protein_coding	protein_coding	ensembl_havana	extracellular region
ENSDARG00000021352	ENSDART00000021437	dre-miR-212-5p	up	167	-26.08	167	-26.08	565486	23	8014	1151	ENSDART00000021437	glutamate receptor, ionotropic, AMPA 1a [Source:ZFIN;Acc:ZDB-GENE-020125-1]	gria1a		protein_coding	protein_coding	ensembl_havana	membrane
ENSDARG00000026519	ENSDART00000021550	dre-miR-2185-5p	up	153	-24.56	153	-24.56	585624	21	2518	8	ENSDART00000021550	Ral GEF with PH domain and SH3 binding motif 2 [Source:ZFIN;Acc:ZDB-GENE-040426-1212]	ralgps2		protein_coding	protein_coding	ensembl_havana	intracellular
ENSDARG00000026519	ENSDART00000021550	dre-miR-301b-5p	up	173	-28.26	173	-28.26	637287	21	2518	1904	ENSDART00000021550	Ral GEF with PH domain and SH3 binding motif 2 [Source:ZFIN;Acc:ZDB-GENE-040426-1212]	ralgps2		protein_coding	protein_coding	ensembl_havana	intracellular
ENSDARG00000007175	ENSDART00000021610	dre-miR-338-5p	up	460	-46.26	175	-24.04	736946	25	2968	1326 1648 1807	ENSDART00000021610	RecQ helicase-like [Source:ZFIN;Acc:ZDB-GENE-050809-134]	recql		protein_coding	protein_coding	ensembl_havana	nucleic acid binding
ENSDARG00000007175	ENSDART00000021610	dre-miR-2185-5p	up	158	-27.08	158	-27.08	581957	21	2968	2632	ENSDART00000021610	RecQ helicase-like [Source:ZFIN;Acc:ZDB-GENE-050809-134]	recql		protein_coding	protein_coding	ensembl_havana	nucleic acid binding
ENSDARG00000006580	ENSDART00000021620	dre-miR-15a-5p	up	159	-26.87	159	-26.87	226324	22	777	535	ENSDART00000021620	claudin d [Source:ZFIN;Acc:ZDB-GENE-010328-4]	cldnd		protein_coding	protein_coding	ensembl_havana	plasma membrane
ENSDARG00000071669	ENSDART00000021657	dre-miR-729	up	169	-24.96	169	-24.96	926417	24	1589	1475	ENSDART00000021657	SMYD family member 5 [Source:ZFIN;Acc:ZDB-GENE-040912-39]	smyd5		protein_coding	protein_coding	ensembl_havana	molecular_function
ENSDARG00000009026	ENSDART00000021693	dre-miR-183-5p	up	457	-63.21	164	-25.82	434265	23	16656	11953 5411 16207	ENSDART00000021693	ankyrin 2a, neuronal [Source:ZFIN;Acc:ZDB-GENE-111215-3]	ank2a		protein_coding	protein_coding	ensembl	signal transduction
ENSDARG00000009026	ENSDART00000021693	dre-miR-489	up	157	-25.21	157	-25.21	847569	23	16656	1513	ENSDART00000021693	ankyrin 2a, neuronal [Source:ZFIN;Acc:ZDB-GENE-111215-3]	ank2a		protein_coding	protein_coding	ensembl	signal transduction
ENSDARG00000030756	ENSDART00000021977	dre-miR-735-3p	down	170	-24.28	170	-24.28	1323402	22	4896	2009	ENSDART00000021977	DNA (cytosine-5-)-methyltransferase 1 [Source:ZFIN;Acc:ZDB-GENE-990714-15]	dnmt1		protein_coding	protein_coding	ensembl_havana	transferase activity
ENSDARG00000018773	ENSDART00000022010	dre-miR-2185-5p	up	162	-26.05	162	-26.05	597928	21	6199	2560	ENSDART00000022010	human immunodeficiency virus type I enhancer binding protein 2b [Source:ZFIN;Acc:ZDB-GENE-130530-562]	hivep2b		protein_coding	protein_coding	ensembl	nucleic acid binding
ENSDARG00000006008	ENSDART00000022044	dre-miR-92b-3p	down	166	-27.65	166	-27.65	1391091	22	6298	4134	ENSDART00000022044	dopachrome tautomerase [Source:ZFIN;Acc:ZDB-GENE-000508-1]	dct		protein_coding	protein_coding	ensembl_havana	membrane
ENSDARG00000007823	ENSDART00000022060	dre-miR-124-4-5p	up	479	-63.55	180	-32.96	120986	22	2701	1678 331 1255	ENSDART00000022060	activating transcription factor 3 [Source:ZFIN;Acc:ZDB-GENE-040426-728]	atf3		protein_coding	protein_coding	ensembl_havana	transcription factor activity, sequence-specific DNA binding
ENSDARG00000003984	ENSDART00000022170	dre-miR-735-3p	down	167	-25.69	167	-25.69	1298457	22	5957	2211	ENSDART00000022170	listerin E3 ubiquitin protein ligase 1 [Source:HGNC Symbol;Acc:HGNC:13082]	LTN1		protein_coding	protein_coding	ensembl_havana	metal ion binding
ENSDARG00000011333	ENSDART00000022270	dre-miR-2185-5p	up	300	-41.49	158	-24.45	610948	21	8385	3756 2837	ENSDART00000022270	Rho GTPase activating protein 33 [Source:ZFIN;Acc:ZDB-GENE-121105-12]	arhgap33		protein_coding	protein_coding	ensembl_havana	signal transduction
ENSDARG00000013719	ENSDART00000022279	dre-miR-2185-5p	up	152	-27.08	152	-27.08	595172	21	2568	2114	ENSDART00000022279	G-2 and S-phase expressed 1 [Source:ZFIN;Acc:ZDB-GENE-050522-493]	gtse1		protein_coding	protein_coding	ensembl_havana	biological_process
ENSDARG00000018650	ENSDART00000022526	dre-miR-15a-5p	up	171	-28.56	171	-28.56	246363	22	1664	993	ENSDART00000022526	GTP binding protein 3 [Source:ZFIN;Acc:ZDB-GENE-050522-335]	gtpbp3		protein_coding	protein_coding	ensembl_havana	GTPase activity
ENSDARG00000004301	ENSDART00000022562	dre-miR-735-3p	down	174	-33.33	174	-33.33	1310915	22	1957	157	ENSDART00000022562	ras homolog family member Gb [Source:ZFIN;Acc:ZDB-GENE-030131-8877]	rhogb		protein_coding	protein_coding	ensembl_havana	GTPase activity
ENSDARG00000012021	ENSDART00000022621	dre-miR-2185-5p	up	161	-25.24	161	-25.24	602799	21	2795	2117	ENSDART00000022621	3-ketodihydrosphingosine reductase [Source:ZFIN;Acc:ZDB-GENE-040426-853]	kdsr		protein_coding	protein_coding	ensembl_havana	membrane
ENSDARG00000007244	ENSDART00000022634	dre-miR-193b-5p	up	170	-28.46	170	-28.46	475253	21	1974	1403	ENSDART00000022634	acid phosphatase 2, lysosomal [Source:ZFIN;Acc:ZDB-GENE-050306-40]	acp2		protein_coding	protein_coding	ensembl_havana
ENSDARG00000041581	ENSDART00000022640	dre-miR-735-3p	down	323	-47.33	167	-26.89	1291733	22	2712	23 1562	ENSDART00000022640	zinc finger protein 143b [Source:ZFIN;Acc:ZDB-GENE-040426-1586]	znf143b		protein_coding	protein_coding	ensembl_havana	nucleic acid binding
ENSDARG00000006060	ENSDART00000022668	dre-miR-15a-5p	up	309	-38.45	161	-24.21	220294	22	9666	8421 8505	ENSDART00000022668	crystallin beta-gamma domain containing 1b [Source:ZFIN;Acc:ZDB-GENE-030131-7179]	aim1b		protein_coding	protein_coding	ensembl_havana
ENSDARG00000006060	ENSDART00000022668	dre-miR-2185-5p	up	1194	-155.07	160	-26.18	581935	21	9666	9355 1083 9385 4785 8728 7143 5067 7173	ENSDART00000022668	crystallin beta-gamma domain containing 1b [Source:ZFIN;Acc:ZDB-GENE-030131-7179]	aim1b		protein_coding	protein_coding	ensembl_havana
ENSDARG00000007582	ENSDART00000022725	dre-miR-2185-5p	up	153	-25.98	153	-25.98	586289	21	3479	1204	ENSDART00000022725	si:ch1073-155h21.1 [Source:ZFIN;Acc:ZDB-GENE-030131-2664]	si:ch1073-155h21.1		protein_coding	protein_coding	ensembl_havana	plasma membrane
ENSDARG00000016818	ENSDART00000022733	dre-miR-15a-5p	up	184	-33.9	184	-33.9	227525	22	1842	666	ENSDART00000022733	ATP-binding cassette, sub-family G (WHITE), member 2d [Source:ZFIN;Acc:ZDB-GENE-050517-38]	abcg2d		protein_coding	protein_coding	ensembl_havana	membrane
ENSDARG00000018032	ENSDART00000022761	dre-miR-193b-5p	up	162	-26.01	162	-26.01	501741	21	5877	3788	ENSDART00000022761	sodium channel, voltage gated, type VIII, alpha subunit b [Source:ZFIN;Acc:ZDB-GENE-060906-2]	scn8ab		protein_coding	protein_coding	ensembl_havana	membrane
ENSDARG00000036359	ENSDART00000022840	dre-miR-2185-5p	up	165	-33.08	165	-33.08	575011	21	2002	273	ENSDART00000022840	ribosomal oxygenase 2 [Source:ZFIN;Acc:ZDB-GENE-040426-1283]	riox2		protein_coding	protein_coding	ensembl	nucleus
ENSDARG00000009131	ENSDART00000022887	dre-miR-15a-5p	up	159	-27.69	159	-27.69	225152	22	1577	408	ENSDART00000022887	solute carrier family 10, member 4 [Source:ZFIN;Acc:ZDB-GENE-041014-249]	slc10a4		protein_coding	protein_coding	ensembl_havana	membrane
ENSDARG00000009131	ENSDART00000022887	dre-miR-146b	down	164	-25.23	164	-25.23	1051760	22	1577	239	ENSDART00000022887	solute carrier family 10, member 4 [Source:ZFIN;Acc:ZDB-GENE-041014-249]	slc10a4		protein_coding	protein_coding	ensembl_havana	membrane
ENSDARG00000015780	ENSDART00000022918	dre-miR-92b-3p	down	161	-24.72	161	-24.72	1354404	22	1450	571	ENSDART00000022918	ankyrin repeat domain 46b [Source:ZFIN;Acc:ZDB-GENE-050114-7]	ankrd46b		protein_coding	protein_coding	ensembl_havana	membrane
ENSDARG00000003961	ENSDART00000022949	dre-miR-735-3p	down	150	-24.66	150	-24.66	1328958	22	2456	368	ENSDART00000022949	poly (ADP-ribose) polymerase family, member 3 [Source:ZFIN;Acc:ZDB-GENE-030131-7435]	parp3		protein_coding	protein_coding	ensembl_havana	transferase activity
ENSDARG00000003210	ENSDART00000022998	dre-miR-193b-5p	up	161	-25.17	161	-25.17	465672	21	2727	180	ENSDART00000022998	anoctamin 2 [Source:HGNC Symbol;Acc:HGNC:1183]	ANO2 (1 of many)		protein_coding	protein_coding	ensembl_havana	membrane
ENSDARG00000018968	ENSDART00000023094	dre-miR-15b-3p	up	165	-25.27	165	-25.27	271445	22	3789	3106	ENSDART00000023094	activin A receptor, type IBa [Source:ZFIN;Acc:ZDB-GENE-980526-527]	acvr1ba		protein_coding	protein_coding	ensembl_havana	transferase activity
ENSDARG00000020850	ENSDART00000023156	dre-miR-7146-3p	down	159	-24.32	159	-24.32	1216895	22	1753	893	ENSDART00000023156	eukaryotic translation elongation factor 1 alpha 1, like 2 [Source:ZFIN;Acc:ZDB-GENE-050706-188]	eef1a1l2		protein_coding	protein_coding	ensembl	GTPase activity
ENSDARG00000003308	ENSDART00000023238	dre-miR-489	up	160	-25.44	160	-25.44	869004	23	1475	90	ENSDART00000023238	ER membrane protein complex subunit 2 [Source:ZFIN;Acc:ZDB-GENE-040625-82]	emc2		protein_coding	protein_coding	ensembl_havana	cytoplasm
ENSDARG00000012496	ENSDART00000023251	dre-miR-7146-3p	down	162	-26.2	162	-26.2	1229305	22	1308	1125	ENSDART00000023251	si:ch211-213o11.11 [Source:ZFIN;Acc:ZDB-GENE-141216-4]	si:ch211-213o11.11		protein_coding	protein_coding	ensembl_havana	membrane
ENSDARG00000075714	ENSDART00000023262	dre-miR-489	up	160	-24.11	160	-24.11	870391	23	827	350	ENSDART00000023262	si:dkey-27p23.3 [Source:ZFIN;Acc:ZDB-GENE-070705-453]	si:dkey-27p23.3		protein_coding	nonsense_mediated_decay	ensembl_havana
ENSDARG00000009252	ENSDART00000023337	dre-miR-100-2-3p	up	159	-26.38	159	-26.38	15785	22	1457	82	ENSDART00000023337	N-acyl phosphatidylethanolamine phospholipase D [Source:ZFIN;Acc:ZDB-GENE-030131-3856]	napepld		protein_coding	protein_coding	ensembl_havana	cellular_component
ENSDARG00000006600	ENSDART00000023453	dre-miR-183-5p	up	171	-28.55	171	-28.55	440058	23	2074	602	ENSDART00000023453	LSM14A mRNA processing body assembly factor a [Source:ZFIN;Acc:ZDB-GENE-040426-1567]	lsm14aa		protein_coding	protein_coding	ensembl_havana	biological_process
ENSDARG00000013082	ENSDART00000023463	dre-miR-212-5p	up	163	-25.44	163	-25.44	562266	23	1831	1037	ENSDART00000023463	UDP-N-acetylglucosamine pyrophosphorylase 1, like 1 [Source:ZFIN;Acc:ZDB-GENE-040426-1056]	uap1l1		protein_coding	protein_coding	ensembl_havana	metabolic process
ENSDARG00000030237	ENSDART00000023470	dre-miR-212-5p	up	159	-24.24	159	-24.24	546217	23	2389	1770	ENSDART00000023470	progesterone receptor membrane component 2 [Source:ZFIN;Acc:ZDB-GENE-040426-2102]	pgrmc2		protein_coding	protein_coding	ensembl_havana	membrane
ENSDARG00000005645	ENSDART00000023575	dre-miR-735-3p	down	151	-24.25	151	-24.25	1297421	22	5056	2339	ENSDART00000023575	roundabout, axon guidance receptor, homolog 3 (Drosophila) [Source:ZFIN;Acc:ZDB-GENE-000209-4]	robo3		protein_coding	protein_coding	ensembl_havana	membrane
ENSDARG00000016528	ENSDART00000023763	dre-miR-15a-5p	up	306	-42.82	160	-24.05	223696	22	2811	551 2243	ENSDART00000023763	WD repeat and coiled coil containing [Source:ZFIN;Acc:ZDB-GENE-050320-107]	wdcp		protein_coding	protein_coding	ensembl_havana
ENSDARG00000010925	ENSDART00000023770	dre-miR-107a-5p	up	184	-27.61	184	-27.61	62404	23	1748	592	ENSDART00000023770	HtrA serine peptidase 3 [Source:HGNC Symbol;Acc:HGNC:30406]	HTRA3		protein_coding	protein_coding	ensembl	serine-type endopeptidase activity
ENSDARG00000013963	ENSDART00000023793	dre-miR-16b	up	604	-69.09	166	-25.6	322149	22	2138	1078 1412 592 921	ENSDART00000023793	major intrinsic protein of lens fiber b [Source:ZFIN;Acc:ZDB-GENE-050706-86]	mipb		protein_coding	protein_coding	ensembl_havana	membrane
ENSDARG00000009471	ENSDART00000023809	dre-miR-735-3p	down	302	-41.52	159	-24.18	1309162	22	3002	365 2623	ENSDART00000023809	nidogen 2b (osteonidogen) [Source:ZFIN;Acc:ZDB-GENE-040724-143]	nid2b		protein_coding	protein_coding	ensembl_havana	calcium ion binding
ENSDARG00000009273	ENSDART00000023842	dre-miR-183-5p	up	172	-24.6	172	-24.6	418376	23	2474	1198	ENSDART00000023842	protein phosphatase, Mg2+/Mn2+ dependent, 1Da [Source:ZFIN;Acc:ZDB-GENE-040426-815]	ppm1da		protein_coding	protein_coding	ensembl_havana	metal ion binding
ENSDARG00000018809	ENSDART00000023851	dre-miR-15a-5p	up	454	-55.79	165	-28	240824	22	8371	571 8023 8038	ENSDART00000023851	abhydrolase domain containing 3 [Source:ZFIN;Acc:ZDB-GENE-040912-90]	abhd3		protein_coding	protein_coding	ensembl_havana	cellular_component
ENSDARG00000020853	ENSDART00000023857	dre-miR-2185-5p	up	163	-25.47	163	-25.47	576708	21	1131	575	ENSDART00000023857	galanin receptor 2a [Source:ZFIN;Acc:ZDB-GENE-130603-37]	galr2a		protein_coding	protein_coding	ensembl_havana	membrane
ENSDARG00000017661	ENSDART00000023894	dre-miR-193b-5p	up	154	-24.72	154	-24.72	479333	21	2613	1844	ENSDART00000023894	B-Raf proto-oncogene, serine/threonine kinase [Source:ZFIN;Acc:ZDB-GENE-040805-1]	braf		protein_coding	protein_coding	ensembl_havana	transferase activity
ENSDARG00000009825	ENSDART00000024068	dre-miR-107a-5p	up	335	-40.89	184	-28.96	52294	23	1659	1440 877	ENSDART00000024068	matrix metallopeptidase 23bb [Source:ZFIN;Acc:ZDB-GENE-050417-448]	mmp23bb		protein_coding	protein_coding	ensembl	metal ion binding
ENSDARG00000020956	ENSDART00000024084	dre-miR-107a-5p	up	177	-25.61	177	-25.61	90194	23	3414	658	ENSDART00000024084	phosphoenolpyruvate carboxykinase 2 (mitochondrial) [Source:ZFIN;Acc:ZDB-GENE-040426-2266]	pck2		protein_coding	protein_coding	ensembl_havana	GTP binding
ENSDARG00000020956	ENSDART00000024084	dre-miR-2185-5p	up	297	-44.61	152	-27.06	606824	21	3414	1593 427	ENSDART00000024084	phosphoenolpyruvate carboxykinase 2 (mitochondrial) [Source:ZFIN;Acc:ZDB-GENE-040426-2266]	pck2		protein_coding	protein_coding	ensembl_havana	GTP binding
ENSDARG00000006624	ENSDART00000024127	dre-miR-92b-3p	down	166	-35.58	166	-35.58	1349992	22	1896	98	ENSDART00000024127	protein phosphatase 2, regulatory subunit B, alpha b [Source:ZFIN;Acc:ZDB-GENE-030131-5474]	ppp2r2ab		protein_coding	protein_coding	ensembl_havana	cytosol
ENSDARG00000012040	ENSDART00000024193	dre-miR-15a-5p	up	457	-57.53	168	-25.43	233652	22	5381	5034 1670 1260	ENSDART00000024193	ring finger protein 19A, RBR E3 ubiquitin protein ligase [Source:ZFIN;Acc:ZDB-GENE-030131-9414]	rnf19a		protein_coding	protein_coding	ensembl_havana	transferase activity
ENSDARG00000010948	ENSDART00000024194	dre-miR-489	up	169	-25.63	169	-25.63	857034	23	3677	705	ENSDART00000024194	kinesin family member 11 [Source:ZFIN;Acc:ZDB-GENE-020426-1]	kif11		protein_coding	protein_coding	ensembl_havana	nucleotide binding
ENSDARG00000004632	ENSDART00000024296	dre-miR-107a-5p	up	325	-36.99	175	-26.41	91629	23	2335	500 2114	ENSDART00000024296	egl-9 family hypoxia-inducible factor 1b [Source:ZFIN;Acc:ZDB-GENE-040718-338]	egln1b		protein_coding	protein_coding	ensembl_havana	cellular_component
ENSDARG00000010519	ENSDART00000024304	dre-miR-7146-3p	down	165	-24.27	165	-24.27	1228020	22	11018	9333	ENSDART00000024304	period circadian clock 3 [Source:ZFIN;Acc:ZDB-GENE-000804-1]	per3		protein_coding	protein_coding	ensembl_havana	circadian regulation of gene expression
ENSDARG00000010519	ENSDART00000024304	dre-miR-193b-5p	up	159	-24.04	159	-24.04	504738	21	11018	9785	ENSDART00000024304	period circadian clock 3 [Source:ZFIN;Acc:ZDB-GENE-000804-1]	per3		protein_coding	protein_coding	ensembl_havana	circadian regulation of gene expression
ENSDARG00000015793	ENSDART00000024330	dre-miR-2185-5p	up	156	-26.25	156	-26.25	578541	21	3903	1616	ENSDART00000024330	cAMP responsive element binding protein 3-like 1 [Source:ZFIN;Acc:ZDB-GENE-030219-181]	creb3l1		protein_coding	protein_coding	ensembl_havana	transcription factor activity, sequence-specific DNA binding
ENSDARG00000008697	ENSDART00000024415	dre-miR-92b-3p	down	162	-26.37	162	-26.37	1350595	22	6229	2107	ENSDART00000024415	endothelial PAS domain protein 1a [Source:ZFIN;Acc:ZDB-GENE-030131-4490]	epas1a		protein_coding	protein_coding	ensembl_havana	transcription factor activity, sequence-specific DNA binding
ENSDARG00000007813	ENSDART00000024615	dre-miR-15a-5p	up	160	-26.93	160	-26.93	207970	22	2475	212	ENSDART00000024615	arginyl aminopeptidase like 1 [Source:ZFIN;Acc:ZDB-GENE-030131-5522]	rnpepl1		protein_coding	protein_coding	ensembl	proteolysis
ENSDARG00000010144	ENSDART00000024662	dre-miR-7146-3p	down	165	-24.72	165	-24.72	1222095	22	3820	1498	ENSDART00000024662	phospholipid phosphatase related 3a [Source:ZFIN;Acc:ZDB-GENE-070912-555]	plppr3a		protein_coding	protein_coding	ensembl_havana	membrane
ENSDARG00000017219	ENSDART00000024729	dre-miR-15a-5p	up	150	-25.09	150	-25.09	249341	22	2554	1551	ENSDART00000024729	poly(A) binding protein, cytoplasmic 1a [Source:ZFIN;Acc:ZDB-GENE-030131-3238]	pabpc1a		protein_coding	protein_coding	ensembl_havana	nucleic acid binding
ENSDARG00000005645	ENSDART00000024778	dre-miR-735-3p	down	151	-24.25	151	-24.25	1297015	22	5344	2288	ENSDART00000024778	roundabout, axon guidance receptor, homolog 3 (Drosophila) [Source:ZFIN;Acc:ZDB-GENE-000209-4]	robo3		protein_coding	protein_coding	ensembl_havana	membrane
ENSDARG00000078183	ENSDART00000024900	dre-miR-16b	up	309	-39.81	168	-26.11	342063	22	4409	3623 1468	ENSDART00000024900				protein_coding	protein_coding	ensembl	extracellular region
ENSDARG00000078183	ENSDART00000024900	dre-miR-7146-3p	down	599	-79.38	161	-25.66	1220334	22	4409	4268 501 2618 2790	ENSDART00000024900				protein_coding	protein_coding	ensembl	extracellular region
ENSDARG00000057099	ENSDART00000024984	dre-miR-338-5p	up	171	-26.49	171	-26.49	745851	25	2377	791	ENSDART00000024984	3'-phosphoadenosine 5'-phosphosulfate synthase 1 [Source:ZFIN;Acc:ZDB-GENE-080721-5]	papss1		protein_coding	protein_coding	ensembl_havana	ATP binding
ENSDARG00000003486	ENSDART00000025046	dre-miR-7146-3p	down	311	-43.34	171	-25.39	1219426	22	4544	4372 892	ENSDART00000025046	protein phosphatase 1, catalytic subunit, alpha isozyme a [Source:ZFIN;Acc:ZDB-GENE-040516-3]	ppp1caa		protein_coding	protein_coding	ensembl_havana	metal ion binding
ENSDARG00000016447	ENSDART00000025171	dre-miR-735-3p	down	158	-25.58	158	-25.58	1315026	22	4168	3672	ENSDART00000025171	YTH N(6)-methyladenosine RNA binding protein 1 [Source:ZFIN;Acc:ZDB-GENE-040426-2786]	ythdf1		protein_coding	protein_coding	ensembl_havana	biological_process
ENSDARG00000031422	ENSDART00000025256	dre-miR-2185-5p	up	151	-25.2	151	-25.2	615952	21	1208	63	ENSDART00000025256	insulin-like growth factor binding protein 2b [Source:ZFIN;Acc:ZDB-GENE-090107-3]	igfbp2b		protein_coding	protein_coding	ensembl_havana	insulin-like growth factor binding
ENSDARG00000093411	ENSDART00000025332	dre-miR-212-5p	up	164	-24.99	164	-24.99	563044	23	5177	3690	ENSDART00000025332	glutamate decarboxylase 1a [Source:ZFIN;Acc:ZDB-GENE-070912-472]	gad1a		protein_coding	protein_coding	ensembl_havana	catalytic activity
ENSDARG00000017354	ENSDART00000025428	dre-miR-2185-5p	up	310	-51.55	165	-30.16	605846	21	3607	787 2439	ENSDART00000025428	eph receptor A2 a [Source:ZFIN;Acc:ZDB-GENE-990415-63]	epha2a		protein_coding	protein_coding	ensembl_havana	transferase activity
ENSDARG00000006553	ENSDART00000025496	dre-miR-2185-5p	up	294	-46.78	153	-28.4	600441	21	2510	897 461	ENSDART00000025496	related RAS viral (r-ras) oncogene homolog [Source:ZFIN;Acc:ZDB-GENE-041010-217]	rras		protein_coding	protein_coding	ensembl_havana	membrane
ENSDARG00000012458	ENSDART00000025604	dre-miR-735-3p	down	168	-24.35	168	-24.35	1312484	22	1906	1105	ENSDART00000025604	zgc:77849 [Source:ZFIN;Acc:ZDB-GENE-030131-1107]	zgc:77849		protein_coding	protein_coding	ensembl_havana
ENSDARG00000006062	ENSDART00000025713	dre-miR-735-3p	down	317	-45.25	162	-26.09	1295125	22	2673	1393 2194	ENSDART00000025713	A kinase (PRKA) anchor protein 1b [Source:ZFIN;Acc:ZDB-GENE-030131-6844]	akap1b		protein_coding	protein_coding	ensembl_havana	membrane
ENSDARG00000035958	ENSDART00000025852	dre-miR-735-3p	down	161	-27	161	-27	1301727	22	999	620	ENSDART00000025852	troponin I type 2b (skeletal, fast), tandem duplicate 1 [Source:ZFIN;Acc:ZDB-GENE-050417-49]	tnni2b.1		protein_coding	protein_coding	ensembl_havana	molecular_function
ENSDARG00000001906	ENSDART00000025860	dre-miR-15a-5p	up	154	-25.08	154	-25.08	226285	22	4930	478	ENSDART00000025860	si:dkey-247m21.3 [Source:ZFIN;Acc:ZDB-GENE-091204-249]	si:dkey-247m21.3		protein_coding	protein_coding	ensembl_havana	membrane
ENSDARG00000019601	ENSDART00000025926	dre-miR-489	up	164	-24.34	164	-24.34	843984	23	11913	5355	ENSDART00000025926	collagen, type XII, alpha 1b [Source:ZFIN;Acc:ZDB-GENE-120215-116]	col12a1b		protein_coding	protein_coding	ensembl_havana
ENSDARG00000019601	ENSDART00000025926	dre-miR-183-5p	up	315	-37.92	162	-24.43	430680	23	11913	10295 579	ENSDART00000025926	collagen, type XII, alpha 1b [Source:ZFIN;Acc:ZDB-GENE-120215-116]	col12a1b		protein_coding	protein_coding	ensembl_havana
ENSDARG00000017444	ENSDART00000025928	dre-miR-193b-5p	up	159	-26.72	159	-26.72	490563	21	2199	593	ENSDART00000025928	histidine ammonia-lyase [Source:ZFIN;Acc:ZDB-GENE-070410-5]	hal		protein_coding	protein_coding	ensembl_havana	catalytic activity
ENSDARG00000025513	ENSDART00000025997	dre-miR-2185-5p	up	159	-25.79	159	-25.79	604087	21	6511	4150	ENSDART00000025997	disco-interacting protein 2 homolog Cb [Source:ZFIN;Acc:ZDB-GENE-070912-589]	dip2cb		protein_coding	protein_coding	ensembl_havana	catalytic activity
ENSDARG00000017128	ENSDART00000026000	dre-miR-100-2-3p	up	156	-24.45	156	-24.45	1631	22	6566	4452	ENSDART00000026000	myoferlin like [Source:ZFIN;Acc:ZDB-GENE-111116-2]	myofl		protein_coding	protein_coding	ensembl	membrane
ENSDARG00000020164	ENSDART00000026011	dre-miR-124-4-5p	up	444	-58.53	152	-25.23	150247	22	4598	1983 3495 1515	ENSDART00000026011	ephrin-B2a [Source:ZFIN;Acc:ZDB-GENE-990415-67]	efnb2a		protein_coding	protein_coding	ensembl_havana	membrane
ENSDARG00000019280	ENSDART00000026064	dre-miR-182-5p	up	324	-43.21	172	-24.49	380634	22	3844	1202 3611	ENSDART00000026064	leucyl-tRNA synthetase b [Source:ZFIN;Acc:ZDB-GENE-030114-7]	larsb		protein_coding	protein_coding	ensembl_havana	ATP binding
ENSDARG00000032129	ENSDART00000026090	dre-miR-16b	up	477	-62.45	167	-25.75	341532	22	2281	1396 1564 1886	ENSDART00000026090	general transcription factor IIF, polypeptide 1 [Source:ZFIN;Acc:ZDB-GENE-030131-4557]	gtf2f1		protein_coding	protein_coding	ensembl_havana	nucleus
ENSDARG00000032129	ENSDART00000026090	dre-miR-15a-5p	up	467	-59.68	160	-24.04	238206	22	2281	1397 1559 1886	ENSDART00000026090	general transcription factor IIF, polypeptide 1 [Source:ZFIN;Acc:ZDB-GENE-030131-4557]	gtf2f1		protein_coding	protein_coding	ensembl_havana	nucleus
ENSDARG00000016128	ENSDART00000026120	dre-miR-735-3p	down	301	-40.04	161	-24.57	1335451	22	2299	21 1452	ENSDART00000026120	adaptor-related protein complex 3, mu 2 subunit [Source:ZFIN;Acc:ZDB-GENE-021022-2]	ap3m2		protein_coding	protein_coding	ensembl_havana	transport
ENSDARG00000018716	ENSDART00000026174	dre-miR-2185-5p	up	163	-24.14	163	-24.14	614990	21	4199	3876	ENSDART00000026174	diacylglycerol kinase, eta [Source:ZFIN;Acc:ZDB-GENE-070912-328]	dgkh		protein_coding	protein_coding	ensembl_havana	transferase activity
ENSDARG00000004037	ENSDART00000026189	dre-miR-193b-5p	up	160	-27.82	160	-27.82	468302	21	2926	1855	ENSDART00000026189	component of oligomeric golgi complex 2 [Source:ZFIN;Acc:ZDB-GENE-040426-2671]	cog2		protein_coding	protein_coding	ensembl_havana	membrane
ENSDARG00000013457	ENSDART00000026244	dre-miR-489	up	159	-25.53	159	-25.53	833615	23	3333	636	ENSDART00000026244	superkiller viralicidic activity 2-like 2 [Source:ZFIN;Acc:ZDB-GENE-040426-2854]	skiv2l2		protein_coding	protein_coding	ensembl_havana	nucleic acid binding
ENSDARG00000011545	ENSDART00000026295	dre-miR-107a-5p	up	168	-26.06	168	-26.06	61531	23	4613	488	ENSDART00000026295	arrestin, beta 2b [Source:ZFIN;Acc:ZDB-GENE-040426-1332]	arrb2b		protein_coding	protein_coding	ensembl_havana	signal transduction
ENSDARG00000019487	ENSDART00000026313	dre-miR-15a-5p	up	169	-24.04	169	-24.04	208963	22	3008	2701	ENSDART00000026313	thioredoxin-related transmembrane protein 1 [Source:ZFIN;Acc:ZDB-GENE-030131-2327]	tmx1		protein_coding	protein_coding	ensembl	membrane
ENSDARG00000011418	ENSDART00000026383	dre-miR-16b	up	164	-24.17	164	-24.17	317110	22	1154	389	ENSDART00000026383	sigma non-opioid intracellular receptor 1 [Source:ZFIN;Acc:ZDB-GENE-040426-1006]	sigmar1		protein_coding	protein_coding	ensembl_havana	membrane
ENSDARG00000019808	ENSDART00000026448	dre-miR-146b	down	308	-46.14	158	-26.99	1069636	22	7651	666 2787	ENSDART00000026448	envoplakin a [Source:ZFIN;Acc:ZDB-GENE-030829-19]	evpla		protein_coding	protein_coding	ensembl_havana	structural molecule activity
ENSDARG00000018820	ENSDART00000026492	dre-miR-124-4-5p	up	172	-27.99	172	-27.99	117466	22	9577	7843	ENSDART00000026492	filamin C, gamma b (actin binding protein 280) [Source:ZFIN;Acc:ZDB-GENE-041008-175]	flncb		protein_coding	protein_coding	ensembl_havana	cellular_component
ENSDARG00000010042	ENSDART00000026535	dre-miR-735-3p	down	160	-24.09	160	-24.09	1335037	22	3329	502	ENSDART00000026535	dynamin 1a [Source:ZFIN;Acc:ZDB-GENE-081104-27]	dnm1a		protein_coding	protein_coding	ensembl_havana	GTPase activity
ENSDARG00000032049	ENSDART00000026539	dre-miR-183-5p	up	324	-44.06	174	-25.9	431021	23	4996	604 483	ENSDART00000026539	enabled homolog (Drosophila) [Source:ZFIN;Acc:ZDB-GENE-010323-11]	enah		protein_coding	protein_coding	ensembl_havana	intracellular
ENSDARG00000026453	ENSDART00000026658	dre-miR-2185-5p	up	151	-24.9	151	-24.9	601086	21	3961	118	ENSDART00000026658	zgc:66474 [Source:ZFIN;Acc:ZDB-GENE-030131-5711]	zgc:66474		protein_coding	protein_coding	ensembl_havana	nucleic acid binding
ENSDARG00000015610	ENSDART00000026701	dre-miR-2185-5p	up	151	-25.26	151	-25.26	600187	21	2482	1908	ENSDART00000026701	tubulin, gamma 1 [Source:ZFIN;Acc:ZDB-GENE-040426-836]	tubg1		protein_coding	protein_coding	ensembl_havana	GTPase activity
ENSDARG00000011219	ENSDART00000026767	dre-miR-193b-5p	up	301	-50.86	155	-27.9	465484	21	3363	881 797	ENSDART00000026767	v-akt murine thymoma viral oncogene homolog 2 [Source:ZFIN;Acc:ZDB-GENE-031007-5]	akt2		protein_coding	protein_coding	ensembl_havana	transferase activity
ENSDARG00000014103	ENSDART00000026808	dre-miR-2185-5p	up	150	-25.29	150	-25.29	570886	21	1286	901	ENSDART00000026808	dickkopf WNT signaling pathway inhibitor 1a [Source:ZFIN;Acc:ZDB-GENE-090313-406]	dkk1a		protein_coding	protein_coding	ensembl_havana	membrane
ENSDARG00000017983	ENSDART00000026831	dre-miR-124-4-5p	up	176	-27.26	176	-27.26	128742	22	1333	812	ENSDART00000026831	radial spoke head 14 homolog (Chlamydomonas) [Source:ZFIN;Acc:ZDB-GENE-081104-375]	rsph14		protein_coding	protein_coding	ensembl_havana
ENSDARG00000014828	ENSDART00000026865	dre-miR-735-3p	down	300	-42.15	153	-25.86	1303360	22	3686	1991 127	ENSDART00000026865	l(3)mbt-like 1a (Drosophila) [Source:ZFIN;Acc:ZDB-GENE-090312-120]	l3mbtl1a		protein_coding	protein_coding	ensembl_havana	transcription factor activity, sequence-specific DNA binding
ENSDARG00000034063	ENSDART00000026879	dre-miR-15a-5p	up	314	-45.98	166	-26.69	236237	22	1842	203 1401	ENSDART00000026879	un-named sa911 [Source:ZFIN;Acc:ZDB-GENE-120727-3]	unm_sa911		protein_coding	protein_coding	ensembl	GTPase activity
ENSDARG00000032990	ENSDART00000026965	dre-miR-15a-5p	up	448	-56.58	155	-24.77	231397	22	6150	3248 253 268	ENSDART00000026965	plexin B3 [Source:ZFIN;Acc:ZDB-GENE-081104-53]	plxnb3		protein_coding	protein_coding	ensembl_havana	membrane
ENSDARG00000032990	ENSDART00000026965	dre-miR-2185-5p	up	312	-47.17	160	-24.05	593038	21	6150	2725 864	ENSDART00000026965	plexin B3 [Source:ZFIN;Acc:ZDB-GENE-081104-53]	plxnb3		protein_coding	protein_coding	ensembl_havana	membrane
ENSDARG00000016532	ENSDART00000026969	dre-miR-735-3p	down	157	-25.34	157	-25.34	1309885	22	6072	2276	ENSDART00000026969	SUN domain containing ossification factor [Source:ZFIN;Acc:ZDB-GENE-030131-2941]	suco		protein_coding	protein_coding	ensembl_havana
ENSDARG00000038428	ENSDART00000027022	dre-miR-301b-5p	up	321	-37.49	166	-25.84	658511	21	4618	3915 1306	ENSDART00000027022	sulfatase 1 [Source:ZFIN;Acc:ZDB-GENE-030131-9242]	sulf1		protein_coding	protein_coding	ensembl_havana	catalytic activity
ENSDARG00000016080	ENSDART00000027115	dre-miR-7146-3p	down	160	-28.17	160	-28.17	1188934	22	2788	772	ENSDART00000027115	NIN1/RPN12 binding protein 1 homolog (S. cerevisiae) [Source:ZFIN;Acc:ZDB-GENE-030131-3112]	nob1		protein_coding	protein_coding	ensembl_havana	metal ion binding
ENSDARG00000003751	ENSDART00000027119	dre-miR-193b-5p	up	162	-29.12	162	-29.12	482828	21	7030	1559	ENSDART00000027119	large tumor suppressor kinase 1 [Source:ZFIN;Acc:ZDB-GENE-050523-2]	lats1		protein_coding	protein_coding	ensembl_havana	transferase activity
ENSDARG00000006169	ENSDART00000027174	dre-miR-146b	down	296	-44.27	156	-26.32	1059369	22	8042	7714 4347	ENSDART00000027174	leucine-rich repeat kinase 2 [Source:ZFIN;Acc:ZDB-GENE-071218-6]	lrrk2		protein_coding	protein_coding	ensembl_havana	protein kinase activity
ENSDARG00000006169	ENSDART00000027174	dre-miR-2185-5p	up	164	-33.06	164	-33.06	594402	21	8042	6896	ENSDART00000027174	leucine-rich repeat kinase 2 [Source:ZFIN;Acc:ZDB-GENE-071218-6]	lrrk2		protein_coding	protein_coding	ensembl_havana	protein kinase activity
ENSDARG00000004745	ENSDART00000027224	dre-miR-16b	up	488	-68.05	188	-30.11	322378	22	2369	325 1152 718	ENSDART00000027224	limb development membrane protein 1-like [Source:ZFIN;Acc:ZDB-GENE-030131-9906]	lmbr1l		protein_coding	protein_coding	ensembl_havana	plasma membrane
ENSDARG00000004452	ENSDART00000027255	dre-miR-15a-5p	up	297	-43.28	151	-26.46	219675	22	1785	329 1309	ENSDART00000027255	TAR DNA binding protein, like [Source:ZFIN;Acc:ZDB-GENE-031030-1]	tardbpl		protein_coding	nonsense_mediated_decay	ensembl_havana	nucleic acid binding
ENSDARG00000004627	ENSDART00000027288	dre-miR-15a-5p	up	166	-26.72	166	-26.72	212901	22	1387	530	ENSDART00000027288	pannexin 3 [Source:ZFIN;Acc:ZDB-GENE-091204-114]	panx3		protein_coding	protein_coding	ensembl_havana	membrane
ENSDARG00000016307	ENSDART00000027331	dre-miR-212-5p	up	157	-25.96	157	-25.96	526815	23	1828	750	ENSDART00000027331	mitochondrial ribosomal protein L46 [Source:ZFIN;Acc:ZDB-GENE-040718-224]	mrpl46		protein_coding	protein_coding	ensembl_havana	hydrolase activity
ENSDARG00000003655	ENSDART00000027345	dre-miR-92b-3p	down	155	-28.58	155	-28.58	1393604	22	2947	859	ENSDART00000027345	transmembrane protein 59-like [Source:ZFIN;Acc:ZDB-GENE-040426-2651]	tmem59l		protein_coding	protein_coding	ensembl_havana	membrane
ENSDARG00000032157	ENSDART00000027459	dre-miR-15a-5p	up	321	-45.18	163	-24.81	226366	22	2000	1342 953	ENSDART00000027459	G protein-coupled receptor kinase 6 [Source:ZFIN;Acc:ZDB-GENE-101006-5]	grk6		protein_coding	protein_coding	ensembl_havana	transferase activity
ENSDARG00000005540	ENSDART00000027612	dre-miR-2185-5p	up	316	-49.79	167	-26.53	575123	21	4974	3366 2300	ENSDART00000027612	exportin 7 [Source:ZFIN;Acc:ZDB-GENE-060628-2]	xpo7		protein_coding	protein_coding	ensembl_havana	intracellular protein transport
ENSDARG00000020377	ENSDART00000027616	dre-miR-182-5p	up	161	-24.68	161	-24.68	372202	22	4545	811	ENSDART00000027616	eukaryotic translation initiation factor 4, gamma 2a [Source:ZFIN;Acc:ZDB-GENE-030131-2173]	eif4g2a		protein_coding	protein_coding	ensembl	cellular_component
ENSDARG00000020377	ENSDART00000027616	dre-miR-2185-5p	up	158	-24.91	158	-24.91	578854	21	4545	1447	ENSDART00000027616	eukaryotic translation initiation factor 4, gamma 2a [Source:ZFIN;Acc:ZDB-GENE-030131-2173]	eif4g2a		protein_coding	protein_coding	ensembl	cellular_component
ENSDARG00000004753	ENSDART00000027684	dre-miR-2185-5p	up	154	-32.78	154	-32.78	604998	21	3482	3053	ENSDART00000027684	myosin light chain kinase b [Source:ZFIN;Acc:ZDB-GENE-041111-150]	mylkb		protein_coding	protein_coding	ensembl_havana	protein kinase activity
ENSDARG00000013476	ENSDART00000027756	dre-miR-735-3p	down	157	-26.71	157	-26.71	1305365	22	1981	137	ENSDART00000027756	Rho guanine nucleotide exchange factor (GEF) 39 [Source:ZFIN;Acc:ZDB-GENE-041114-28]	arhgef39		protein_coding	protein_coding	ensembl_havana	Rho guanyl-nucleotide exchange factor activity
ENSDARG00000004492	ENSDART00000027772	dre-miR-2185-5p	up	158	-26.58	158	-26.58	568903	21	1987	112	ENSDART00000027772	phosphate cytidylyltransferase 1, choline, alpha b [Source:ZFIN;Acc:ZDB-GENE-050522-114]	pcyt1ab		protein_coding	protein_coding	ensembl	cellular_component
ENSDARG00000011373	ENSDART00000027782	dre-miR-15a-5p	up	330	-45.96	171	-25.13	241261	22	3491	1564 2742	ENSDART00000027782	MAP kinase interacting serine/threonine kinase 2a [Source:ZFIN;Acc:ZDB-GENE-030131-6099]	mknk2a		protein_coding	protein_coding	ensembl_havana	nucleotide binding
ENSDARG00000011373	ENSDART00000027782	dre-miR-16b	up	310	-46.28	158	-24.24	344587	22	3491	2746 1564	ENSDART00000027782	MAP kinase interacting serine/threonine kinase 2a [Source:ZFIN;Acc:ZDB-GENE-030131-6099]	mknk2a		protein_coding	protein_coding	ensembl_havana	nucleotide binding
ENSDARG00000074498	ENSDART00000027807	dre-miR-107a-5p	up	588	-63.43	160	-24.78	60983	23	7819	1363 5234 647 5064	ENSDART00000027807	chromodomain helicase DNA binding protein 9 [Source:ZFIN;Acc:ZDB-GENE-030131-497]	chd9		protein_coding	protein_coding	ensembl_havana	ATP binding
ENSDARG00000009280	ENSDART00000027811	dre-miR-735-3p	down	163	-24.26	163	-24.26	1337252	22	1559	484	ENSDART00000027811	SET and MYND domain containing 1a [Source:ZFIN;Acc:ZDB-GENE-030131-9825]	smyd1a		protein_coding	protein_coding	ensembl_havana	sarcomere organization
ENSDARG00000006395	ENSDART00000027836	dre-miR-735-3p	down	155	-24.19	155	-24.19	1308582	22	3094	1070	ENSDART00000027836	RNA binding motif protein 25b [Source:ZFIN;Acc:ZDB-GENE-030131-5547]	rbm25b		protein_coding	protein_coding	ensembl_havana	nucleic acid binding
ENSDARG00000005762	ENSDART00000027982	dre-miR-338-5p	up	159	-24.36	159	-24.36	766259	25	6215	814	ENSDART00000027982	collagen, type XIV, alpha 1a [Source:ZFIN;Acc:ZDB-GENE-030131-9889]	col14a1a		protein_coding	protein_coding	ensembl_havana	basement membrane assembly
ENSDARG00000006524	ENSDART00000028007	dre-miR-183-5p	up	152	-24.55	152	-24.55	432332	23	6394	3158	ENSDART00000028007	SPT6 homolog, histone chaperone [Source:ZFIN;Acc:ZDB-GENE-030131-7949]	supt6h		protein_coding	protein_coding	ensembl_havana	nucleic acid binding
ENSDARG00000023815	ENSDART00000028161	dre-miR-735-3p	down	305	-48.52	159	-26.14	1297722	22	2438	569 2119	ENSDART00000028161	UV radiation resistance associated gene [Source:ZFIN;Acc:ZDB-GENE-040426-924]	uvrag		protein_coding	protein_coding	ensembl_havana	positive regulation of autophagy
ENSDARG00000035452	ENSDART00000028237	dre-miR-193b-5p	up	166	-24.64	166	-24.64	508693	21	2363	1538	ENSDART00000028237	calcium/calmodulin-dependent protein kinase kinase 1, alpha a [Source:ZFIN;Acc:ZDB-GENE-050327-62]	camkk1a		protein_coding	protein_coding	ensembl_havana	nucleotide binding
ENSDARG00000028396	ENSDART00000028373	dre-miR-735-3p	down	170	-27.81	170	-27.81	1328717	22	2613	775	ENSDART00000028373	FK506 binding protein 5 [Source:ZFIN;Acc:ZDB-GENE-030616-630]	fkbp5		protein_coding	protein_coding	ensembl_havana	cytoplasm
ENSDARG00000028396	ENSDART00000028373	dre-miR-193b-5p	up	164	-26.68	164	-26.68	502109	21	2613	568	ENSDART00000028373	FK506 binding protein 5 [Source:ZFIN;Acc:ZDB-GENE-030616-630]	fkbp5		protein_coding	protein_coding	ensembl_havana	cytoplasm
ENSDARG00000030394	ENSDART00000028529	dre-miR-2185-5p	up	301	-47.98	152	-28.96	601564	21	2175	402 1304	ENSDART00000028529	perforin 1.1 [Source:ZFIN;Acc:ZDB-GENE-111212-2]	prf1.1		protein_coding	protein_coding	ensembl_havana	calcium ion binding
ENSDARG00000017244	ENSDART00000028607	dre-miR-15b-3p	up	300	-40.73	150	-24.84	295540	22	9101	2406 7274	ENSDART00000028607	chromodomain helicase DNA binding protein 6 [Source:ZFIN;Acc:ZDB-GENE-130530-559]	chd6		protein_coding	protein_coding	ensembl_havana	ATP binding
ENSDARG00000017244	ENSDART00000028607	dre-miR-489	up	304	-34.23	164	-24.03	863833	23	9101	4019 8540	ENSDART00000028607	chromodomain helicase DNA binding protein 6 [Source:ZFIN;Acc:ZDB-GENE-130530-559]	chd6		protein_coding	protein_coding	ensembl_havana	ATP binding
ENSDARG00000008398	ENSDART00000028856	dre-miR-212-5p	up	167	-24.99	167	-24.99	532605	23	6753	3053	ENSDART00000028856	calcium channel, voltage-dependent, L type, alpha 1C subunit [Source:ZFIN;Acc:ZDB-GENE-020129-1]	cacna1c		protein_coding	protein_coding	ensembl_havana	membrane
ENSDARG00000097017	ENSDART00000028938	dre-miR-735-3p	down	448	-66.82	160	-27.43	1292539	22	3541	518 1691 491	ENSDART00000028938	microtubule associated monooxygenase, calponin and LIM domain containing 3a [Source:ZFIN;Acc:ZDB-GENE-050126-2]	mical3a		protein_coding	protein_coding	ensembl_havana	metal ion binding
ENSDARG00000026338	ENSDART00000028940	dre-miR-15a-5p	up	160	-24.23	160	-24.23	212581	22	1241	49	ENSDART00000028940	serine/threonine/tyrosine interacting-like 1 [Source:ZFIN;Acc:ZDB-GENE-040912-45]	styxl1		protein_coding	protein_coding	ensembl_havana	cellular_component
ENSDARG00000105568	ENSDART00000029106	dre-miR-212-5p	up	165	-25.56	165	-25.56	527967	23	2215	646	ENSDART00000029106	si:ch211-194p6.10 [Source:ZFIN;Acc:ZDB-GENE-160728-3]	si:ch211-194p6.10		protein_coding	protein_coding	havana
ENSDARG00000014517	ENSDART00000029121	dre-miR-735-3p	down	156	-28.86	156	-28.86	1333028	22	3324	1055	ENSDART00000029121	ubiquitin specific peptidase 5 (isopeptidase T) [Source:ZFIN;Acc:ZDB-GENE-040426-2584]	usp5		protein_coding	protein_coding	ensembl_havana	metal ion binding
ENSDARG00000027143	ENSDART00000029252	dre-miR-212-5p	up	170	-27.44	170	-27.44	538549	23	1303	463	ENSDART00000029252	aprataxin [Source:ZFIN;Acc:ZDB-GENE-040628-2]	aptx		protein_coding	protein_coding	ensembl_havana	nucleic acid binding
ENSDARG00000025320	ENSDART00000029343	dre-miR-92b-3p	down	170	-31.48	170	-31.48	1346318	22	2409	387	ENSDART00000029343	collagen, type XXI, alpha 1 [Source:ZFIN;Acc:ZDB-GENE-110607-3]	col21a1		protein_coding	protein_coding	ensembl
ENSDARG00000012881	ENSDART00000029386	dre-miR-15a-5p	up	307	-47.98	155	-27.29	237627	22	3927	526 2327	ENSDART00000029386	solute carrier family 4 (anion exchanger), member 1a (Diego blood group) [Source:ZFIN;Acc:ZDB-GENE-010525-1]	slc4a1a		protein_coding	protein_coding	ensembl_havana	membrane
ENSDARG00000004291	ENSDART00000029412	dre-miR-193b-5p	up	163	-25.89	163	-25.89	499638	21	8794	6754	ENSDART00000029412	HECT, C2 and WW domain containing E3 ubiquitin protein ligase 1b [Source:ZFIN;Acc:ZDB-GENE-060503-2]	hecw1b		protein_coding	protein_coding	ensembl_havana	transferase activity
ENSDARG00000022295	ENSDART00000029465	dre-miR-30a-5p	up	167	-24.3	167	-24.3	690504	22	3527	17	ENSDART00000029465	HNF1 homeobox Bb [Source:ZFIN;Acc:ZDB-GENE-030131-3003]	hnf1bb		protein_coding	protein_coding	ensembl_havana	nucleus
ENSDARG00000026024	ENSDART00000029528	dre-miR-107a-5p	up	168	-24.47	168	-24.47	97737	23	2404	834	ENSDART00000029528	motile sperm domain containing 2 [Source:ZFIN;Acc:ZDB-GENE-041114-1]	mospd2		protein_coding	protein_coding	ensembl	biological_process
ENSDARG00000030213	ENSDART00000029763	dre-miR-16b	up	455	-55.24	162	-24.08	329130	22	1953	1167 1310 1077	ENSDART00000029763	sap30-like [Source:ZFIN;Acc:ZDB-GENE-030131-5287]	sap30l		protein_coding	protein_coding	ensembl_havana	metal ion binding
ENSDARG00000030213	ENSDART00000029763	dre-miR-489	up	156	-24.89	156	-24.89	845760	23	1953	1375	ENSDART00000029763	sap30-like [Source:ZFIN;Acc:ZDB-GENE-030131-5287]	sap30l		protein_coding	protein_coding	ensembl_havana	metal ion binding
ENSDARG00000028664	ENSDART00000029781	dre-miR-301b-5p	up	166	-25.17	166	-25.17	637519	21	1771	1421	ENSDART00000029781	AHA1, activator of heat shock protein ATPase homolog 1a [Source:ZFIN;Acc:ZDB-GENE-030131-1869]	ahsa1a		protein_coding	protein_coding	ensembl_havana	ATPase activator activity
ENSDARG00000052374	ENSDART00000029797	dre-miR-7146-3p	down	166	-24.05	166	-24.05	1237570	22	1793	790	ENSDART00000029797	Fas associated factor family member 2 [Source:ZFIN;Acc:ZDB-GENE-050208-312]	faf2		protein_coding	protein_coding	ensembl_havana	biological_process
ENSDARG00000006812	ENSDART00000029894	dre-miR-100-2-3p	up	925	-123.77	158	-28.75	17294	22	5466	3198 3272 3712 3624 3786 2578	ENSDART00000029894	WD repeat domain 26b [Source:ZFIN;Acc:ZDB-GENE-041014-277]	wdr26b		protein_coding	protein_coding	ensembl_havana	cytoplasm
ENSDARG00000069904	ENSDART00000030004	dre-miR-735-3p	down	157	-29.07	157	-29.07	1303388	22	2509	1787	ENSDART00000030004		CABZ01071903.1		protein_coding	protein_coding	ensembl	membrane
ENSDARG00000025672	ENSDART00000030064	dre-miR-2185-5p	up	156	-31.09	156	-31.09	592067	21	1910	1233	ENSDART00000030064	anthrax toxin receptor 1a [Source:ZFIN;Acc:ZDB-GENE-110411-15]	antxr1a		protein_coding	protein_coding	ensembl_havana	membrane
ENSDARG00000025073	ENSDART00000030215	dre-miR-193b-5p	up	150	-24.93	150	-24.93	480400	21	1206	1	ENSDART00000030215	ribosomal protein L18a [Source:ZFIN;Acc:ZDB-GENE-040426-1071]	rpl18a		protein_coding	protein_coding	ensembl_havana	RNA binding
ENSDARG00000026796	ENSDART00000030324	dre-miR-212-5p	up	169	-25.2	169	-25.2	535309	23	4943	4281	ENSDART00000030324	glutamate receptor, metabotropic 1a [Source:ZFIN;Acc:ZDB-GENE-030131-7893]	grm1a		protein_coding	protein_coding	ensembl_havana	plasma membrane
ENSDARG00000007818	ENSDART00000030520	dre-miR-124-4-5p	up	172	-26.51	172	-26.51	138399	22	2121	1348	ENSDART00000030520	paralemmin 1b [Source:ZFIN;Acc:ZDB-GENE-040426-1147]	palm1b		protein_coding	protein_coding	ensembl_havana	membrane
ENSDARG00000019877	ENSDART00000030622	dre-miR-100-5p	down	163	-27.11	163	-27.11	1011099	22	1250	847	ENSDART00000030622	ribokinase [Source:ZFIN;Acc:ZDB-GENE-040625-112]	rbks		protein_coding	protein_coding	ensembl_havana	transferase activity
ENSDARG00000002593	ENSDART00000030887	dre-miR-2185-5p	up	153	-25.66	153	-25.66	588645	21	1745	67	ENSDART00000030887	solute carrier family 45, member 2 [Source:ZFIN;Acc:ZDB-GENE-050208-97]	slc45a2		protein_coding	protein_coding	ensembl_havana	membrane
ENSDARG00000008255	ENSDART00000031028	dre-miR-193b-5p	up	160	-27.67	160	-27.67	485346	21	4284	886	ENSDART00000031028	CCR4-NOT transcription complex, subunit 6a [Source:ZFIN;Acc:ZDB-GENE-030131-2768]	cnot6a		protein_coding	protein_coding	ensembl_havana
ENSDARG00000005606	ENSDART00000031130	dre-miR-735-3p	down	173	-27.73	173	-27.73	1325752	22	3704	98	ENSDART00000031130	PAX interacting (with transcription-activation domain) protein 1 [Source:ZFIN;Acc:ZDB-GENE-041010-214]	paxip1		protein_coding	protein_coding	ensembl_havana
ENSDARG00000067509	ENSDART00000031139	dre-miR-16b	up	314	-40.56	174	-26.75	328030	22	2084	1976 368	ENSDART00000031139	solute carrier family 24 (sodium/potassium/calcium exchanger), member 4b [Source:ZFIN;Acc:ZDB-GENE-081031-75]	slc24a4b		protein_coding	protein_coding	ensembl_havana	ion transport
ENSDARG00000067509	ENSDART00000031139	dre-miR-735-3p	down	476	-65.78	170	-28.96	1309627	22	2084	1002 1551 1745	ENSDART00000031139	solute carrier family 24 (sodium/potassium/calcium exchanger), member 4b [Source:ZFIN;Acc:ZDB-GENE-081031-75]	slc24a4b		protein_coding	protein_coding	ensembl_havana	ion transport
ENSDARG00000076776	ENSDART00000031154	dre-miR-735-3p	down	151	-24.17	151	-24.17	1299247	22	3384	466	ENSDART00000031154	guanylate cyclase 2g [Source:ZFIN;Acc:ZDB-GENE-130531-70]	gucy2g		protein_coding	protein_coding	ensembl_havana	membrane
ENSDARG00000036787	ENSDART00000031380	dre-miR-15a-5p	up	154	-24.21	154	-24.21	234571	22	3190	1044	ENSDART00000031380	ATP-binding cassette, sub-family B (MDR/TAP), member 3 like 1 [Source:ZFIN;Acc:ZDB-GENE-030616-245]	tap2a		protein_coding	protein_coding	ensembl_havana	membrane
ENSDARG00000036787	ENSDART00000031380	dre-miR-92b-3p	down	159	-25.65	159	-25.65	1371157	22	3190	698	ENSDART00000031380	ATP-binding cassette, sub-family B (MDR/TAP), member 3 like 1 [Source:ZFIN;Acc:ZDB-GENE-030616-245]	tap2a		protein_coding	protein_coding	ensembl_havana	membrane
ENSDARG00000011809	ENSDART00000031616	dre-miR-193b-5p	up	168	-28.27	168	-28.27	478260	21	1212	656	ENSDART00000031616	microtubule associated monooxygenase, calponin and LIM domain containing 1 [Source:ZFIN;Acc:ZDB-GENE-081022-3]	mical1		protein_coding	retained_intron	ensembl_havana
ENSDARG00000023759	ENSDART00000031775	dre-miR-16b	up	155	-24.57	155	-24.57	354812	22	2346	545	ENSDART00000031775	zgc:73226 [Source:ZFIN;Acc:ZDB-GENE-050703-8]	zgc:73226		protein_coding	protein_coding	ensembl	membrane
ENSDARG00000023694	ENSDART00000031828	dre-miR-15a-5p	up	305	-40.64	158	-25.85	232409	22	6009	749 285	ENSDART00000031828	spondin 1b [Source:ZFIN;Acc:ZDB-GENE-000427-10]	spon1b		protein_coding	protein_coding	ensembl_havana	proteinaceous extracellular matrix
ENSDARG00000024920	ENSDART00000031976	dre-miR-7146-3p	down	163	-24.79	163	-24.79	1192514	22	4484	2283	ENSDART00000031976	transmembrane protein 136a [Source:ZFIN;Acc:ZDB-GENE-000607-58]	tmem136a		protein_coding	protein_coding	ensembl	membrane
ENSDARG00000058574	ENSDART00000032322	dre-miR-183-5p	up	155	-24.38	155	-24.38	415278	23	2145	96	ENSDART00000032322	ATP-binding cassette, sub-family G (WHITE), member 2c [Source:ZFIN;Acc:ZDB-GENE-050517-37]	abcg2c		protein_coding	protein_coding	ensembl_havana	membrane
ENSDARG00000023989	ENSDART00000032341	dre-miR-183-5p	up	171	-24.83	171	-24.83	440650	23	1450	794	ENSDART00000032341	penta-EF-hand domain containing 1 [Source:ZFIN;Acc:ZDB-GENE-040801-259]	pef1		protein_coding	protein_coding	ensembl_havana	membrane
ENSDARG00000027822	ENSDART00000032368	dre-miR-2185-5p	up	154	-27.53	154	-27.53	615022	21	1930	1509	ENSDART00000032368	teleost multiple tissue opsin 2b [Source:ZFIN;Acc:ZDB-GENE-110411-43]	tmtops2b		protein_coding	protein_coding	ensembl_havana	membrane
ENSDARG00000021140	ENSDART00000032474	dre-miR-2185-5p	up	308	-43	163	-26.77	595290	21	2804	535 1688	ENSDART00000032474	poly A binding protein, cytoplasmic 1 b [Source:ZFIN;Acc:ZDB-GENE-050308-1]	pabpc1b		protein_coding	protein_coding	ensembl_havana	nucleic acid binding
ENSDARG00000024277	ENSDART00000032722	dre-miR-15a-5p	up	876	-112.57	154	-25.57	245494	22	1898	1312 1180 365 1131 1108 519	ENSDART00000032722	phosphatidylinositol glycan anchor biosynthesis, class M [Source:ZFIN;Acc:ZDB-GENE-040426-1393]	pigm		protein_coding	protein_coding	ensembl	transferase activity
ENSDARG00000025581	ENSDART00000032744	dre-miR-193b-5p	up	155	-26.48	155	-26.48	477470	21	760	88	ENSDART00000032744	ribosomal protein L10 [Source:ZFIN;Acc:ZDB-GENE-030131-8656]	rpl10		protein_coding	protein_coding	ensembl_havana	intracellular
ENSDARG00000025581	ENSDART00000032744	dre-miR-2185-5p	up	158	-26	158	-26	580796	21	760	302	ENSDART00000032744	ribosomal protein L10 [Source:ZFIN;Acc:ZDB-GENE-030131-8656]	rpl10		protein_coding	protein_coding	ensembl_havana	intracellular
ENSDARG00000043130	ENSDART00000032967	dre-miR-30a-5p	up	162	-25.62	162	-25.62	695234	22	3756	2446	ENSDART00000032967	notch 2 [Source:ZFIN;Acc:ZDB-GENE-000329-4]	notch2		protein_coding	protein_coding	ensembl_havana	liver development
ENSDARG00000027397	ENSDART00000033316	dre-miR-16b	up	302	-45.33	154	-24.6	320421	22	5862	1028 802	ENSDART00000033316	VANGL planar cell polarity protein 2 [Source:ZFIN;Acc:ZDB-GENE-020507-3]	vangl2		protein_coding	protein_coding	ensembl_havana	plasma membrane
ENSDARG00000012422	ENSDART00000033363	dre-miR-212-5p	up	456	-56.74	169	-26.15	544018	23	5354	3388 500 750	ENSDART00000033363	collagen, type XI, alpha 2 [Source:ZFIN;Acc:ZDB-GENE-000208-23]	col11a2		protein_coding	protein_coding	ensembl_havana	extracellular matrix structural constituent
ENSDARG00000027777	ENSDART00000033528	dre-miR-2185-5p	up	159	-27.05	159	-27.05	571009	21	2727	2017	ENSDART00000033528	tumor necrosis factor, alpha-induced protein 3 [Source:ZFIN;Acc:ZDB-GENE-100212-2]	tnfaip3		protein_coding	protein_coding	ensembl_havana	DNA binding
ENSDARG00000027199	ENSDART00000033566	dre-miR-735-3p	down	157	-24.45	157	-24.45	1314334	22	3022	1719	ENSDART00000033566	SMAD family member 1 [Source:ZFIN;Acc:ZDB-GENE-991119-8]	smad1		protein_coding	protein_coding	ensembl_havana	intracellular
ENSDARG00000024904	ENSDART00000033617	dre-miR-735-3p	down	159	-24.53	159	-24.53	1341470	22	4798	2936	ENSDART00000033617	scl/tal1 interrupting locus [Source:ZFIN;Acc:ZDB-GENE-020419-39]	stil		protein_coding	protein_coding	ensembl_havana	cytoplasm
ENSDARG00000025671	ENSDART00000033657	dre-miR-301b-5p	up	169	-27.15	169	-27.15	661081	21	3834	961	ENSDART00000033657	glutamate receptor, metabotropic 6b [Source:ZFIN;Acc:ZDB-GENE-021120-2]	grm6b		protein_coding	protein_coding	ensembl_havana	plasma membrane
ENSDARG00000024598	ENSDART00000033755	dre-miR-729	up	158	-26.01	158	-26.01	887614	24	3420	1394	ENSDART00000033755	homeobox and leucine zipper encoding b [Source:ZFIN;Acc:ZDB-GENE-030131-9225]	homezb		protein_coding	protein_coding	ensembl_havana	DNA binding
ENSDARG00000024631	ENSDART00000033762	dre-miR-735-3p	down	168	-25.78	168	-25.78	1292804	22	5899	4593	ENSDART00000033762	NLR family, CARD domain containing 5 [Source:ZFIN;Acc:ZDB-GENE-080429-2]	nlrc5		protein_coding	protein_coding	ensembl_havana	nucleotide binding
ENSDARG00000010784	ENSDART00000033825	dre-miR-107a-5p	up	302	-31.75	162	-24.33	67443	23	3313	2852 1	ENSDART00000033825	protein phosphatase 1, regulatory subunit 12A [Source:ZFIN;Acc:ZDB-GENE-041011-3]	ppp1r12a		protein_coding	protein_coding	ensembl_havana	signal transduction
ENSDARG00000021720	ENSDART00000033844	dre-miR-212-5p	up	309	-45.59	159	-24.17	553784	23	8001	5068 1210	ENSDART00000033844	collagen, type VII, alpha 1 [Source:ZFIN;Acc:ZDB-GENE-030131-2427]	col7a1		protein_coding	protein_coding	ensembl_havana
ENSDARG00000017835	ENSDART00000033848	dre-miR-193b-5p	up	163	-27.08	163	-27.08	467620	21	3972	2050	ENSDART00000033848	BRF1, RNA polymerase III transcription initiation factor a [Source:ZFIN;Acc:ZDB-GENE-030131-6334]	brf1a		protein_coding	protein_coding	ensembl_havana	regulation of transcription, DNA-templated
ENSDARG00000025226	ENSDART00000033878	dre-miR-183-5p	up	154	-25.65	154	-25.65	421234	23	2378	590	ENSDART00000033878	zinc finger protein 668 [Source:ZFIN;Acc:ZDB-GENE-041001-46]	znf668		protein_coding	protein_coding	ensembl_havana	nucleic acid binding
ENSDARG00000091306	ENSDART00000033922	dre-miR-16b	up	150	-24.77	150	-24.77	344403	22	6209	1936	ENSDART00000033922	potassium intermediate/small conductance calcium-activated channel, subfamily N, member 1a [Source:ZFIN;Acc:ZDB-GENE-070912-703]	kcnn1a		protein_coding	protein_coding	ensembl_havana	membrane
ENSDARG00000009549	ENSDART00000033970	dre-miR-729	up	160	-26.25	160	-26.25	890301	24	15869	4429	ENSDART00000033970	ubiquitin protein ligase E3 component n-recognin 4 [Source:ZFIN;Acc:ZDB-GENE-090313-341]	ubr4		protein_coding	protein_coding	ensembl_havana	zinc ion binding
ENSDARG00000014717	ENSDART00000034216	dre-miR-15a-5p	up	885	-120.38	162	-28.57	236812	22	13717	11670 173 946 4405 11985 7945	ENSDART00000034216	dynein, cytoplasmic 1, heavy chain 1 [Source:ZFIN;Acc:ZDB-GENE-030131-7050]	dync1h1		protein_coding	protein_coding	ensembl	ATP binding
ENSDARG00000014717	ENSDART00000034216	dre-miR-2185-5p	up	728	-92.68	154	-26.34	598453	21	13717	636 11505 7641 9480 7441	ENSDART00000034216	dynein, cytoplasmic 1, heavy chain 1 [Source:ZFIN;Acc:ZDB-GENE-030131-7050]	dync1h1		protein_coding	protein_coding	ensembl	ATP binding
ENSDARG00000021584	ENSDART00000034225	dre-miR-735-3p	down	161	-29.33	161	-29.33	1292411	22	1802	1158	ENSDART00000034225	contactin 5 [Source:ZFIN;Acc:ZDB-GENE-030131-5640]	cntn5		protein_coding	protein_coding	ensembl_havana
ENSDARG00000033616	ENSDART00000034263	dre-miR-146b	down	167	-28.11	167	-28.11	1063840	22	2869	1484	ENSDART00000034263	selenoprotein N, 1 [Source:ZFIN;Acc:ZDB-GENE-030327-7]	sepn1		protein_coding	protein_coding	ensembl_havana	membrane
ENSDARG00000025338	ENSDART00000034373	dre-miR-2185-5p	up	163	-35.75	163	-35.75	600882	21	1767	64	ENSDART00000034373	hydroxyacylglutathione hydrolase [Source:ZFIN;Acc:ZDB-GENE-030131-8921]	hagh		protein_coding	protein_coding	ensembl_havana	metal ion binding
ENSDARG00000026333	ENSDART00000034380	dre-miR-7146-3p	down	165	-26.61	165	-26.61	1200795	22	2276	689	ENSDART00000034380	XK, Kell blood group complex subunit-related family, member 7 [Source:ZFIN;Acc:ZDB-GENE-051113-336]	xkr7		protein_coding	protein_coding	ensembl_havana	membrane
ENSDARG00000074665	ENSDART00000034421	dre-miR-15a-5p	up	309	-45.87	159	-24.71	248664	22	1005	503 828	ENSDART00000034421	cyclin-dependent kinase 14 [Source:ZFIN;Acc:ZDB-GENE-080220-44]	cdk14		protein_coding	protein_coding	ensembl_havana	nucleotide binding
ENSDARG00000026335	ENSDART00000034432	dre-miR-15a-5p	up	157	-24.04	157	-24.04	236184	22	2815	1554	ENSDART00000034432	sushi domain containing 4 [Source:ZFIN;Acc:ZDB-GENE-110511-1]	susd4		protein_coding	protein_coding	ensembl_havana	membrane
ENSDARG00000024306	ENSDART00000034534	dre-miR-146b	down	325	-44.87	163	-24.32	1049203	22	4147	1264 49	ENSDART00000034534	zinc finger, BED-type containing 4 [Source:ZFIN;Acc:ZDB-GENE-041210-305]	zbed4		protein_coding	protein_coding	ensembl_havana	protein dimerization activity
ENSDARG00000006588	ENSDART00000034549	dre-miR-7146-3p	down	165	-29.37	165	-29.37	1209669	22	1969	27	ENSDART00000034549	zgc:111983 [Source:ZFIN;Acc:ZDB-GENE-050417-335]	zgc:111983		protein_coding	protein_coding	ensembl_havana	membrane
ENSDARG00000056757	ENSDART00000034619	dre-miR-100-5p	down	171	-29.64	171	-29.64	983793	22	2824	591	ENSDART00000034619	solute carrier family 39 (zinc transporter), member 8 [Source:ZFIN;Acc:ZDB-GENE-050419-124]	slc39a8		protein_coding	protein_coding	ensembl_havana	membrane
ENSDARG00000051940	ENSDART00000034639	dre-miR-183-5p	up	170	-25.44	170	-25.44	456720	23	2106	241	ENSDART00000034639	UDP glucuronosyltransferase 2 family, polypeptide A1 [Source:ZFIN;Acc:ZDB-GENE-080721-20]	ugt2a1		protein_coding	protein_coding	ensembl_havana	transferase activity
ENSDARG00000022399	ENSDART00000034705	dre-miR-2185-5p	up	150	-25.16	150	-25.16	612970	21	2011	610	ENSDART00000034705	N-terminal Xaa-Pro-Lys N-methyltransferase 1 [Source:ZFIN;Acc:ZDB-GENE-040426-2055]	ntmt1		protein_coding	protein_coding	ensembl	methyltransferase activity
ENSDARG00000022410	ENSDART00000034829	dre-miR-2185-5p	up	159	-24.82	159	-24.82	571050	21	4193	1939	ENSDART00000034829	ribosomal RNA processing 12 homolog [Source:ZFIN;Acc:ZDB-GENE-050706-182]	rrp12		protein_coding	protein_coding	ensembl_havana	biological_process
ENSDARG00000013000	ENSDART00000034834	dre-miR-7146-3p	down	155	-24.52	155	-24.52	1202307	22	6068	3552	ENSDART00000034834	protein tyrosine phosphatase, receptor type, f polypeptide (PTPRF), interacting protein (liprin), alpha 2 [Source:ZFIN;Acc:ZDB-GENE-030131-7905]	ppfia2		protein_coding	protein_coding	ensembl_havana	synapse
ENSDARG00000022048	ENSDART00000034852	dre-miR-7146-3p	down	170	-25.37	170	-25.37	1189909	22	2736	1272	ENSDART00000034852	toll-like receptor 4b, duplicate b [Source:ZFIN;Acc:ZDB-GENE-040219-9]	tlr4bb		protein_coding	protein_coding	ensembl_havana	membrane
ENSDARG00000022895	ENSDART00000034883	dre-miR-146b	down	301	-41.02	161	-26.15	1081961	22	5149	2515 608	ENSDART00000034883	MCF.2 cell line derived transforming sequence a [Source:ZFIN;Acc:ZDB-GENE-030616-52]	mcf2a		protein_coding	protein_coding	ensembl_havana	intracellular
ENSDARG00000037267	ENSDART00000035080	dre-miR-92b-3p	down	173	-27.59	173	-27.59	1355804	22	2700	1217	ENSDART00000035080	zgc:158263 [Source:ZFIN;Acc:ZDB-GENE-070112-2262]	zgc:158263		protein_coding	protein_coding	ensembl_havana	cellular_component
ENSDARG00000013524	ENSDART00000035654	dre-miR-100-3p	down	171	-26.17	171	-26.17	941970	22	1860	327	ENSDART00000035654	cytochrome P450, family 2, subfamily AE, polypeptide 1 [Source:ZFIN;Acc:ZDB-GENE-090312-107]	cyp2ae1		protein_coding	protein_coding	ensembl_havana	metal ion binding
ENSDARG00000026183	ENSDART00000035670	dre-miR-100-2-3p	up	165	-24.31	165	-24.31	50423	22	827	523	ENSDART00000035670	polymerase (RNA) II (DNA directed) polypeptide E, b [Source:ZFIN;Acc:ZDB-GENE-040801-83]	polr2eb		protein_coding	protein_coding	ensembl_havana	nucleus
ENSDARG00000024827	ENSDART00000035713	dre-miR-183-5p	up	172	-24.34	172	-24.34	434169	23	1810	1423	ENSDART00000035713	ring finger protein 150a [Source:ZFIN;Acc:ZDB-GENE-060213-1]	rnf150a		protein_coding	protein_coding	ensembl_havana	membrane
ENSDARG00000024827	ENSDART00000035713	dre-miR-15b-3p	up	174	-26.67	174	-26.67	279180	22	1810	627	ENSDART00000035713	ring finger protein 150a [Source:ZFIN;Acc:ZDB-GENE-060213-1]	rnf150a		protein_coding	protein_coding	ensembl_havana	membrane
ENSDARG00000026753	ENSDART00000035812	dre-miR-735-3p	down	461	-68.71	161	-28.67	1296673	22	5137	3693 2286 11	ENSDART00000035812	glutamate receptor, ionotropic, kainate 4 [Source:ZFIN;Acc:ZDB-GENE-070821-5]	grik4		protein_coding	protein_coding	ensembl_havana	membrane
ENSDARG00000026753	ENSDART00000035812	dre-miR-2185-5p	up	155	-24.93	155	-24.93	573391	21	5137	439	ENSDART00000035812	glutamate receptor, ionotropic, kainate 4 [Source:ZFIN;Acc:ZDB-GENE-070821-5]	grik4		protein_coding	protein_coding	ensembl_havana	membrane
ENSDARG00000026834	ENSDART00000035878	dre-miR-2185-5p	up	454	-69.34	154	-26.44	600683	21	2335	914 1331 506	ENSDART00000035878	cerebellar degeneration-related protein 2-like [Source:ZFIN;Acc:ZDB-GENE-030131-8171]	cdr2l		protein_coding	protein_coding	ensembl_havana	biological_process
ENSDARG00000023026	ENSDART00000035899	dre-miR-183-5p	up	306	-40.17	154	-24.18	429129	23	3267	1668 2510	ENSDART00000035899	plakophilin 2 [Source:ZFIN;Acc:ZDB-GENE-041210-167]	pkp2		protein_coding	protein_coding	ensembl_havana	heart development
ENSDARG00000028119	ENSDART00000035905	dre-miR-735-3p	down	161	-30.01	161	-30.01	1327676	22	1487	598	ENSDART00000035905	small ubiquitin-like modifier 3a [Source:ZFIN;Acc:ZDB-GENE-040426-2133]	sumo3a		protein_coding	protein_coding	ensembl_havana	chordate embryonic development
ENSDARG00000023797	ENSDART00000036015	dre-miR-338-5p	up	322	-42.49	167	-24.11	724491	25	15231	3018 12240	ENSDART00000036015	ryanodine receptor 1b (skeletal) [Source:ZFIN;Acc:ZDB-GENE-070705-417]	ryr1b		protein_coding	protein_coding	ensembl_havana	membrane
ENSDARG00000028699	ENSDART00000036172	dre-miR-7146-3p	down	300	-45.5	150	-24.22	1208390	22	2780	690 2323	ENSDART00000036172	v-crk avian sarcoma virus CT10 oncogene homolog-like [Source:ZFIN;Acc:ZDB-GENE-040426-2951]	crkl		protein_coding	protein_coding	ensembl_havana	cellular_component
ENSDARG00000025866	ENSDART00000036242	dre-miR-107a-5p	up	165	-26.48	165	-26.48	96018	23	1533	1227	ENSDART00000036242	ankyrin repeat and death domain containing 1B [Source:ZFIN;Acc:ZDB-GENE-060526-136]	ankdd1b		protein_coding	protein_coding	ensembl_havana	signal transduction
ENSDARG00000026635	ENSDART00000036369	dre-miR-16b	up	163	-24.32	163	-24.32	356079	22	1314	849	ENSDART00000036369	ankyrin repeat and SOCS box containing 1 [Source:ZFIN;Acc:ZDB-GENE-040718-234]	asb1		protein_coding	protein_coding	ensembl_havana	intracellular
ENSDARG00000016743	ENSDART00000036371	dre-miR-15a-5p	up	466	-63.58	160	-26.26	224181	22	2383	1216 1048 1160	ENSDART00000036371	angel homolog 2 (Drosophila) [Source:ZFIN;Acc:ZDB-GENE-030131-6498]	angel2		protein_coding	protein_coding	ensembl_havana	biological_process
ENSDARG00000076718	ENSDART00000036605	dre-miR-15a-5p	up	166	-25.27	166	-25.27	253524	22	1596	717	ENSDART00000036605	protein kinase, interferon-inducible double stranded RNA dependent activator [Source:ZFIN;Acc:ZDB-GENE-050309-206]	prkra		protein_coding	protein_coding	ensembl_havana	kinase activity
ENSDARG00000025319	ENSDART00000036635	dre-miR-92b-3p	down	168	-28.93	168	-28.93	1360250	22	2146	273	ENSDART00000036635	FYN proto-oncogene, Src family tyrosine kinase b [Source:ZFIN;Acc:ZDB-GENE-050706-89]	fynb		protein_coding	protein_coding	ensembl_havana	transferase activity
ENSDARG00000027381	ENSDART00000036644	dre-miR-212-5p	up	156	-24.81	156	-24.81	529037	23	2208	1837	ENSDART00000036644	coiled-coil domain containing 171 [Source:ZFIN;Acc:ZDB-GENE-110411-270]	ccdc171		protein_coding	protein_coding	ensembl_havana
ENSDARG00000024874	ENSDART00000036646	dre-miR-2185-5p	up	161	-31.62	161	-31.62	582255	21	6111	5351	ENSDART00000036646	dedicator of cytokinesis 4b [Source:ZFIN;Acc:ZDB-GENE-060130-74]	dock4b		protein_coding	protein_coding	ensembl_havana	GTPase activator activity
ENSDARG00000026875	ENSDART00000036741	dre-miR-2185-5p	up	158	-27.32	158	-27.32	601493	21	1141	487	ENSDART00000036741	family with sequence similarity 57, member Ba [Source:ZFIN;Acc:ZDB-GENE-030131-2046]	fam57ba		protein_coding	protein_coding	ensembl_havana	membrane
ENSDARG00000026185	ENSDART00000036813	dre-miR-15a-5p	up	151	-25.37	151	-25.37	241126	22	1663	1018	ENSDART00000036813	coiled-coil domain containing 94 [Source:ZFIN;Acc:ZDB-GENE-040426-841]	ccdc94		protein_coding	protein_coding	ensembl_havana	cellular_component
ENSDARG00000027078	ENSDART00000037036	dre-miR-193b-5p	up	158	-25.71	158	-25.71	488180	21	2406	351	ENSDART00000037036	cyclin Pas1/PHO80 domain containing 1 [Source:ZFIN;Acc:ZDB-GENE-030131-6808]	cnppd1		protein_coding	protein_coding	ensembl_havana	cellular_component
ENSDARG00000000229	ENSDART00000037069	dre-miR-2185-5p	up	150	-27.54	150	-27.54	619210	21	2286	720	ENSDART00000037069	ubiquitin specific peptidase 49 [Source:ZFIN;Acc:ZDB-GENE-050208-484]	usp49		protein_coding	protein_coding	ensembl_havana	metal ion binding
ENSDARG00000025593	ENSDART00000037279	dre-miR-107a-5p	up	189	-32.18	189	-32.18	86307	23	4450	203	ENSDART00000037279	pleckstrin homology domain containing, family J member 1 [Source:ZFIN;Acc:ZDB-GENE-040426-2480]	plekhj1		protein_coding	protein_coding	ensembl_havana
ENSDARG00000011600	ENSDART00000037292	dre-miR-2185-5p	up	156	-29.74	156	-29.74	602254	21	3273	952	ENSDART00000037292	eph receptor A4b [Source:ZFIN;Acc:ZDB-GENE-030826-6]	epha4b		protein_coding	protein_coding	ensembl_havana	transferase activity
ENSDARG00000006878	ENSDART00000037361	dre-miR-15a-5p	up	159	-24.83	159	-24.83	215979	22	4994	570	ENSDART00000037361	PHD finger protein 21Aa [Source:ZFIN;Acc:ZDB-GENE-050208-99]	phf21aa		protein_coding	protein_coding	ensembl_havana
ENSDARG00000004377	ENSDART00000037371	dre-miR-183-5p	up	307	-40.18	163	-24.36	442566	23	4449	1433 791	ENSDART00000037371	protein phosphatase 1, regulatory subunit 13Ba [Source:ZFIN;Acc:ZDB-GENE-030131-9805]	ppp1r13ba		protein_coding	protein_coding	ensembl_havana	apoptotic process
ENSDARG00000026519	ENSDART00000037420	dre-miR-301b-5p	up	173	-28.26	173	-28.26	637764	21	7194	1887	ENSDART00000037420	Ral GEF with PH domain and SH3 binding motif 2 [Source:ZFIN;Acc:ZDB-GENE-040426-1212]	ralgps2		protein_coding	protein_coding	ensembl_havana	intracellular
ENSDARG00000026519	ENSDART00000037420	dre-miR-2185-5p	up	153	-24.56	153	-24.56	586101	21	7194	81	ENSDART00000037420	Ral GEF with PH domain and SH3 binding motif 2 [Source:ZFIN;Acc:ZDB-GENE-040426-1212]	ralgps2		protein_coding	protein_coding	ensembl_havana	intracellular
ENSDARG00000023627	ENSDART00000037559	dre-miR-2185-5p	up	159	-33.24	159	-33.24	571601	21	4061	595	ENSDART00000037559	geranylgeranyl diphosphate synthase 1 [Source:ZFIN;Acc:ZDB-GENE-030131-8742]	ggps1		protein_coding	protein_coding	ensembl	transferase activity
ENSDARG00000022213	ENSDART00000037698	dre-miR-729	up	151	-24.03	151	-24.03	912532	24	1822	429	ENSDART00000037698	uridine-cytidine kinase 2b [Source:ZFIN;Acc:ZDB-GENE-030131-5265]	uck2b		protein_coding	protein_coding	ensembl_havana	transferase activity
ENSDARG00000022020	ENSDART00000037846	dre-miR-15a-5p	up	306	-38.45	160	-24.03	217732	22	5811	3233 4749	ENSDART00000037846	focadhesin [Source:ZFIN;Acc:ZDB-GENE-080213-1]	focad		protein_coding	protein_coding	ensembl_havana
ENSDARG00000001807	ENSDART00000037855	dre-miR-7146-3p	down	309	-41	161	-24.12	1205703	22	4854	2033 1181	ENSDART00000037855	tumor necrosis factor receptor superfamily, member 21 [Source:ZFIN;Acc:ZDB-GENE-030131-5971]	tnfrsf21		protein_coding	protein_coding	ensembl_havana	membrane
ENSDARG00000011989	ENSDART00000037879	dre-miR-729	up	159	-28.78	159	-28.78	922706	24	2381	1778	ENSDART00000037879	cone-rod homeobox [Source:ZFIN;Acc:ZDB-GENE-010403-1]	crx		protein_coding	protein_coding	ensembl_havana	transcription factor activity, sequence-specific DNA binding
ENSDARG00000028539	ENSDART00000037973	dre-miR-124-4-5p	up	320	-37.42	170	-24.75	130194	22	4054	3060 2808	ENSDART00000037973	MORC family CW-type zinc finger 2 [Source:ZFIN;Acc:ZDB-GENE-040822-40]	morc2		protein_coding	protein_coding	ensembl_havana	nucleus
ENSDARG00000028027	ENSDART00000038133	dre-miR-92b-3p	down	158	-25.73	158	-25.73	1379612	22	1518	1194	ENSDART00000038133	tripartite motif containing 63a [Source:ZFIN;Acc:ZDB-GENE-040625-139]	trim63a		protein_coding	protein_coding	ensembl_havana	intracellular
ENSDARG00000027966	ENSDART00000038228	dre-miR-2185-5p	up	166	-32.49	166	-32.49	603084	21	1079	336	ENSDART00000038228	adaptor-related protein complex 1, sigma 3 subunit, b [Source:ZFIN;Acc:ZDB-GENE-040912-62]	ap1s3b		protein_coding	protein_coding	ensembl_havana	transport
ENSDARG00000026489	ENSDART00000038330	dre-miR-124-4-5p	up	168	-27.25	168	-27.25	126603	22	3024	1147	ENSDART00000038330	KH-type splicing regulatory protein [Source:ZFIN;Acc:ZDB-GENE-030131-4357]	khsrp		protein_coding	protein_coding	ensembl_havana	nucleic acid binding
ENSDARG00000026489	ENSDART00000038330	dre-miR-2185-5p	up	159	-26.69	159	-26.69	591570	21	3024	1923	ENSDART00000038330	KH-type splicing regulatory protein [Source:ZFIN;Acc:ZDB-GENE-030131-4357]	khsrp		protein_coding	protein_coding	ensembl_havana	nucleic acid binding
ENSDARG00000026068	ENSDART00000038574	dre-miR-212-5p	up	163	-24.86	163	-24.86	539056	23	1217	268	ENSDART00000038574	trafficking protein particle complex 5 [Source:ZFIN;Acc:ZDB-GENE-040718-185]	trappc5		protein_coding	protein_coding	ensembl_havana	TRAPP complex
ENSDARG00000027582	ENSDART00000038790	dre-miR-2185-5p	up	165	-27.18	165	-27.18	591620	21	1626	522	ENSDART00000038790	angiopoietin-like 7 [Source:ZFIN;Acc:ZDB-GENE-041010-175]	angptl7		protein_coding	protein_coding	ensembl_havana	cellular_component
ENSDARG00000002523	ENSDART00000038888	dre-miR-124-4-5p	up	167	-24.56	167	-24.56	110439	22	3641	1379	ENSDART00000038888	hydroxysteroid dehydrogenase like 2 [Source:ZFIN;Acc:ZDB-GENE-030131-1066]	hsdl2		protein_coding	protein_coding	ensembl_havana	oxidoreductase activity
ENSDARG00000016742	ENSDART00000039043	dre-miR-2185-5p	up	153	-25.07	153	-25.07	588932	21	1760	391	ENSDART00000039043	regulator of G protein signaling 7 binding protein b [Source:ZFIN;Acc:ZDB-GENE-030131-9502]	rgs7bpb		protein_coding	protein_coding	ensembl_havana
ENSDARG00000032326	ENSDART00000039054	dre-miR-735-3p	down	167	-26.89	167	-26.89	1333741	22	1685	473	ENSDART00000039054	mitochondrial trans-2-enoyl-CoA reductase [Source:ZFIN;Acc:ZDB-GENE-050417-399]	mecr		protein_coding	protein_coding	ensembl_havana	lipid metabolic process
ENSDARG00000016749	ENSDART00000039083	dre-miR-489	up	159	-25.12	159	-25.12	841225	23	4984	798	ENSDART00000039083	solute carrier organic anion transporter family, member 1C1 [Source:ZFIN;Acc:ZDB-GENE-041210-50]	slco1c1		protein_coding	protein_coding	ensembl_havana	membrane
ENSDARG00000023188	ENSDART00000039235	dre-miR-735-3p	down	164	-26.8	164	-26.8	1339129	22	2204	448	ENSDART00000039235	lymphocyte cytosolic protein 1 (L-plastin) [Source:ZFIN;Acc:ZDB-GENE-991213-5]	lcp1		protein_coding	protein_coding	ensembl	actin binding
ENSDARG00000027192	ENSDART00000039325	dre-miR-193b-5p	up	164	-25.17	164	-25.17	492757	21	2517	533	ENSDART00000039325	hyperpolarization activated cyclic nucleotide-gated potassium channel 3 [Source:ZFIN;Acc:ZDB-GENE-060503-193]	hcn3		protein_coding	protein_coding	ensembl_havana	membrane
ENSDARG00000027611	ENSDART00000039399	dre-miR-193b-5p	up	160	-25.36	160	-25.36	511654	21	2002	243	ENSDART00000039399	caveolae associated protein 2a [Source:ZFIN;Acc:ZDB-GENE-090313-215]	cavin2a		protein_coding	protein_coding	ensembl_havana	cytoplasm
ENSDARG00000034174	ENSDART00000039536	dre-miR-124-4-5p	up	169	-27.37	169	-27.37	109309	22	1446	726	ENSDART00000039536	mitochondrial ribosome recycling factor [Source:ZFIN;Acc:ZDB-GENE-040704-12]	mrrf		protein_coding	protein_coding	ensembl_havana	mitochondrion
ENSDARG00000054442	ENSDART00000039667	dre-miR-212-5p	up	158	-24.01	158	-24.01	524448	23	1656	619	ENSDART00000039667	chromobox homolog 1b (HP1 beta homolog Drosophila) [Source:ZFIN;Acc:ZDB-GENE-040625-68]	cbx1b		protein_coding	protein_coding	ensembl_havana	nucleus
ENSDARG00000071863	ENSDART00000039700	dre-miR-2185-5p	up	317	-53.38	173	-34.78	607029	21	3414	2148 863	ENSDART00000039700	integrin, beta 1a [Source:ZFIN;Acc:ZDB-GENE-060803-2]	itgb1a		protein_coding	protein_coding	ensembl_havana	membrane
ENSDARG00000030177	ENSDART00000039760	dre-miR-212-5p	up	169	-26.78	169	-26.78	562574	23	839	120	ENSDART00000039760	ubiquitin carboxyl-terminal esterase L3 (ubiquitin thiolesterase) [Source:ZFIN;Acc:ZDB-GENE-050522-158]	uchl3		protein_coding	protein_coding	ensembl_havana	intracellular
ENSDARG00000032369	ENSDART00000039907	dre-miR-183-5p	up	160	-24.03	160	-24.03	430747	23	2061	514	ENSDART00000039907	BTB (POZ) domain containing 6b [Source:ZFIN;Acc:ZDB-GENE-030829-65]	btbd6b		protein_coding	protein_coding	ensembl_havana	cytoplasm
ENSDARG00000076754	ENSDART00000039934	dre-miR-2185-5p	up	162	-26.18	162	-26.18	605508	21	4099	58	ENSDART00000039934	solute carrier family 9, subfamily A (NHE7, cation proton antiporter 7), member 7 [Source:ZFIN;Acc:ZDB-GENE-050913-8]	slc9a7		protein_coding	protein_coding	ensembl_havana	transport
ENSDARG00000010641	ENSDART00000039969	dre-miR-212-5p	up	169	-25.35	169	-25.35	523192	23	3782	260	ENSDART00000039969	solute carrier family 20 (phosphate transporter), member 1b [Source:ZFIN;Acc:ZDB-GENE-030131-260]	slc20a1b		protein_coding	protein_coding	ensembl_havana	membrane
ENSDARG00000024654	ENSDART00000039987	dre-miR-16b	up	167	-25.86	167	-25.86	324973	22	2731	574	ENSDART00000039987	phosphoglucomutase 3 [Source:ZFIN;Acc:ZDB-GENE-041024-13]	pgm3		protein_coding	protein_coding	ensembl_havana	metal ion binding
ENSDARG00000012718	ENSDART00000040074	dre-miR-100-3p	down	158	-26.45	158	-26.45	930127	22	1922	48	ENSDART00000040074	WEE1 homolog 2 (S. pombe) [Source:ZFIN;Acc:ZDB-GENE-030131-5682]	wee2		protein_coding	protein_coding	ensembl_havana	transferase activity
ENSDARG00000053547	ENSDART00000040169	dre-miR-735-3p	down	153	-24.65	153	-24.65	1311618	22	7174	4794	ENSDART00000040169	janus kinase and microtubule interacting protein 2 [Source:ZFIN;Acc:ZDB-GENE-091204-293]	jakmip2		protein_coding	protein_coding	ensembl_havana	microtubule binding
ENSDARG00000019797	ENSDART00000040171	dre-miR-735-3p	down	156	-27.45	156	-27.45	1332695	22	3160	1600	ENSDART00000040171	glutamine-rich 1 [Source:ZFIN;Acc:ZDB-GENE-030131-8204]	qrich1		protein_coding	protein_coding	ensembl_havana	cytoplasm
ENSDARG00000003403	ENSDART00000040184	dre-miR-2185-5p	up	157	-26.61	157	-26.61	613467	21	10254	301	ENSDART00000040184	teneurin transmembrane protein 1 [Source:ZFIN;Acc:ZDB-GENE-060531-26]	tenm1		protein_coding	protein_coding	ensembl_havana	membrane
ENSDARG00000003403	ENSDART00000040184	dre-miR-7146-3p	down	306	-36.69	157	-24.1	1233423	22	10254	7137 8431	ENSDART00000040184	teneurin transmembrane protein 1 [Source:ZFIN;Acc:ZDB-GENE-060531-26]	tenm1		protein_coding	protein_coding	ensembl_havana	membrane
ENSDARG00000031548	ENSDART00000040209	dre-miR-2185-5p	up	329	-57.35	171	-28.85	602812	21	4322	2944 1158	ENSDART00000040209	eph receptor B3a [Source:ZFIN;Acc:ZDB-GENE-990415-60]	ephb3a		protein_coding	protein_coding	ensembl_havana	transferase activity
ENSDARG00000032353	ENSDART00000040240	dre-miR-16b	up	155	-27.47	155	-27.47	315586	22	1526	498	ENSDART00000040240	TIP41, TOR signaling pathway regulator-like (S. cerevisiae) [Source:ZFIN;Acc:ZDB-GENE-040426-1611]	tiprl		protein_coding	protein_coding	ensembl	chordate embryonic development
ENSDARG00000043757	ENSDART00000040308	dre-miR-2185-5p	up	449	-65.57	154	-25.72	575058	21	1817	541 1310 1375	ENSDART00000040308	polypyrimidine tract binding protein 3 [Source:ZFIN;Acc:ZDB-GENE-091116-1]	ptbp3		protein_coding	protein_coding	ensembl_havana	nucleic acid binding
ENSDARG00000013430	ENSDART00000040422	dre-miR-2185-5p	up	154	-31.28	154	-31.28	587891	21	1744	620	ENSDART00000040422	betaine-homocysteine methyltransferase [Source:ZFIN;Acc:ZDB-GENE-030131-947]	bhmt		protein_coding	protein_coding	ensembl	transferase activity
ENSDARG00000033443	ENSDART00000040435	dre-miR-2185-5p	up	155	-25.84	155	-25.84	584766	21	1370	557	ENSDART00000040435	MDM2 oncogene, E3 ubiquitin protein ligase [Source:ZFIN;Acc:ZDB-GENE-990415-153]	mdm2		protein_coding	protein_coding	ensembl_havana	nucleus
ENSDARG00000030153	ENSDART00000040445	dre-miR-489	up	157	-25.32	157	-25.32	840640	23	4636	2370	ENSDART00000040445	N-acetylglucosamine-1-phosphate transferase, alpha and beta subunits [Source:ZFIN;Acc:ZDB-GENE-030131-4714]	gnptab		protein_coding	protein_coding	ensembl_havana	membrane
ENSDARG00000070504	ENSDART00000040502	dre-miR-212-5p	up	167	-27.22	167	-27.22	538058	23	3428	2702	ENSDART00000040502	transient receptor potential cation channel, subfamily C, member 5a [Source:ZFIN;Acc:ZDB-GENE-040812-1]	trpc5a		protein_coding	protein_coding	ensembl_havana	membrane
ENSDARG00000035340	ENSDART00000040537	dre-miR-2185-5p	up	159	-24.42	159	-24.42	612493	21	4061	518	ENSDART00000040537	gap junction protein delta 1a [Source:ZFIN;Acc:ZDB-GENE-080723-77]	gjd1a		protein_coding	protein_coding	ensembl	plasma membrane
ENSDARG00000029461	ENSDART00000040733	dre-miR-16b	up	167	-28.8	167	-28.8	315995	22	1420	607	ENSDART00000040733	CD209 molecule [Source:ZFIN;Acc:ZDB-GENE-061207-22]	cd209		protein_coding	protein_coding	ensembl_havana	membrane
ENSDARG00000011171	ENSDART00000040740	dre-miR-15a-5p	up	472	-68.61	166	-29.09	226866	22	10008	5781 1135 4566	ENSDART00000040740	si:ch211-12m10.1 [Source:ZFIN;Acc:ZDB-GENE-060503-100]	si:ch211-12m10.1		protein_coding	protein_coding	ensembl_havana	membrane
ENSDARG00000011171	ENSDART00000040740	dre-miR-2185-5p	up	444	-66.94	151	-27.38	588507	21	10008	6134 1945 554	ENSDART00000040740	si:ch211-12m10.1 [Source:ZFIN;Acc:ZDB-GENE-060503-100]	si:ch211-12m10.1		protein_coding	protein_coding	ensembl_havana	membrane
ENSDARG00000079905	ENSDART00000040754	dre-miR-193b-5p	up	316	-48.57	158	-26.21	484298	21	3524	1356 1445	ENSDART00000040754	MAP/microtubule affinity-regulating kinase 2a [Source:ZFIN;Acc:ZDB-GENE-030131-4145]	mark2a		protein_coding	protein_coding	ensembl_havana	transferase activity
ENSDARG00000029259	ENSDART00000040756	dre-miR-489	up	168	-25.84	168	-25.84	869228	23	1606	1011	ENSDART00000040756	zgc:136493 [Source:ZFIN;Acc:ZDB-GENE-060512-216]	zgc:136493		protein_coding	protein_coding	ensembl_havana	nucleus
ENSDARG00000059809	ENSDART00000040843	dre-miR-15a-5p	up	170	-24	170	-24	253858	22	3478	943	ENSDART00000040843	calcium/calmodulin-dependent serine protein kinase a [Source:ZFIN;Acc:ZDB-GENE-020802-4]	caska		protein_coding	protein_coding	ensembl_havana	protein kinase activity
ENSDARG00000036483	ENSDART00000041052	dre-miR-92b-3p	down	168	-25.39	168	-25.39	1377337	22	1430	845	ENSDART00000041052	complement component 1, q subcomponent-like 3b [Source:ZFIN;Acc:ZDB-GENE-040426-1836]	c1ql3b		protein_coding	protein_coding	ensembl_havana	molecular_function
ENSDARG00000062084	ENSDART00000041094	dre-miR-15a-5p	up	309	-46.32	166	-31.82	234619	22	3951	856 961	ENSDART00000041094	chloride channel, voltage-sensitive 1a [Source:ZFIN;Acc:ZDB-GENE-060503-333]	clcn1a		protein_coding	protein_coding	ensembl_havana	membrane
ENSDARG00000003046	ENSDART00000041215	dre-miR-735-3p	down	305	-41.89	163	-26.09	1312568	22	4398	3742 2022	ENSDART00000041215	sorbin and SH3 domain containing 2a [Source:ZFIN;Acc:ZDB-GENE-070308-2]	sorbs2a		protein_coding	protein_coding	ensembl_havana	actin filament organization
ENSDARG00000034650	ENSDART00000041229	dre-miR-15a-5p	up	168	-24.48	168	-24.48	224452	22	673	301	ENSDART00000041229	fatty acid binding protein 7, brain, b [Source:ZFIN;Acc:ZDB-GENE-040614-4]	fabp7b		protein_coding	protein_coding	ensembl_havana	transport
ENSDARG00000003973	ENSDART00000041249	dre-miR-212-5p	up	168	-26.16	168	-26.16	520549	23	1381	1322	ENSDART00000041249	cysteine and histidine-rich domain (CHORD) containing 1a [Source:ZFIN;Acc:ZDB-GENE-050626-79]	chordc1a		protein_coding	protein_coding	ensembl_havana	cellular_component
ENSDARG00000029474	ENSDART00000041417	dre-miR-2185-5p	up	160	-26.15	160	-26.15	607850	21	5243	74	ENSDART00000041417	calcium/calmodulin-dependent protein kinase Ib [Source:ZFIN;Acc:ZDB-GENE-141014-1]	camk1b		protein_coding	protein_coding	ensembl_havana	nucleotide binding
ENSDARG00000013730	ENSDART00000041503	dre-miR-729	up	165	-27.14	165	-27.14	922235	24	5784	2793	ENSDART00000041503	solute carrier family 4 (sodium bicarbonate cotransporter), member 4a [Source:ZFIN;Acc:ZDB-GENE-060526-274]	slc4a4a		protein_coding	protein_coding	ensembl_havana	membrane
ENSDARG00000033099	ENSDART00000041577	dre-miR-15a-5p	up	472	-56.84	180	-24.15	215657	22	5802	5165 3273 3161	ENSDART00000041577	kinesin family member 7 [Source:ZFIN;Acc:ZDB-GENE-050307-1]	kif7		protein_coding	protein_coding	ensembl_havana	nucleotide binding
ENSDARG00000010710	ENSDART00000041634	dre-miR-124-4-5p	up	166	-24.17	166	-24.17	127751	22	2240	335	ENSDART00000041634	musashi RNA-binding protein 1 [Source:ZFIN;Acc:ZDB-GENE-050320-86]	msi1		protein_coding	protein_coding	ensembl_havana	nucleic acid binding
ENSDARG00000029353	ENSDART00000041677	dre-miR-193b-5p	up	154	-25.09	154	-25.09	469740	21	1609	717	ENSDART00000041677	serpin peptidase inhibitor, clade E (nexin, plasminogen activator inhibitor type 1), member 2 [Source:ZFIN;Acc:ZDB-GENE-040426-848]	serpine2		protein_coding	protein_coding	ensembl_havana	negative regulation of endopeptidase activity
ENSDARG00000029353	ENSDART00000041677	dre-miR-15a-5p	up	290	-36.89	150	-24.7	211425	22	1609	289 328	ENSDART00000041677	serpin peptidase inhibitor, clade E (nexin, plasminogen activator inhibitor type 1), member 2 [Source:ZFIN;Acc:ZDB-GENE-040426-848]	serpine2		protein_coding	protein_coding	ensembl_havana	negative regulation of endopeptidase activity
ENSDARG00000015174	ENSDART00000041714	dre-miR-193b-5p	up	315	-51.09	162	-27.54	503694	21	3010	1591 443	ENSDART00000041714	ATPase, H+ transporting, lysosomal V0 subunit a1b [Source:ZFIN;Acc:ZDB-GENE-050522-215]	atp6v0a1b		protein_coding	protein_coding	ensembl_havana	transport
ENSDARG00000031782	ENSDART00000041721	dre-miR-15a-5p	up	158	-24.28	158	-24.28	235931	22	8672	3400	ENSDART00000041721	crystallin beta-gamma domain containing 1a [Source:ZFIN;Acc:ZDB-GENE-041008-100]	aim1a		protein_coding	protein_coding	ensembl_havana	biological_process
ENSDARG00000044915	ENSDART00000041725	dre-miR-2185-5p	up	442	-62.7	159	-24.36	608684	21	4992	921 1978 1290	ENSDART00000041725	Scm-like with four mbt domains 1 [Source:ZFIN;Acc:ZDB-GENE-030131-2592]	sfmbt1		protein_coding	protein_coding	ensembl_havana	regulation of transcription, DNA-templated
ENSDARG00000032795	ENSDART00000041849	dre-miR-7146-3p	down	166	-24.88	166	-24.88	1210747	22	2589	1208	ENSDART00000041849	transmembrane protein 8A [Source:ZFIN;Acc:ZDB-GENE-090312-158]	tmem8a		protein_coding	protein_coding	ensembl_havana	membrane
ENSDARG00000006600	ENSDART00000041893	dre-miR-183-5p	up	171	-28.55	171	-28.55	438997	23	1861	598	ENSDART00000041893	LSM14A mRNA processing body assembly factor a [Source:ZFIN;Acc:ZDB-GENE-040426-1567]	lsm14aa		protein_coding	protein_coding	ensembl_havana	biological_process
ENSDARG00000029039	ENSDART00000041905	dre-miR-15a-5p	up	308	-40.72	164	-24.82	250880	22	1224	33 68	ENSDART00000041905	zinc finger, DHHC-type containing 23a [Source:ZFIN;Acc:ZDB-GENE-060526-38]	zdhhc23a		protein_coding	protein_coding	ensembl_havana	transferase activity
ENSDARG00000033684	ENSDART00000041936	dre-miR-2185-5p	up	150	-24.37	150	-24.37	590988	21	1290	70	ENSDART00000041936	oxoglutarate (alpha-ketoglutarate) receptor 1a, tandem duplicate 1 [Source:ZFIN;Acc:ZDB-GENE-060421-6734]	oxgr1a.1		protein_coding	protein_coding	ensembl_havana	membrane
ENSDARG00000003754	ENSDART00000041942	dre-miR-15a-5p	up	159	-24.36	159	-24.36	242602	22	3445	109	ENSDART00000041942	tetraspanin 2a [Source:ZFIN;Acc:ZDB-GENE-050522-511]	tspan2a		protein_coding	protein_coding	ensembl_havana	membrane
ENSDARG00000002771	ENSDART00000042002	dre-miR-15a-5p	up	159	-26.96	159	-26.96	251961	22	2898	260	ENSDART00000042002				protein_coding	protein_coding	ensembl_havana	membrane
ENSDARG00000073848	ENSDART00000042086	dre-miR-2185-5p	up	154	-26.62	154	-26.62	589871	21	3341	1782	ENSDART00000042086	Rho guanine nucleotide exchange factor (GEF) 7b [Source:ZFIN;Acc:ZDB-GENE-041212-49]	arhgef7b		protein_coding	protein_coding	ensembl	intracellular
ENSDARG00000029569	ENSDART00000042376	dre-miR-338-5p	up	180	-26.56	180	-26.56	740734	25	1330	448	ENSDART00000042376	small nuclear RNA activating complex, polypeptide 1a [Source:ZFIN;Acc:ZDB-GENE-040426-1031]	snapc1a		protein_coding	protein_coding	ensembl_havana	sequence-specific DNA binding
ENSDARG00000032372	ENSDART00000042420	dre-miR-212-5p	up	314	-39.53	157	-24.61	562006	23	3541	1495 3287	ENSDART00000042420	coiled-coil domain containing 180 [Source:ZFIN;Acc:ZDB-GENE-130530-582]	ccdc180		protein_coding	protein_coding	ensembl
ENSDARG00000034001	ENSDART00000042496	dre-miR-15a-5p	up	450	-54.54	152	-24.73	207212	22	3335	595 289 1508	ENSDART00000042496	transport and golgi organization 6 homolog (Drosophila) [Source:ZFIN;Acc:ZDB-GENE-050419-237]	tango6		protein_coding	protein_coding	ensembl_havana
ENSDARG00000006420	ENSDART00000042514	dre-miR-15a-5p	up	470	-61.8	164	-25.26	214641	22	7028	2427 4593 5546	ENSDART00000042514	attractin-like 1b [Source:ZFIN;Acc:ZDB-GENE-030131-8092]	atrnl1b		protein_coding	protein_coding	ensembl_havana	membrane
ENSDARG00000004445	ENSDART00000042767	dre-miR-489	up	318	-47.22	172	-28.35	833625	23	3599	955 1020	ENSDART00000042767	glutamate receptor, metabotropic 5a [Source:ZFIN;Acc:ZDB-GENE-090821-9]	grm5a		protein_coding	protein_coding	ensembl	plasma membrane
ENSDARG00000036985	ENSDART00000042781	dre-miR-193b-5p	up	161	-26.14	161	-26.14	490520	21	5806	1723	ENSDART00000042781	plexin b2b [Source:ZFIN;Acc:ZDB-GENE-080902-1]	plxnb2b		protein_coding	protein_coding	ensembl	membrane
ENSDARG00000032650	ENSDART00000042928	dre-miR-489	up	159	-25.12	159	-25.12	852596	23	3756	1652	ENSDART00000042928	fucokinase [Source:ZFIN;Acc:ZDB-GENE-110819-1]	fuk		protein_coding	protein_coding	ensembl	ATP binding
ENSDARG00000032650	ENSDART00000042928	dre-miR-2185-5p	up	156	-26.96	156	-26.96	594281	21	3756	2623	ENSDART00000042928	fucokinase [Source:ZFIN;Acc:ZDB-GENE-110819-1]	fuk		protein_coding	protein_coding	ensembl	ATP binding
ENSDARG00000036956	ENSDART00000042944	dre-miR-146b	down	306	-42.69	162	-24.69	1045374	22	5514	3839 367	ENSDART00000042944	additional sex combs like transcriptional regulator 1 [Source:ZFIN;Acc:ZDB-GENE-091116-9]	asxl1		protein_coding	protein_coding	ensembl_havana	DNA binding
ENSDARG00000036956	ENSDART00000042944	dre-miR-124-4-5p	up	184	-29.37	184	-29.37	115440	22	5514	394	ENSDART00000042944	additional sex combs like transcriptional regulator 1 [Source:ZFIN;Acc:ZDB-GENE-091116-9]	asxl1		protein_coding	protein_coding	ensembl_havana	DNA binding
ENSDARG00000022971	ENSDART00000042984	dre-miR-2185-5p	up	321	-51.1	167	-27.99	590975	21	4804	3130 3103	ENSDART00000042984	eph receptor A6 [Source:ZFIN;Acc:ZDB-GENE-090311-43]	epha6		protein_coding	protein_coding	ensembl_havana	transferase activity
ENSDARG00000020007	ENSDART00000042990	dre-miR-212-5p	up	326	-48.68	164	-24.5	545202	23	5099	723 3507	ENSDART00000042990	collagen, type I, alpha 2 [Source:ZFIN;Acc:ZDB-GENE-030131-8415]	col1a2		protein_coding	protein_coding	ensembl_havana	extracellular matrix structural constituent
ENSDARG00000020007	ENSDART00000042990	dre-miR-7146-3p	down	946	-123.51	168	-25.43	1216821	22	5099	1963 1531 1630 3277 432 2296	ENSDART00000042990	collagen, type I, alpha 2 [Source:ZFIN;Acc:ZDB-GENE-030131-8415]	col1a2		protein_coding	protein_coding	ensembl_havana	extracellular matrix structural constituent
ENSDARG00000035468	ENSDART00000043010	dre-miR-16b	up	160	-24.54	160	-24.54	355827	22	1410	1122	ENSDART00000043010	solute carrier family 25 (mitochondrial carrier; phosphate carrier), member 25b [Source:ZFIN;Acc:ZDB-GENE-060526-340]	slc25a25b		protein_coding	protein_coding	ensembl_havana	transport
ENSDARG00000037122	ENSDART00000043058	dre-miR-193b-5p	up	306	-44.07	154	-25.6	513178	21	9061	8101 1861	ENSDART00000043058				protein_coding	protein_coding	ensembl_havana	membrane
ENSDARG00000033587	ENSDART00000043157	dre-miR-2185-5p	up	158	-27.08	158	-27.08	585234	21	1581	451	ENSDART00000043157		CABZ01088134.1		protein_coding	protein_coding	ensembl	oxidoreductase activity
ENSDARG00000033489	ENSDART00000043218	dre-miR-2185-5p	up	157	-24.98	157	-24.98	586204	21	2891	968	ENSDART00000043218	ubiquitin-conjugating enzyme E2, J1 [Source:ZFIN;Acc:ZDB-GENE-040426-2853]	ube2j1		protein_coding	protein_coding	ensembl_havana	membrane
ENSDARG00000013227	ENSDART00000043239	dre-miR-2185-5p	up	153	-25.84	153	-25.84	587475	21	1592	760	ENSDART00000043239	glutamate-ammonia ligase (glutamine synthase) c [Source:ZFIN;Acc:ZDB-GENE-060929-540]	glulc		protein_coding	protein_coding	ensembl_havana	nucleotide binding
ENSDARG00000029179	ENSDART00000043341	dre-miR-193b-5p	up	162	-30.29	162	-30.29	509227	21	1791	993	ENSDART00000043341	forkhead box D1 [Source:ZFIN;Acc:ZDB-GENE-040426-2094]	foxd1		protein_coding	protein_coding	ensembl_havana	transcription factor activity, sequence-specific DNA binding
ENSDARG00000028949	ENSDART00000043397	dre-miR-2185-5p	up	154	-27.14	154	-27.14	612674	21	3684	1038	ENSDART00000043397	zinc finger and BTB domain containing 26 [Source:HGNC Symbol;Acc:HGNC:23383]	ZBTB26		protein_coding	protein_coding	ensembl_havana	nucleic acid binding
ENSDARG00000028625	ENSDART00000043429	dre-miR-2185-5p	up	311	-48.99	158	-26.38	581770	21	3105	2214 416	ENSDART00000043429	junctophilin 2 [Source:ZFIN;Acc:ZDB-GENE-030131-9848]	jph2		protein_coding	protein_coding	ensembl_havana	membrane
ENSDARG00000030022	ENSDART00000043431	dre-miR-15a-5p	up	442	-60.29	162	-24.38	226748	22	5514	2178 1700 3737	ENSDART00000043431	nucleoporin 188 [Source:ZFIN;Acc:ZDB-GENE-030131-7184]	nup188		protein_coding	protein_coding	ensembl	protein import into nucleus
ENSDARG00000042937	ENSDART00000043484	dre-miR-212-5p	up	304	-40.37	156	-25.69	539924	23	1375	533 129	ENSDART00000043484	si:dkey-256e7.5 [Source:ZFIN;Acc:ZDB-GENE-090313-282]	si:dkey-256e7.5		protein_coding	protein_coding	ensembl_havana	calcium ion binding
ENSDARG00000034685	ENSDART00000043522	dre-miR-92b-3p	down	156	-24.13	156	-24.13	1379116	22	2947	1181	ENSDART00000043522	transmembrane protein 198b [Source:ZFIN;Acc:ZDB-GENE-050809-123]	tmem198b		protein_coding	protein_coding	ensembl_havana	membrane
ENSDARG00000024124	ENSDART00000043774	dre-miR-193b-5p	up	160	-28.34	160	-28.34	515364	21	1925	820	ENSDART00000043774	SDE2 telomere maintenance homolog (S. pombe) [Source:ZFIN;Acc:ZDB-GENE-050417-270]	sde2		protein_coding	protein_coding	ensembl_havana
ENSDARG00000004576	ENSDART00000043866	dre-miR-735-3p	down	326	-48.2	168	-25.29	1322340	22	3297	1243 850	ENSDART00000043866	polo-like kinase 4 (Drosophila) [Source:ZFIN;Acc:ZDB-GENE-030619-14]	plk4		protein_coding	protein_coding	ensembl_havana	protein kinase activity
ENSDARG00000017229	ENSDART00000043936	dre-miR-2185-5p	up	153	-27.85	153	-27.85	573655	21	3544	2134	ENSDART00000043936	multiple EGF-like-domains 10 [Source:ZFIN;Acc:ZDB-GENE-080506-1]	megf10		protein_coding	protein_coding	ensembl_havana	membrane
ENSDARG00000032005	ENSDART00000043946	dre-miR-107a-5p	up	170	-24.24	170	-24.24	88758	23	1531	1461	ENSDART00000043946	coiled-coil domain containing 65 [Source:ZFIN;Acc:ZDB-GENE-030616-358]	ccdc65		protein_coding	protein_coding	ensembl_havana	regulation of cilium movement
ENSDARG00000031293	ENSDART00000044150	dre-miR-107a-5p	up	165	-25.79	165	-25.79	59998	23	1132	184	ENSDART00000044150	DnaJ (Hsp40) homolog, subfamily C, member 9 [Source:ZFIN;Acc:ZDB-GENE-040718-130]	dnajc9		protein_coding	protein_coding	ensembl_havana	cellular_component
ENSDARG00000032221	ENSDART00000044235	dre-miR-735-3p	down	154	-25.1	154	-25.1	1332784	22	2663	1781	ENSDART00000044235	phosphatase and actin regulator 4b [Source:ZFIN;Acc:ZDB-GENE-040426-1131]	phactr4b		protein_coding	protein_coding	ensembl_havana	actin binding
ENSDARG00000012368	ENSDART00000044270	dre-miR-100-5p	down	157	-25.15	157	-25.15	1028343	22	4300	2106	ENSDART00000044270	tetratricopeptide repeat domain 21B [Source:ZFIN;Acc:ZDB-GENE-031010-34]	ttc21b		protein_coding	protein_coding	ensembl_havana	intraciliary retrograde transport
ENSDARG00000056001	ENSDART00000044294	dre-miR-363-3p	up	325	-45.1	166	-26.63	780899	22	10306	7167 9674	ENSDART00000044294	furry homolog b (Drosophila) [Source:ZFIN;Acc:ZDB-GENE-080215-5]	fryb		protein_coding	protein_coding	ensembl_havana
ENSDARG00000056001	ENSDART00000044294	dre-miR-107a-5p	up	772	-85.98	176	-27.04	57617	23	10306	6933 3108 8149 3134 1162	ENSDART00000044294	furry homolog b (Drosophila) [Source:ZFIN;Acc:ZDB-GENE-080215-5]	fryb		protein_coding	protein_coding	ensembl_havana
ENSDARG00000031269	ENSDART00000044429	dre-miR-15a-5p	up	305	-49.36	162	-29.67	257577	22	5183	2259 2053	ENSDART00000044429	ring finger protein 123 [Source:ZFIN;Acc:ZDB-GENE-050208-529]	rnf123		protein_coding	protein_coding	ensembl_havana
ENSDARG00000058868	ENSDART00000044432	dre-miR-2185-5p	up	449	-67.26	152	-24.79	574780	21	9208	1781 1182 7964	ENSDART00000044432	adenomatous polyposis coli [Source:ZFIN;Acc:ZDB-GENE-031112-7]	apc		protein_coding	protein_coding	ensembl_havana	nucleus
ENSDARG00000058868	ENSDART00000044432	dre-miR-15a-5p	up	592	-72.74	166	-25.26	213139	22	9208	1065 774 7871 2131	ENSDART00000044432	adenomatous polyposis coli [Source:ZFIN;Acc:ZDB-GENE-031112-7]	apc		protein_coding	protein_coding	ensembl_havana	nucleus
ENSDARG00000030641	ENSDART00000044658	dre-miR-146b	down	150	-24.48	150	-24.48	1045815	22	1403	1068	ENSDART00000044658	LETM1 domain containing 1 [Source:ZFIN;Acc:ZDB-GENE-080723-8]	letmd1		protein_coding	protein_coding	ensembl_havana	membrane
ENSDARG00000032584	ENSDART00000044786	dre-miR-2185-5p	up	164	-32.48	164	-32.48	613036	21	1893	778	ENSDART00000044786	threonine synthase-like 2 [Source:ZFIN;Acc:ZDB-GENE-051127-19]	thnsl2		protein_coding	protein_coding	ensembl
ENSDARG00000032584	ENSDART00000044786	dre-miR-193b-5p	up	155	-27.64	155	-27.64	509710	21	1893	341	ENSDART00000044786	threonine synthase-like 2 [Source:ZFIN;Acc:ZDB-GENE-051127-19]	thnsl2		protein_coding	protein_coding	ensembl
ENSDARG00000025089	ENSDART00000044963	dre-miR-15b-3p	up	471	-53.67	158	-24.55	261606	22	6331	261 5869 4174	ENSDART00000044963	lysyl oxidase-like 4 [Source:ZFIN;Acc:ZDB-GENE-080722-19]	loxl4		protein_coding	protein_coding	ensembl_havana	membrane
ENSDARG00000009133	ENSDART00000044971	dre-miR-2185-5p	up	162	-24.05	162	-24.05	609843	21	4020	2217	ENSDART00000044971	myosin IE, b [Source:ZFIN;Acc:ZDB-GENE-040426-1347]	myo1eb		protein_coding	protein_coding	ensembl_havana	nucleotide binding
ENSDARG00000043141	ENSDART00000045040	dre-miR-15a-5p	up	340	-51.95	174	-26.48	236309	22	3105	1216 827	ENSDART00000045040	si:ch211-132f19.7 [Source:ZFIN;Acc:ZDB-GENE-130530-619]	si:ch211-132f19.7		protein_coding	protein_coding	ensembl_havana	membrane
ENSDARG00000089278	ENSDART00000045114	dre-miR-489	up	163	-24.67	163	-24.67	865607	23	840	237	ENSDART00000045114	si:rp71-1f1.6 [Source:ZFIN;Acc:ZDB-GENE-040724-256]	si:rp71-1f1.6		protein_coding	protein_coding	ensembl_havana	transferase activity
ENSDARG00000026376	ENSDART00000045253	dre-miR-16b	up	315	-44.46	164	-24.21	320812	22	7360	2029 151	ENSDART00000045253	aconitase 1, soluble [Source:ZFIN;Acc:ZDB-GENE-031118-76]	aco1		protein_coding	protein_coding	ensembl	cytoplasm
ENSDARG00000008372	ENSDART00000045292	dre-miR-15a-5p	up	316	-43.34	164	-26	208486	22	3030	1514 1969	ENSDART00000045292	sprouty-related, EVH1 domain containing 2b [Source:ZFIN;Acc:ZDB-GENE-040426-2342]	spred2b		protein_coding	protein_coding	ensembl_havana	membrane
ENSDARG00000032161	ENSDART00000045391	dre-miR-124-4-5p	up	329	-52.12	174	-30.89	143579	22	7297	3322 6784	ENSDART00000045391	SLIT-ROBO Rho GTPase activating protein 2 [Source:ZFIN;Acc:ZDB-GENE-060915-2]	srgap2		protein_coding	protein_coding	ensembl_havana	plasma membrane
ENSDARG00000032435	ENSDART00000045475	dre-miR-30a-5p	up	460	-58.98	166	-26.23	674382	22	3497	434 1367 1197	ENSDART00000045475	integrin, alpha 9 [Source:ZFIN;Acc:ZDB-GENE-040426-1129]	itga9		protein_coding	protein_coding	ensembl	membrane
ENSDARG00000032704	ENSDART00000045615	dre-miR-15a-5p	up	164	-24.08	164	-24.08	236862	22	1907	999	ENSDART00000045615	glutaminyl-tRNA synthase (glutamine-hydrolyzing)-like 1 [Source:ZFIN;Acc:ZDB-GENE-030131-5540]	qrsl1		protein_coding	protein_coding	ensembl_havana	nucleotide binding
ENSDARG00000030604	ENSDART00000045985	dre-miR-15a-5p	up	169	-25.33	169	-25.33	210782	22	2746	2191	ENSDART00000045985	phosphorylase kinase, gamma 1a (muscle) [Source:ZFIN;Acc:ZDB-GENE-061103-385]	phkg1a		protein_coding	protein_coding	ensembl_havana	nucleotide binding
ENSDARG00000052702	ENSDART00000046066	dre-miR-183-5p	up	184	-28.28	184	-28.28	415310	23	2983	2534	ENSDART00000046066	calpain 1, (mu/I) large subunit a [Source:ZFIN;Acc:ZDB-GENE-040426-1263]	capn1a		protein_coding	protein_coding	ensembl_havana	intracellular
ENSDARG00000030630	ENSDART00000046115	dre-miR-2185-5p	up	160	-25.73	160	-25.73	571744	21	1943	116	ENSDART00000046115	major facilitator superfamily domain containing 2aa [Source:ZFIN;Acc:ZDB-GENE-041114-166]	mfsd2aa		protein_coding	protein_coding	ensembl_havana	membrane
ENSDARG00000044902	ENSDART00000046122	dre-miR-489	up	158	-24.48	158	-24.48	866753	23	4769	756	ENSDART00000046122	ATPase, Ca++ transporting, plasma membrane 4 [Source:ZFIN;Acc:ZDB-GENE-061027-60]	atp2b4		protein_coding	protein_coding	ensembl_havana	membrane
ENSDARG00000014588	ENSDART00000046166	dre-miR-193b-5p	up	156	-24.17	156	-24.17	492447	21	4019	3683	ENSDART00000046166	adenylate cyclase 2b (brain) [Source:ZFIN;Acc:ZDB-GENE-060503-69]	adcy2b		protein_coding	protein_coding	ensembl_havana	membrane
ENSDARG00000029177	ENSDART00000046211	dre-miR-193b-5p	up	159	-30.7	159	-30.7	503864	21	5093	1740	ENSDART00000046211	ligand of numb-protein X 2a [Source:ZFIN;Acc:ZDB-GENE-060228-2]	lnx2a		protein_coding	protein_coding	ensembl_havana	metal ion binding
ENSDARG00000018566	ENSDART00000046218	dre-miR-124-4-5p	up	326	-45.15	175	-29.34	130229	22	9453	3859 983	ENSDART00000046218	filamin C, gamma a (actin binding protein 280) [Source:ZFIN;Acc:ZDB-GENE-070503-1]	flnca		protein_coding	protein_coding	ensembl_havana	actin binding
ENSDARG00000018566	ENSDART00000046218	dre-miR-100-2-3p	up	162	-24.05	162	-24.05	26903	22	9453	2620	ENSDART00000046218	filamin C, gamma a (actin binding protein 280) [Source:ZFIN;Acc:ZDB-GENE-070503-1]	flnca		protein_coding	protein_coding	ensembl_havana	actin binding
ENSDARG00000033768	ENSDART00000046274	dre-miR-15a-5p	up	159	-24.59	159	-24.59	212280	22	1681	1246	ENSDART00000046274	trafficking protein particle complex 13 [Source:ZFIN;Acc:ZDB-GENE-030131-9775]	trappc13		protein_coding	protein_coding	ensembl_havana	biological_process
ENSDARG00000033768	ENSDART00000046274	dre-miR-2185-5p	up	165	-26.82	165	-26.82	573921	21	1681	1544	ENSDART00000046274	trafficking protein particle complex 13 [Source:ZFIN;Acc:ZDB-GENE-030131-9775]	trappc13		protein_coding	protein_coding	ensembl_havana	biological_process
ENSDARG00000002830	ENSDART00000046384	dre-miR-30a-5p	up	172	-24.73	172	-24.73	715148	22	2095	246	ENSDART00000046384	tRNA methyltransferase 2 homolog A [Source:ZFIN;Acc:ZDB-GENE-030131-6876]	trmt2a		protein_coding	protein_coding	ensembl_havana	transferase activity
ENSDARG00000076771	ENSDART00000046454	dre-miR-16b	up	314	-38.78	168	-26.11	342276	22	4522	3692 3846	ENSDART00000046454				protein_coding	protein_coding	ensembl_havana	extracellular region
ENSDARG00000076771	ENSDART00000046454	dre-miR-7146-3p	down	605	-80.25	161	-25.66	1220547	22	4522	4337 4141 519 2859	ENSDART00000046454				protein_coding	protein_coding	ensembl_havana	extracellular region
ENSDARG00000052402	ENSDART00000046460	dre-miR-7146-3p	down	170	-24.24	170	-24.24	1212446	22	6280	3762	ENSDART00000046460	DNA (cytosine-5-)-methyltransferase 3 beta, duplicate a [Source:ZFIN;Acc:ZDB-GENE-050314-4]	dnmt3ba		protein_coding	protein_coding	ensembl_havana	transferase activity
ENSDARG00000028973	ENSDART00000046527	dre-miR-7146-3p	down	180	-29.04	180	-29.04	1215654	22	1545	612	ENSDART00000046527	tektin 2 (testicular) [Source:ZFIN;Acc:ZDB-GENE-040113-1]	tekt2		protein_coding	protein_coding	ensembl_havana	nucleus
ENSDARG00000034434	ENSDART00000046542	dre-miR-2185-5p	up	150	-28.49	150	-28.49	579731	21	12373	1948	ENSDART00000046542	insulin-like growth factor 1b receptor [Source:ZFIN;Acc:ZDB-GENE-020503-2]	igf1rb		protein_coding	protein_coding	ensembl_havana	transferase activity
ENSDARG00000017986	ENSDART00000046613	dre-miR-15a-5p	up	453	-61.19	167	-27.76	218812	22	13353	4979 9627 2794	ENSDART00000046613	vacuolar protein sorting 13 homolog D (S. cerevisiae) [Source:ZFIN;Acc:ZDB-GENE-050912-1]	vps13d		protein_coding	protein_coding	ensembl_havana
ENSDARG00000007824	ENSDART00000046663	dre-miR-146b	down	313	-43.86	168	-26.48	1074090	22	9602	2275 3088	ENSDART00000046663	calmodulin binding transcription activator 1b [Source:ZFIN;Acc:ZDB-GENE-080229-1]	camta1b		protein_coding	protein_coding	ensembl_havana	nucleus
ENSDARG00000007824	ENSDART00000046663	dre-miR-92b-3p	down	443	-58.09	150	-24.09	1384068	22	9602	1375 2092 1507	ENSDART00000046663	calmodulin binding transcription activator 1b [Source:ZFIN;Acc:ZDB-GENE-080229-1]	camta1b		protein_coding	protein_coding	ensembl_havana	nucleus
ENSDARG00000007824	ENSDART00000046663	dre-miR-363-3p	up	505	-64.71	179	-28.93	815775	22	9602	1506 1381 2092	ENSDART00000046663	calmodulin binding transcription activator 1b [Source:ZFIN;Acc:ZDB-GENE-080229-1]	camta1b		protein_coding	protein_coding	ensembl_havana	nucleus
ENSDARG00000027016	ENSDART00000046792	dre-miR-7146-3p	down	162	-24.12	162	-24.12	1191284	22	5934	5133	ENSDART00000046792	golgi brefeldin A resistant guanine nucleotide exchange factor 1 [Source:ZFIN;Acc:ZDB-GENE-081107-54]	gbf1		protein_coding	protein_coding	ensembl_havana	ARF guanyl-nucleotide exchange factor activity
ENSDARG00000004055	ENSDART00000046871	dre-miR-92b-3p	down	295	-38.06	150	-24.18	1359172	22	5922	1212 5086	ENSDART00000046871	UHRF1 binding protein 1-like [Source:ZFIN;Acc:ZDB-GENE-041210-177]	uhrf1bp1l		protein_coding	protein_coding	ensembl_havana
ENSDARG00000037576	ENSDART00000046874	dre-miR-16b	up	170	-25.24	170	-25.24	330916	22	1062	800	ENSDART00000046874				protein_coding	protein_coding	ensembl	membrane
ENSDARG00000057863	ENSDART00000046889	dre-miR-729	up	165	-24.4	165	-24.4	890320	24	4182	2988	ENSDART00000046889	DNA (cytosine-5-)-methyltransferase beta, duplicate b.3 [Source:ZFIN;Acc:ZDB-GENE-050314-2]	dnmt3bb.3		protein_coding	protein_coding	ensembl_havana	transferase activity
ENSDARG00000034801	ENSDART00000046903	dre-miR-2185-5p	up	293	-44.95	153	-32.25	614350	21	3467	2882 1055	ENSDART00000046903	myosin, light chain kinase a [Source:ZFIN;Acc:ZDB-GENE-030131-8207]	mylka		protein_coding	protein_coding	ensembl_havana	protein kinase activity
ENSDARG00000032238	ENSDART00000047039	dre-miR-729	up	161	-24.39	161	-24.39	895292	24	2478	2145	ENSDART00000047039	dynamin 3a [Source:ZFIN;Acc:ZDB-GENE-040724-76]	dnm3a		protein_coding	protein_coding	ensembl_havana	GTPase activity
ENSDARG00000034189	ENSDART00000047073	dre-miR-735-3p	down	305	-44.78	155	-26.39	1327357	22	7037	1568 2444	ENSDART00000047073	oxidative stress responsive 1a [Source:ZFIN;Acc:ZDB-GENE-070620-25]	oxsr1a		protein_coding	protein_coding	ensembl_havana	protein kinase activity
ENSDARG00000079348	ENSDART00000047094	dre-miR-735-3p	down	151	-24.36	151	-24.36	1323135	22	3831	921	ENSDART00000047094				protein_coding	protein_coding	ensembl	membrane
ENSDARG00000079348	ENSDART00000047094	dre-miR-124-4-5p	up	167	-25.27	167	-25.27	134886	22	3831	3634	ENSDART00000047094				protein_coding	protein_coding	ensembl	membrane
ENSDARG00000079348	ENSDART00000047094	dre-miR-193b-5p	up	166	-30.5	166	-30.5	496527	21	3831	2814	ENSDART00000047094				protein_coding	protein_coding	ensembl	membrane
ENSDARG00000045262	ENSDART00000047110	dre-miR-729	up	153	-25.02	153	-25.02	923082	24	2486	527	ENSDART00000047110	gelsolin b [Source:ZFIN;Acc:ZDB-GENE-030131-8567]	gsnb		protein_coding	protein_coding	ensembl_havana	actin filament binding
ENSDARG00000033413	ENSDART00000047113	dre-miR-338-5p	up	167	-26.66	167	-26.66	739749	25	2461	27	ENSDART00000047113	acyl-CoA thioesterase 18 [Source:ZFIN;Acc:ZDB-GENE-041210-254]	acot18		protein_coding	protein_coding	ensembl_havana	thiolester hydrolase activity
ENSDARG00000032577	ENSDART00000047134	dre-miR-729	up	323	-51.24	166	-26.91	903624	24	3082	2547 2026	ENSDART00000047134	chloride channel 6 [Source:ZFIN;Acc:ZDB-GENE-030131-2056]	clcn6		protein_coding	protein_coding	ensembl_havana	membrane
ENSDARG00000040248	ENSDART00000047377	dre-miR-735-3p	down	154	-24.84	154	-24.84	1336478	22	2455	364	ENSDART00000047377	carnitine O-acetyltransferase a [Source:ZFIN;Acc:ZDB-GENE-040927-17]	crata		protein_coding	protein_coding	ensembl_havana	transferase activity
ENSDARG00000031954	ENSDART00000047444	dre-miR-92b-3p	down	156	-24.67	156	-24.67	1393199	22	2629	2274	ENSDART00000047444	RanBP-type and C3HC4-type zinc finger containing 1 [Source:ZFIN;Acc:ZDB-GENE-040704-3]	rbck1		protein_coding	protein_coding	ensembl_havana	metal ion binding
ENSDARG00000030743	ENSDART00000047552	dre-miR-729	up	166	-26.13	166	-26.13	880634	24	2554	1761	ENSDART00000047552	serine palmitoyltransferase, long chain base subunit 3 [Source:ZFIN;Acc:ZDB-GENE-041210-281]	sptlc3		protein_coding	protein_coding	ensembl_havana	membrane
ENSDARG00000034293	ENSDART00000047580	dre-miR-146b	down	307	-43.73	158	-26.99	1050784	22	3660	974 2034	ENSDART00000047580	hypoxia inducible factor 1, alpha subunit (basic helix-loop-helix transcription factor) b [Source:ZFIN;Acc:ZDB-GENE-040426-706]	hif1ab		protein_coding	protein_coding	ensembl_havana	transcription factor activity, sequence-specific DNA binding
ENSDARG00000032129	ENSDART00000047660	dre-miR-15a-5p	up	467	-59.68	160	-24.04	238346	22	1907	1124 1286 1613	ENSDART00000047660	general transcription factor IIF, polypeptide 1 [Source:ZFIN;Acc:ZDB-GENE-030131-4557]	gtf2f1		protein_coding	protein_coding	ensembl_havana	nucleus
ENSDARG00000032129	ENSDART00000047660	dre-miR-16b	up	477	-62.45	167	-25.75	341672	22	1907	1123 1291 1613	ENSDART00000047660	general transcription factor IIF, polypeptide 1 [Source:ZFIN;Acc:ZDB-GENE-030131-4557]	gtf2f1		protein_coding	protein_coding	ensembl_havana	nucleus
ENSDARG00000031761	ENSDART00000047670	dre-miR-2185-5p	up	436	-56.42	151	-25.68	612670	21	2283	1856 1256 342	ENSDART00000047670	Dab, mitogen-responsive phosphoprotein, homolog 2 (Drosophila) [Source:ZFIN;Acc:ZDB-GENE-040303-1]	dab2		protein_coding	protein_coding	ensembl_havana	angiogenesis
ENSDARG00000030938	ENSDART00000047716	dre-miR-735-3p	down	162	-31.65	162	-31.65	1340384	22	2577	1202	ENSDART00000047716	fermitin family member 3b [Source:ZFIN;Acc:ZDB-GENE-040426-1366]	fermt3b		protein_coding	protein_coding	ensembl_havana
ENSDARG00000077171	ENSDART00000047865	dre-miR-7146-3p	down	605	-80.25	161	-25.66	1220288	22	4517	4328 4132 513 2850	ENSDART00000047865				protein_coding	protein_coding	ensembl_havana	extracellular region
ENSDARG00000044528	ENSDART00000047896	dre-miR-183-5p	up	171	-27.82	171	-27.82	449208	23	2631	421	ENSDART00000047896	solute carrier family 15 (oligopeptide transporter), member 1b [Source:ZFIN;Acc:ZDB-GENE-030131-4661]	slc15a1b		protein_coding	protein_coding	ensembl_havana	membrane
ENSDARG00000103810	ENSDART00000048023	dre-miR-193b-5p	up	160	-28.4	160	-28.4	479003	21	1469	35	ENSDART00000048023	calcium channel, voltage-dependent, alpha 2/delta subunit 4a [Source:ZFIN;Acc:ZDB-GENE-041210-213]	cacna2d4a		protein_coding	protein_coding	ensembl	membrane
ENSDARG00000012887	ENSDART00000048104	dre-miR-107a-5p	up	314	-38.08	167	-25.33	60862	23	2205	1920 1955	ENSDART00000048104	zinc finger protein 143a [Source:ZFIN;Acc:ZDB-GENE-041114-154]	znf143a		protein_coding	protein_coding	ensembl_havana	nucleic acid binding
ENSDARG00000035682	ENSDART00000048107	dre-miR-124-4-5p	up	472	-64.16	167	-25.01	146733	22	5539	3300 3177 1685	ENSDART00000048107		FP102018.1		protein_coding	protein_coding	ensembl	calcium ion binding
ENSDARG00000035682	ENSDART00000048107	dre-miR-16b	up	900	-115.15	160	-24.11	353385	22	5539	4529 1533 3789 5363 1 2972	ENSDART00000048107		FP102018.1		protein_coding	protein_coding	ensembl	calcium ion binding
ENSDARG00000035682	ENSDART00000048107	dre-miR-193b-5p	up	162	-27.13	162	-27.13	508374	21	5539	1724	ENSDART00000048107		FP102018.1		protein_coding	protein_coding	ensembl	calcium ion binding
ENSDARG00000022085	ENSDART00000048350	dre-miR-489	up	171	-24.09	171	-24.09	871504	23	5996	842	ENSDART00000048350	si:dkey-34e4.1 [Source:ZFIN;Acc:ZDB-GENE-070705-456]	si:dkey-34e4.1		protein_coding	protein_coding	ensembl_havana
ENSDARG00000033950	ENSDART00000048366	dre-miR-92b-3p	down	466	-74.06	158	-27.53	1355070	22	5750	3492 3087 3532	ENSDART00000048366	laminin, beta 2-like [Source:ZFIN;Acc:ZDB-GENE-030131-4205]	lamb2l		protein_coding	protein_coding	ensembl_havana
ENSDARG00000017661	ENSDART00000048391	dre-miR-193b-5p	up	154	-24.72	154	-24.72	480857	21	2986	1953	ENSDART00000048391	B-Raf proto-oncogene, serine/threonine kinase [Source:ZFIN;Acc:ZDB-GENE-040805-1]	braf		protein_coding	protein_coding	ensembl_havana	transferase activity
ENSDARG00000032976	ENSDART00000048395	dre-miR-212-5p	up	165	-24.17	165	-24.17	560293	23	796	436	ENSDART00000048395	cardiac myosin light chain-1 [Source:ZFIN;Acc:ZDB-GENE-030522-1]	cmlc1		protein_coding	protein_coding	ensembl_havana	calcium ion binding
ENSDARG00000044808	ENSDART00000048399	dre-miR-735-3p	down	160	-29.6	160	-29.6	1310851	22	3571	1159	ENSDART00000048399	solute carrier family 4 (sodium bicarbonate cotransporter), member 4b [Source:ZFIN;Acc:ZDB-GENE-091030-1]	slc4a4b		protein_coding	protein_coding	ensembl_havana	membrane
ENSDARG00000001835	ENSDART00000048469	dre-miR-2185-5p	up	464	-69.67	160	-28.02	615956	21	9129	4556 2540 5815	ENSDART00000048469	sodium leak channel, non-selective [Source:ZFIN;Acc:ZDB-GENE-050410-12]	nalcn		protein_coding	protein_coding	ensembl_havana	membrane
ENSDARG00000001835	ENSDART00000048469	dre-miR-193b-5p	up	155	-26.45	155	-26.45	512630	21	9129	9000	ENSDART00000048469	sodium leak channel, non-selective [Source:ZFIN;Acc:ZDB-GENE-050410-12]	nalcn		protein_coding	protein_coding	ensembl_havana	membrane
ENSDARG00000030508	ENSDART00000048733	dre-miR-489	up	162	-26.62	162	-26.62	858418	23	838	621	ENSDART00000048733				protein_coding	protein_coding	ensembl_havana
ENSDARG00000034667	ENSDART00000048763	dre-miR-100-5p	down	172	-24.94	172	-24.94	1031744	22	2104	1527	ENSDART00000048763		CABZ01090041.1		protein_coding	protein_coding	ensembl	lipid metabolic process
ENSDARG00000029865	ENSDART00000048819	dre-miR-124-4-5p	up	321	-43.58	174	-28.56	128067	22	3655	1150 1391	ENSDART00000048819	Ras association (RalGDS/AF-6) domain family member 2a [Source:ZFIN;Acc:ZDB-GENE-040912-124]	rassf2a		protein_coding	protein_coding	ensembl_havana	signal transduction
ENSDARG00000003811	ENSDART00000048821	dre-miR-2185-5p	up	435	-62.55	150	-24.9	582121	21	5760	1531 5441 2460	ENSDART00000048821	plexin b2a [Source:ZFIN;Acc:ZDB-GENE-030131-8917]	plxnb2a		protein_coding	protein_coding	ensembl_havana	membrane
ENSDARG00000034309	ENSDART00000048927	dre-miR-16b	up	309	-39.94	160	-24.38	318280	22	2240	905 1361	ENSDART00000048927	COX10 heme A:farnesyltransferase cytochrome c oxidase assembly factor [Source:ZFIN;Acc:ZDB-GENE-041111-239]	cox10		protein_coding	protein_coding	ensembl_havana	transferase activity
ENSDARG00000034534	ENSDART00000049003	dre-miR-735-3p	down	459	-60.5	160	-29.21	1335017	22	2609	203 278 1773	ENSDART00000049003	ATPase, H+ transporting, lysosomal, V1 subunit Aa [Source:ZFIN;Acc:ZDB-GENE-040426-1143]	atp6v1aa		protein_coding	protein_coding	ensembl_havana	ATP binding
ENSDARG00000030215	ENSDART00000049045	dre-miR-16b	up	305	-41.54	163	-25.6	337216	22	2066	78 129	ENSDART00000049045	matrilin 1 [Source:ZFIN;Acc:ZDB-GENE-050307-3]	matn1		protein_coding	protein_coding	ensembl_havana	calcium ion binding
ENSDARG00000030608	ENSDART00000049136	dre-miR-735-3p	down	170	-30.86	170	-30.86	1339697	22	820	37	ENSDART00000049136	ras homolog gene family, member Gd [Source:ZFIN;Acc:ZDB-GENE-040426-1504]	rhogd		protein_coding	protein_coding	ensembl_havana	GTPase activity
ENSDARG00000032405	ENSDART00000049170	dre-miR-92b-3p	down	160	-26.36	160	-26.36	1358647	22	1929	834	ENSDART00000049170	zgc:85975 [Source:ZFIN;Acc:ZDB-GENE-040426-2417]	zgc:85975		protein_coding	protein_coding	ensembl_havana	membrane
ENSDARG00000046091	ENSDART00000049197	dre-miR-2185-5p	up	153	-25.56	153	-25.56	613807	21	2597	411	ENSDART00000049197	si:ch211-283g2.1 [Source:ZFIN;Acc:ZDB-GENE-060531-57]	si:ch211-283g2.1		protein_coding	protein_coding	ensembl_havana	transport
ENSDARG00000017321	ENSDART00000049204	dre-miR-2185-5p	up	738	-109.47	153	-24.71	586993	21	5381	2954 3158 1583 2825 954	ENSDART00000049204	kinase insert domain receptor (a type III receptor tyrosine kinase) [Source:ZFIN;Acc:ZDB-GENE-041001-112]	kdr		protein_coding	protein_coding	ensembl_havana	transferase activity
ENSDARG00000019658	ENSDART00000049323	dre-miR-146b	down	154	-24.97	154	-24.97	1074533	22	2534	1390	ENSDART00000049323	POU class 2 homeobox 2a [Source:ZFIN;Acc:ZDB-GENE-060310-2]	pou2f2a		protein_coding	protein_coding	ensembl_havana	transcription factor activity, sequence-specific DNA binding
ENSDARG00000033993	ENSDART00000049465	dre-miR-15a-5p	up	452	-54	156	-24.37	242529	22	4958	3547 3425 593	ENSDART00000049465	solute carrier family 19 (folate transporter), member 1 [Source:ZFIN;Acc:ZDB-GENE-110401-1]	slc19a1		protein_coding	protein_coding	ensembl	membrane
ENSDARG00000028746	ENSDART00000049568	dre-miR-183-5p	up	164	-29.32	164	-29.32	457151	23	558	515	ENSDART00000049568		BX927346.1		protein_coding	protein_coding	ensembl	protein kinase activity
ENSDARG00000036140	ENSDART00000049588	dre-miR-2185-5p	up	150	-29.35	150	-29.35	579153	21	734	278	ENSDART00000049588	crystallin beta gamma X [Source:ZFIN;Acc:ZDB-GENE-070410-2]	crybgx		protein_coding	protein_coding	ensembl_havana	biological_process
ENSDARG00000018165	ENSDART00000049676	dre-miR-212-5p	up	155	-24.09	155	-24.09	541107	23	3393	819	ENSDART00000049676	DEP domain containing 1a [Source:ZFIN;Acc:ZDB-GENE-030131-9827]	depdc1a		protein_coding	protein_coding	ensembl_havana	signal transduction
ENSDARG00000042533	ENSDART00000049793	dre-miR-2185-5p	up	156	-24.14	156	-24.14	591945	21	1114	33	ENSDART00000049793	glutathione S-transferase mu, tandem duplicate 1 [Source:ZFIN;Acc:ZDB-GENE-030911-2]	gstm.1		protein_coding	protein_coding	ensembl_havana	metabolic process
ENSDARG00000031299	ENSDART00000049831	dre-miR-124-4-5p	up	164	-24.7	164	-24.7	107660	22	1445	1193	ENSDART00000049831	dehydrogenase/reductase (SDR family) member 11b [Source:ZFIN;Acc:ZDB-GENE-040625-155]	dhrs11b		protein_coding	protein_coding	ensembl_havana	cellular_component
ENSDARG00000012311	ENSDART00000049928	dre-miR-193b-5p	up	334	-53.43	171	-28.17	474240	21	1735	956 1016	ENSDART00000049928	myozenin 2a [Source:ZFIN;Acc:ZDB-GENE-040426-1880]	myoz2a		protein_coding	protein_coding	ensembl	Z disc
ENSDARG00000032743	ENSDART00000049976	dre-miR-2185-5p	up	154	-24.7	154	-24.7	611471	21	1062	449	ENSDART00000049976	si:dkey-11p23.7 [Source:ZFIN;Acc:ZDB-GENE-100922-120]	si:dkey-11p23.7		protein_coding	protein_coding	ensembl_havana	membrane
ENSDARG00000032743	ENSDART00000049976	dre-miR-15a-5p	up	304	-42.12	153	-24.97	249830	22	1062	221 764	ENSDART00000049976	si:dkey-11p23.7 [Source:ZFIN;Acc:ZDB-GENE-100922-120]	si:dkey-11p23.7		protein_coding	protein_coding	ensembl_havana	membrane
ENSDARG00000029239	ENSDART00000049992	dre-miR-107a-5p	up	164	-26.87	164	-26.87	77851	23	2294	1857	ENSDART00000049992	synaptotagmin IXb [Source:ZFIN;Acc:ZDB-GENE-040822-6]	syt9b		protein_coding	protein_coding	ensembl_havana	membrane
ENSDARG00000032780	ENSDART00000050070	dre-miR-100-5p	down	153	-25.14	153	-25.14	988931	22	1214	653	ENSDART00000050070	phosphatidylinositol glycan anchor biosynthesis, class F [Source:ZFIN;Acc:ZDB-GENE-040426-1801]	pigf		protein_coding	protein_coding	ensembl_havana	membrane
ENSDARG00000003344	ENSDART00000050172	dre-miR-15a-5p	up	167	-24.49	167	-24.49	226555	22	3555	2052	ENSDART00000050172	transient receptor potential cation channel, subfamily C, member 2b [Source:ZFIN;Acc:ZDB-GENE-050712-3]	trpc2b		protein_coding	protein_coding	ensembl_havana	membrane
ENSDARG00000005057	ENSDART00000050228	dre-miR-489	up	172	-24.02	172	-24.02	851611	23	3229	1666	ENSDART00000050228	DIM1 dimethyladenosine transferase 1-like (S. cerevisiae) [Source:ZFIN;Acc:ZDB-GENE-040801-75]	dimt1l		protein_coding	protein_coding	ensembl_havana	transferase activity
ENSDARG00000092233	ENSDART00000050238	dre-miR-735-3p	down	150	-26.06	150	-26.06	1342357	22	4415	3778	ENSDART00000050238	vitellogenin 1 [Source:ZFIN;Acc:ZDB-GENE-001201-1]	vtg1		protein_coding	protein_coding	ensembl_havana	cellular oxidant detoxification
ENSDARG00000056639	ENSDART00000050311	dre-miR-2185-5p	up	463	-64.9	164	-28.83	569610	21	4431	2322 221 3096	ENSDART00000050311	RGD motif, leucine rich repeats, tropomodulin domain and proline-rich containing [Source:ZFIN;Acc:ZDB-GENE-050419-197]	rltpr		protein_coding	protein_coding	ensembl_havana	cell migration
ENSDARG00000025826	ENSDART00000050332	dre-miR-2185-5p	up	171	-31.13	171	-31.13	600249	21	4379	837	ENSDART00000050332	guanine nucleotide binding protein (G protein) alpha 12a [Source:ZFIN;Acc:ZDB-GENE-050221-1]	gna12a		protein_coding	protein_coding	ensembl_havana	GTPase activity
ENSDARG00000008548	ENSDART00000050403	dre-miR-2185-5p	up	158	-25.95	158	-25.95	604070	21	3680	495	ENSDART00000050403	Rho GTPase activating protein 12a [Source:ZFIN;Acc:ZDB-GENE-050809-38]	arhgap12a		protein_coding	protein_coding	ensembl_havana	signal transduction
ENSDARG00000031817	ENSDART00000050445	dre-miR-193b-5p	up	167	-27.89	167	-27.89	487026	21	3089	225	ENSDART00000050445	tripartite motif containing 2a [Source:ZFIN;Acc:ZDB-GENE-050327-99]	trim2a		protein_coding	protein_coding	ensembl_havana	intracellular
ENSDARG00000029671	ENSDART00000050597	dre-miR-2185-5p	up	169	-32.8	169	-32.8	601820	21	3665	961	ENSDART00000050597	xenotropic and polytropic retrovirus receptor 1b [Source:ZFIN;Acc:ZDB-GENE-060503-266]	xpr1b		protein_coding	protein_coding	ensembl_havana	plasma membrane
ENSDARG00000091801	ENSDART00000050644	dre-miR-183-5p	up	158	-24.32	158	-24.32	456117	23	3912	1232	ENSDART00000050644	serpin peptidase inhibitor, clade B (ovalbumin), member 14 [Source:ZFIN;Acc:ZDB-GENE-050506-148]	serpinb14		protein_coding	protein_coding	ensembl_havana	negative regulation of endopeptidase activity
ENSDARG00000019304	ENSDART00000050762	dre-miR-2185-5p	up	309	-49.26	160	-26.07	607939	21	2238	898 938	ENSDART00000050762	phosphatase and actin regulator 3b [Source:ZFIN;Acc:ZDB-GENE-050522-156]	phactr3b		protein_coding	protein_coding	ensembl_havana	biological_process
ENSDARG00000052094	ENSDART00000050855	dre-miR-2185-5p	up	455	-65.99	161	-29.72	611914	21	7781	4227 6449 2972	ENSDART00000050855	notch 1b [Source:ZFIN;Acc:ZDB-GENE-990415-183]	notch1b		protein_coding	protein_coding	ensembl_havana	integral component of membrane
ENSDARG00000035132	ENSDART00000050871	dre-miR-735-3p	down	307	-46.07	155	-28.66	1334955	22	7181	6993 1521	ENSDART00000050871	regulator of G protein signaling 3b [Source:ZFIN;Acc:ZDB-GENE-060531-24]	rgs3b		protein_coding	protein_coding	ensembl_havana	cytoplasm
ENSDARG00000035133	ENSDART00000050879	dre-miR-107a-5p	up	659	-78.34	182	-24.58	95513	23	8579	1156 1420 2742 1016	ENSDART00000050879	phoenix [Source:ZFIN;Acc:ZDB-GENE-030131-5935]	pho		protein_coding	protein_coding	ensembl	neuromast hair cell differentiation involved in neuromast regeneration
ENSDARG00000035152	ENSDART00000050916	dre-miR-107a-5p	up	475	-61.2	166	-25.19	97435	23	4988	1663 1015 2301	ENSDART00000050916	adaptor-related protein complex 2, beta 1 subunit [Source:ZFIN;Acc:ZDB-GENE-030131-6564]	ap2b1		protein_coding	protein_coding	ensembl_havana	transport
ENSDARG00000012196	ENSDART00000050957	dre-miR-183-5p	up	311	-42.96	158	-24.51	458468	23	3063	1971 840	ENSDART00000050957	fer (fps/fes related) tyrosine kinase [Source:ZFIN;Acc:ZDB-GENE-060526-234]	fer		protein_coding	protein_coding	ensembl_havana	transferase activity
ENSDARG00000052851	ENSDART00000051070	dre-miR-16b	up	454	-59.72	155	-26.38	353876	22	4986	582 4526 388	ENSDART00000051070	golgi phosphoprotein 3 [Source:ZFIN;Acc:ZDB-GENE-041010-209]	golph3		protein_coding	protein_coding	ensembl_havana	cytosol
ENSDARG00000035256	ENSDART00000051081	dre-miR-183-5p	up	319	-40.23	174	-25.53	458242	23	3339	3044 1488	ENSDART00000051081	eukaryotic translation elongation factor 2, like 2 [Source:ZFIN;Acc:ZDB-GENE-030131-8112]	eef2l2		protein_coding	protein_coding	ensembl_havana	GTPase activity
ENSDARG00000059303	ENSDART00000051180	dre-miR-729	up	156	-25.18	156	-25.18	882882	24	1828	1420	ENSDART00000051180	heterogeneous nuclear ribonucleoprotein L2 [Source:ZFIN;Acc:ZDB-GENE-040426-2707]	hnrnpl2		protein_coding	protein_coding	ensembl_havana	nucleic acid binding
ENSDARG00000035324	ENSDART00000051184	dre-miR-729	up	156	-24.66	156	-24.66	923011	24	1899	1568	ENSDART00000051184	heterogeneous nuclear ribonucleoprotein L [Source:ZFIN;Acc:ZDB-GENE-040426-710]	hnrpl		protein_coding	protein_coding	ensembl_havana	nucleic acid binding
ENSDARG00000035325	ENSDART00000051185	dre-miR-193b-5p	up	156	-27.49	156	-27.49	509481	21	1407	442	ENSDART00000051185	serine/arginine-rich splicing factor 7a [Source:ZFIN;Acc:ZDB-GENE-040426-1798]	srsf7a		protein_coding	protein_coding	ensembl_havana	nucleic acid binding
ENSDARG00000035330	ENSDART00000051196	dre-miR-107a-5p	up	325	-42.28	171	-27.23	96874	23	6220	5420 482	ENSDART00000051196	TAF1 RNA polymerase II, TATA box binding protein (TBP)-associated factor [Source:ZFIN;Acc:ZDB-GENE-030131-5576]	taf1		protein_coding	protein_coding	ensembl_havana	regulation of transcription, DNA-templated
ENSDARG00000056218	ENSDART00000051234	dre-miR-16b	up	615	-78.25	171	-25.99	343936	22	6017	3251 743 3302 3857	ENSDART00000051234	TRAF2 and NCK interacting kinase a [Source:ZFIN;Acc:ZDB-GENE-030131-3767]	tnika		protein_coding	protein_coding	ensembl_havana	protein kinase activity
ENSDARG00000035360	ENSDART00000051236	dre-miR-735-3p	down	161	-25.45	161	-25.45	1336628	22	4173	2223	ENSDART00000051236	misshapen-like kinase 1 [Source:ZFIN;Acc:ZDB-GENE-060526-45]	mink1		protein_coding	protein_coding	ensembl_havana	protein kinase activity
ENSDARG00000035422	ENSDART00000051336	dre-miR-193b-5p	up	167	-29.85	167	-29.85	509774	21	1855	838	ENSDART00000051336	cysteine-rich, angiogenic inducer 61 like 1 [Source:ZFIN;Acc:ZDB-GENE-050417-136]	cyr61l1		protein_coding	protein_coding	ensembl_havana	insulin-like growth factor binding
ENSDARG00000007912	ENSDART00000051456	dre-miR-212-5p	up	300	-42.72	158	-24.23	536364	23	3839	920 363	ENSDART00000051456	si:ch211-196i2.1 [Source:ZFIN;Acc:ZDB-GENE-091204-150]	si:ch211-196i2.1		protein_coding	protein_coding	ensembl_havana	extracellular matrix structural constituent
ENSDARG00000035535	ENSDART00000051518	dre-miR-212-5p	up	166	-24.39	166	-24.39	561808	23	4820	2870	ENSDART00000051518	RAS p21 protein activator (GTPase activating protein) 1a [Source:ZFIN;Acc:ZDB-GENE-030131-4694]	rasa1a		protein_coding	protein_coding	ensembl_havana	signal transduction
ENSDARG00000097302	ENSDART00000051527	dre-miR-15a-5p	up	331	-44.39	170	-24.62	237519	22	1581	1124 817	ENSDART00000051527	TATA box binding protein like 2 [Source:ZFIN;Acc:ZDB-GENE-040520-3]	tbpl2		protein_coding	protein_coding	ensembl_havana	hemopoiesis
ENSDARG00000035630	ENSDART00000051664	dre-miR-2185-5p	up	157	-27.74	157	-27.74	612678	21	1731	112	ENSDART00000051664	yippee-like 1 [Source:ZFIN;Acc:ZDB-GENE-040808-41]	ypel1		protein_coding	protein_coding	ensembl_havana	metal ion binding
ENSDARG00000035692	ENSDART00000051763	dre-miR-212-5p	up	159	-28.56	159	-28.56	538778	23	880	766	ENSDART00000051763	ribosomal protein S3A [Source:ZFIN;Acc:ZDB-GENE-030131-9184]	rps3a		protein_coding	protein_coding	ensembl_havana	intracellular
ENSDARG00000035732	ENSDART00000051823	dre-miR-2185-5p	up	156	-24.48	156	-24.48	579556	21	2329	1005	ENSDART00000051823	aryl hydrocarbon receptor nuclear translocator-like 1b [Source:ZFIN;Acc:ZDB-GENE-030408-1]	arntl1b		protein_coding	protein_coding	ensembl_havana	transcription factor activity, sequence-specific DNA binding
ENSDARG00000035880	ENSDART00000052091	dre-miR-124-4-5p	up	173	-26.26	173	-26.26	130918	22	1928	1645	ENSDART00000052091	ATPase, H+ transporting, lysosomal, V1 subunit C1b [Source:ZFIN;Acc:ZDB-GENE-041010-104]	atp6v1c1b		protein_coding	protein_coding	ensembl_havana	transport
ENSDARG00000035899	ENSDART00000052113	dre-miR-193b-5p	up	170	-24.88	170	-24.88	476055	21	3128	1058	ENSDART00000052113	leucine rich repeat and Ig domain containing 1b [Source:ZFIN;Acc:ZDB-GENE-040912-136]	lingo1b		protein_coding	protein_coding	ensembl_havana	plasma membrane
ENSDARG00000035957	ENSDART00000052185	dre-miR-15a-5p	up	156	-24.07	156	-24.07	235300	22	1031	4	ENSDART00000052185	geminin, DNA replication inhibitor [Source:ZFIN;Acc:ZDB-GENE-030429-30]	gmnn		protein_coding	protein_coding	ensembl_havana	protein binding
ENSDARG00000036041	ENSDART00000052325	dre-miR-722	up	188	-24.99	188	-24.99	10322	24	2424	2346	ENSDART00000052325	coagulation factor II (thrombin) [Source:ZFIN;Acc:ZDB-GENE-030131-4606]	f2		protein_coding	protein_coding	ensembl_havana	serine-type endopeptidase activity
ENSDARG00000036043	ENSDART00000052329	dre-miR-193b-5p	up	167	-29.64	167	-29.64	473914	21	2474	1783	ENSDART00000052329	zinc finger protein 408 [Source:ZFIN;Acc:ZDB-GENE-130530-589]	znf408		protein_coding	protein_coding	ensembl_havana	nucleic acid binding
ENSDARG00000036086	ENSDART00000052389	dre-miR-146b	down	167	-24.56	167	-24.56	1043318	22	4762	2002	ENSDART00000052389	integrin, alpha 11a [Source:ZFIN;Acc:ZDB-GENE-050324-1]	itga11a		protein_coding	protein_coding	ensembl_havana	membrane
ENSDARG00000053773	ENSDART00000052446	dre-miR-15a-5p	up	155	-25.66	155	-25.66	235772	22	1551	330	ENSDART00000052446	vestigial-like family member 2b [Source:ZFIN;Acc:ZDB-GENE-050809-113]	vgll2b		protein_coding	protein_coding	ensembl_havana	regulation of transcription, DNA-templated
ENSDARG00000087879	ENSDART00000052458	dre-miR-735-3p	down	154	-26.21	154	-26.21	1318599	22	1245	139	ENSDART00000052458	Pim proto-oncogene, serine/threonine kinase, related 92 [Source:ZFIN;Acc:ZDB-GENE-060503-531]	pimr92		protein_coding	protein_coding	ensembl_havana	nucleotide binding
ENSDARG00000036139	ENSDART00000052477	dre-miR-183-5p	up	170	-30.72	170	-30.72	424525	23	2293	1221	ENSDART00000052477	lactase-like a [Source:ZFIN;Acc:ZDB-GENE-040718-233]	lctla		protein_coding	protein_coding	ensembl_havana	endoplasmic reticulum
ENSDARG00000020041	ENSDART00000052537	dre-miR-193b-5p	up	152	-28.86	152	-28.86	473659	21	3098	2271	ENSDART00000052537	zgc:163107 [Source:ZFIN;Acc:ZDB-GENE-070521-7]	zgc:163107		protein_coding	protein_coding	ensembl_havana	transport
ENSDARG00000011259	ENSDART00000052584	dre-miR-15b-3p	up	165	-24.34	165	-24.34	268718	22	5842	4833	ENSDART00000052584	transient receptor potential cation channel, subfamily M, member 1a [Source:ZFIN;Acc:ZDB-GENE-070112-1372]	trpm1a		protein_coding	protein_coding	ensembl_havana	membrane
ENSDARG00000036214	ENSDART00000052603	dre-miR-124-4-5p	up	166	-25.09	166	-25.09	132098	22	2035	1593	ENSDART00000052603	deleted in azoospermia-like [Source:ZFIN;Acc:ZDB-GENE-000405-6]	dazl		protein_coding	protein_coding	ensembl_havana	nucleic acid binding
ENSDARG00000036239	ENSDART00000052641	dre-miR-16b	up	163	-24.19	163	-24.19	310045	22	1974	165	ENSDART00000052641	glycine amidinotransferase (L-arginine:glycine amidinotransferase) [Source:ZFIN;Acc:ZDB-GENE-021015-1]	gatm		protein_coding	protein_coding	ensembl_havana	amidinotransferase activity
ENSDARG00000007744	ENSDART00000052645	dre-miR-212-5p	up	171	-27.5	171	-27.5	520165	23	2653	394	ENSDART00000052645	TSR1, 20S rRNA accumulation, homolog (S. cerevisiae) [Source:ZFIN;Acc:ZDB-GENE-030131-3762]	tsr1		protein_coding	protein_coding	ensembl_havana	nucleus
ENSDARG00000000906	ENSDART00000052660	dre-miR-735-3p	down	155	-27.54	155	-27.54	1334426	22	1487	1104	ENSDART00000052660	src kinase associated phosphoprotein 2 [Source:ZFIN;Acc:ZDB-GENE-030616-438]	skap2		protein_coding	protein_coding	ensembl_havana	cytoplasm
ENSDARG00000036257	ENSDART00000052666	dre-miR-735-3p	down	308	-46.13	161	-24.61	1325515	22	7309	4875 1022	ENSDART00000052666	RAS protein activator like 2 [Source:ZFIN;Acc:ZDB-GENE-070912-180]	rasal2		protein_coding	protein_coding	ensembl_havana	signal transduction
ENSDARG00000036345	ENSDART00000052805	dre-miR-15a-5p	up	301	-37.52	161	-24.61	216528	22	2740	909 1002	ENSDART00000052805	cap methyltransferase 2 [Source:ZFIN;Acc:ZDB-GENE-040426-2775]	cmtr2		protein_coding	protein_coding	ensembl_havana	transferase activity
ENSDARG00000036422	ENSDART00000052909	dre-miR-92b-3p	down	172	-28.05	172	-28.05	1354392	22	4623	1186	ENSDART00000052909	netrin 5 [Source:ZFIN;Acc:ZDB-GENE-130530-593]	ntn5		protein_coding	protein_coding	ensembl_havana	extracellular region
ENSDARG00000070981	ENSDART00000052915	dre-miR-2185-5p	up	439	-63.29	152	-24.54	596029	21	12625	5911 9660 2885	ENSDART00000052915	ash1 (absent, small, or homeotic)-like (Drosophila) [Source:ZFIN;Acc:ZDB-GENE-030131-6101]	ash1l		protein_coding	protein_coding	ensembl_havana	transferase activity
ENSDARG00000036426	ENSDART00000052916	dre-miR-193b-5p	up	171	-28.54	171	-28.54	474836	21	2137	1045	ENSDART00000052916				protein_coding	protein_coding	ensembl_havana	metal ion binding
ENSDARG00000036445	ENSDART00000052942	dre-miR-107a-5p	up	330	-40.43	173	-24.92	61443	23	4845	1498 334	ENSDART00000052942	serine (or cysteine) peptidase inhibitor, clade H, member 2 [Source:ZFIN;Acc:ZDB-GENE-050417-12]	serpinh2		protein_coding	protein_coding	ensembl_havana	negative regulation of endopeptidase activity
ENSDARG00000036445	ENSDART00000052942	dre-miR-16b	up	325	-44.02	164	-24.37	319758	22	4845	1173 4649	ENSDART00000052942	serine (or cysteine) peptidase inhibitor, clade H, member 2 [Source:ZFIN;Acc:ZDB-GENE-050417-12]	serpinh2		protein_coding	protein_coding	ensembl_havana	negative regulation of endopeptidase activity
ENSDARG00000036445	ENSDART00000052942	dre-miR-15a-5p	up	319	-44.65	170	-24.74	216432	22	4845	1169 4645	ENSDART00000052942	serine (or cysteine) peptidase inhibitor, clade H, member 2 [Source:ZFIN;Acc:ZDB-GENE-050417-12]	serpinh2		protein_coding	protein_coding	ensembl_havana	negative regulation of endopeptidase activity
ENSDARG00000036471	ENSDART00000052992	dre-miR-2185-5p	up	163	-25.83	163	-25.83	590283	21	1294	712	ENSDART00000052992	DAN domain family, member 5 [Source:ZFIN;Acc:ZDB-GENE-040421-2]	dand5		protein_coding	protein_coding	ensembl_havana	protein binding
ENSDARG00000036541	ENSDART00000053095	dre-miR-183-5p	up	306	-40.75	162	-24.88	446485	23	3541	2441 1965	ENSDART00000053095	rhomboid 5 homolog 1a (Drosophila) [Source:ZFIN;Acc:ZDB-GENE-040704-75]	rhbdf1a		protein_coding	protein_coding	ensembl_havana	transport
ENSDARG00000036619	ENSDART00000053184	dre-miR-2185-5p	up	152	-26.46	152	-26.46	605951	21	1494	97	ENSDART00000053184	mannosyl (beta-1,4-)-glycoprotein beta-1,4-N-acetylglucosaminyltransferase b [Source:ZFIN;Acc:ZDB-GENE-130820-2]	mgat3b		protein_coding	protein_coding	ensembl	membrane
ENSDARG00000057142	ENSDART00000053213	dre-miR-107a-5p	up	172	-24.65	172	-24.65	60597	23	835	442	ENSDART00000053213	zgc:194252 [Source:ZFIN;Acc:ZDB-GENE-081022-86]	zgc:194252		protein_coding	protein_coding	ensembl_havana	biological_process
ENSDARG00000036687	ENSDART00000053284	dre-miR-193b-5p	up	157	-24.39	157	-24.39	487394	21	5444	1143	ENSDART00000053284	B-cell CLL/lymphoma 9 [Source:ZFIN;Acc:ZDB-GENE-090313-135]	bcl9		protein_coding	protein_coding	ensembl_havana	transcription coactivator activity
ENSDARG00000036687	ENSDART00000053284	dre-miR-729	up	156	-25.28	156	-25.28	900698	24	5444	4950	ENSDART00000053284	B-cell CLL/lymphoma 9 [Source:ZFIN;Acc:ZDB-GENE-090313-135]	bcl9		protein_coding	protein_coding	ensembl_havana	transcription coactivator activity
ENSDARG00000036793	ENSDART00000053422	dre-miR-15a-5p	up	178	-28.55	178	-28.55	236600	22	3828	275	ENSDART00000053422	tubulin tyrosine ligase-like family, member 5 [Source:ZFIN;Acc:ZDB-GENE-100922-236]	ttll5		protein_coding	protein_coding	ensembl_havana	cellular protein modification process
ENSDARG00000036811	ENSDART00000053447	dre-miR-735-3p	down	166	-26.13	166	-26.13	1316927	22	2444	1147	ENSDART00000053447	interferon-related developmental regulator 2 [Source:ZFIN;Acc:ZDB-GENE-040801-140]	ifrd2		protein_coding	protein_coding	ensembl_havana	cellular_component
ENSDARG00000036811	ENSDART00000053447	dre-miR-16b	up	294	-42.2	152	-25.63	335330	22	2444	875 719	ENSDART00000053447	interferon-related developmental regulator 2 [Source:ZFIN;Acc:ZDB-GENE-040801-140]	ifrd2		protein_coding	protein_coding	ensembl_havana	cellular_component
ENSDARG00000036852	ENSDART00000053502	dre-miR-124-4-5p	up	168	-25.03	168	-25.03	134846	22	1141	875	ENSDART00000053502	decapping exoribonuclease [Source:HGNC Symbol;Acc:HGNC:2992]	DXO		protein_coding	protein_coding	ensembl
ENSDARG00000036852	ENSDART00000053502	dre-miR-363-3p	up	172	-25.77	172	-25.77	806465	22	1141	1068	ENSDART00000053502	decapping exoribonuclease [Source:HGNC Symbol;Acc:HGNC:2992]	DXO		protein_coding	protein_coding	ensembl
ENSDARG00000036864	ENSDART00000053527	dre-miR-7146-3p	down	162	-26.13	162	-26.13	1201715	22	2072	1231	ENSDART00000053527	solute carrier family 34 (type II sodium/phosphate cotransporter), member 2b [Source:ZFIN;Acc:ZDB-GENE-030709-1]	slc34a2b		protein_coding	protein_coding	ensembl	membrane
ENSDARG00000036864	ENSDART00000053527	dre-miR-2185-5p	up	158	-26.29	158	-26.29	581759	21	2072	240	ENSDART00000053527	solute carrier family 34 (type II sodium/phosphate cotransporter), member 2b [Source:ZFIN;Acc:ZDB-GENE-030709-1]	slc34a2b		protein_coding	protein_coding	ensembl	membrane
ENSDARG00000036952	ENSDART00000053661	dre-miR-7146-3p	down	474	-62.64	169	-28.83	1201025	22	1932	959 1527 650	ENSDART00000053661				protein_coding	protein_coding	ensembl_havana	membrane
ENSDARG00000037062	ENSDART00000053871	dre-miR-489	up	159	-24.22	159	-24.22	838497	23	1814	216	ENSDART00000053871	desert hedgehog [Source:ZFIN;Acc:ZDB-GENE-990714-5]	dhh		protein_coding	protein_coding	ensembl_havana	plasma membrane
ENSDARG00000037108	ENSDART00000053936	dre-miR-212-5p	up	318	-46.31	161	-24.92	565930	23	684	335 497	ENSDART00000053936	prefoldin subunit 6 [Source:ZFIN;Acc:ZDB-GENE-040426-1589]	pfdn6		protein_coding	protein_coding	ensembl_havana	cytoplasm
ENSDARG00000037121	ENSDART00000053963	dre-miR-363-3p	up	164	-24.31	164	-24.31	818593	22	2035	609	ENSDART00000053963	methionine adenosyltransferase II, alpha b [Source:ZFIN;Acc:ZDB-GENE-050327-6]	mat2ab		protein_coding	protein_coding	ensembl_havana	transferase activity
ENSDARG00000037154	ENSDART00000054020	dre-miR-183-5p	up	330	-46.83	171	-26.35	454683	23	4747	967 2909	ENSDART00000054020	human immunodeficiency virus type I enhancer binding protein 3b [Source:ZFIN;Acc:ZDB-GENE-100922-42]	hivep3b		protein_coding	protein_coding	ensembl_havana	nucleic acid binding
ENSDARG00000037158	ENSDART00000054026	dre-miR-735-3p	down	307	-38.32	156	-25.54	1333991	22	2049	348 116	ENSDART00000054026	regulator of chromosome condensation 1 [Source:ZFIN;Acc:ZDB-GENE-040426-2216]	rcc1		protein_coding	protein_coding	ensembl_havana	biological_process
ENSDARG00000037177	ENSDART00000054064	dre-miR-735-3p	down	152	-24.47	152	-24.47	1313530	22	5966	4103	ENSDART00000054064	zinc finger CCCH-type containing 13 [Source:ZFIN;Acc:ZDB-GENE-040426-1619]	zc3h13		protein_coding	protein_coding	ensembl_havana	metal ion binding
ENSDARG00000037229	ENSDART00000054153	dre-miR-146b	down	167	-29.78	167	-29.78	1039078	22	1143	1018	ENSDART00000054153	density-regulated protein [Source:ZFIN;Acc:ZDB-GENE-040718-450]	denr		protein_coding	protein_coding	ensembl	translation
ENSDARG00000037284	ENSDART00000054237	dre-miR-212-5p	up	160	-24.4	160	-24.4	529609	23	1701	483	ENSDART00000054237	prostaglandin E synthase 3a (cytosolic) [Source:ZFIN;Acc:ZDB-GENE-040426-2200]	ptges3a		protein_coding	protein_coding	ensembl_havana
ENSDARG00000028533	ENSDART00000054274	dre-miR-2185-5p	up	449	-66.7	153	-25.26	597116	21	17680	15385 15868 2101	ENSDART00000054274	microtubule-actin crosslinking factor 1a [Source:ZFIN;Acc:ZDB-GENE-030131-3606]	macf1a		protein_coding	protein_coding	ensembl_havana	actin binding
ENSDARG00000000606	ENSDART00000054388	dre-miR-735-3p	down	1027	-110.41	153	-24.35	1314756	22	12667	2458 2994 10315 7804 2611 8095 8557	ENSDART00000054388	dynein, axonemal, heavy chain 6 [Source:ZFIN;Acc:ZDB-GENE-030616-623]	dnah6		protein_coding	protein_coding	ensembl_havana	ATP binding
ENSDARG00000000606	ENSDART00000054388	dre-miR-7146-3p	down	471	-58.39	168	-25.76	1211430	22	12667	2961 10454 7908	ENSDART00000054388	dynein, axonemal, heavy chain 6 [Source:ZFIN;Acc:ZDB-GENE-030616-623]	dnah6		protein_coding	protein_coding	ensembl_havana	ATP binding
ENSDARG00000037408	ENSDART00000054437	dre-miR-15a-5p	up	906	-102.59	165	-25.99	255612	22	4554	4273 4472 735 4431 3624 2898	ENSDART00000054437	TBC1 domain family, member 10C [Source:ZFIN;Acc:ZDB-GENE-130125-1]	tbc1d10c		protein_coding	protein_coding	havana	intracellular
ENSDARG00000037409	ENSDART00000054440	dre-miR-16b	up	327	-52.42	165	-28.93	331437	22	2139	1074 364	ENSDART00000054440	transmembrane protein 144a [Source:ZFIN;Acc:ZDB-GENE-040822-12]	tmem144a		protein_coding	protein_coding	ensembl_havana	membrane
ENSDARG00000037429	ENSDART00000054472	dre-miR-16b	up	305	-43.04	155	-25.85	331401	22	4633	923 793	ENSDART00000054472	tolloid-like 1 [Source:ZFIN;Acc:ZDB-GENE-041020-1]	tll1		protein_coding	protein_coding	ensembl_havana	metal ion binding
ENSDARG00000037528	ENSDART00000054652	dre-miR-2185-5p	up	153	-26.33	153	-26.33	585834	21	1443	946	ENSDART00000054652	si:ch211-191a24.4 [Source:ZFIN;Acc:ZDB-GENE-030131-4489]	si:ch211-191a24.4		protein_coding	protein_coding	ensembl_havana	membrane
ENSDARG00000037532	ENSDART00000054653	dre-miR-15a-5p	up	456	-54.52	161	-24.25	223367	22	2666	1054 1449 670	ENSDART00000054653	MCM3 minichromosome maintenance deficient 3 (S. cerevisiae), like [Source:ZFIN;Acc:ZDB-GENE-040121-2]	mcm3l		protein_coding	protein_coding	ensembl_havana	nucleotide binding
ENSDARG00000037628	ENSDART00000054803	dre-miR-489	up	328	-44.46	184	-29.69	874873	23	2637	740 2004	ENSDART00000054803	tRNA phosphotransferase 1 [Source:ZFIN;Acc:ZDB-GENE-050227-16]	trpt1		protein_coding	protein_coding	ensembl_havana	transferase activity
ENSDARG00000092609	ENSDART00000054867	dre-miR-15a-5p	up	159	-24	159	-24	254664	22	1866	211	ENSDART00000054867	ancient ubiquitous protein 1 [Source:ZFIN;Acc:ZDB-GENE-030131-3375]	aup1		protein_coding	protein_coding	ensembl_havana	membrane
ENSDARG00000075058	ENSDART00000054982	dre-miR-729	up	168	-29.29	168	-29.29	927504	24	2754	1485	ENSDART00000054982	gamma-aminobutyric acid (GABA) A receptor, alpha 6a [Source:ZFIN;Acc:ZDB-GENE-040426-1692]	gabra6a		protein_coding	protein_coding	ensembl_havana	membrane
ENSDARG00000053454	ENSDART00000055035	dre-miR-2185-5p	up	151	-25.15	151	-25.15	605899	21	2916	2475	ENSDART00000055035	contactin 3b [Source:ZFIN;Acc:ZDB-GENE-130530-645]	cntn3b		protein_coding	protein_coding	ensembl	cell adhesion
ENSDARG00000053454	ENSDART00000055035	dre-miR-735-3p	down	308	-44.59	158	-26.54	1329181	22	2916	472 1854	ENSDART00000055035	contactin 3b [Source:ZFIN;Acc:ZDB-GENE-130530-645]	cntn3b		protein_coding	protein_coding	ensembl	cell adhesion
ENSDARG00000037782	ENSDART00000055055	dre-miR-729	up	164	-24.46	164	-24.46	910339	24	1902	1075	ENSDART00000055055	SRY (sex determining region Y)-box 8b [Source:ZFIN;Acc:ZDB-GENE-031114-1]	sox8b		protein_coding	protein_coding	ensembl_havana	regulation of transcription, DNA-templated
ENSDARG00000037782	ENSDART00000055055	dre-miR-2185-5p	up	152	-27.52	152	-27.52	600361	21	1902	928	ENSDART00000055055	SRY (sex determining region Y)-box 8b [Source:ZFIN;Acc:ZDB-GENE-031114-1]	sox8b		protein_coding	protein_coding	ensembl_havana	regulation of transcription, DNA-templated
ENSDARG00000037790	ENSDART00000055064	dre-miR-2185-5p	up	161	-33.13	161	-33.13	599969	21	840	241	ENSDART00000055064	parvalbumin 8 [Source:ZFIN;Acc:ZDB-GENE-030805-3]	pvalb8		protein_coding	protein_coding	ensembl_havana	metal ion binding
ENSDARG00000037837	ENSDART00000055134	dre-miR-16b	up	433	-55.25	150	-24.54	323484	22	4949	39 1910 1533	ENSDART00000055134	opioid growth factor receptor [Source:ZFIN;Acc:ZDB-GENE-030131-377]	ogfr		protein_coding	protein_coding	ensembl_havana	membrane
ENSDARG00000037837	ENSDART00000055134	dre-miR-7146-3p	down	170	-24.54	170	-24.54	1201755	22	4949	2263	ENSDART00000055134	opioid growth factor receptor [Source:ZFIN;Acc:ZDB-GENE-030131-377]	ogfr		protein_coding	protein_coding	ensembl_havana	membrane
ENSDARG00000037889	ENSDART00000055225	dre-miR-2185-5p	up	158	-26.09	158	-26.09	600140	21	1953	487	ENSDART00000055225	wingless-type MMTV integration site family, member 9B [Source:ZFIN;Acc:ZDB-GENE-080201-1]	wnt9b		protein_coding	protein_coding	ensembl_havana	extracellular region
ENSDARG00000038005	ENSDART00000055393	dre-miR-2185-5p	up	293	-49.22	153	-25.15	600646	21	2722	1349 689	ENSDART00000055393	mediator complex subunit 25 [Source:ZFIN;Acc:ZDB-GENE-040426-2850]	med25		protein_coding	protein_coding	ensembl_havana
ENSDARG00000038006	ENSDART00000055395	dre-miR-2185-5p	up	295	-42.52	152	-27.01	610332	21	1330	206 845	ENSDART00000055395	odd-skipped related transciption factor 2 [Source:ZFIN;Acc:ZDB-GENE-050417-183]	osr2		protein_coding	protein_coding	ensembl	nucleic acid binding
ENSDARG00000038040	ENSDART00000055443	dre-miR-489	up	178	-29.66	178	-29.66	865921	23	1964	1744	ENSDART00000055443	thiamin pyrophosphokinase 1 [Source:ZFIN;Acc:ZDB-GENE-041010-176]	tpk1		protein_coding	protein_coding	ensembl_havana	transferase activity
ENSDARG00000038066	ENSDART00000055490	dre-miR-2185-5p	up	150	-24.92	150	-24.92	599936	21	1933	898	ENSDART00000055490	karyopherin alpha 2 (RAG cohort 1, importin alpha 1) [Source:ZFIN;Acc:ZDB-GENE-040718-22]	kpna2		protein_coding	protein_coding	ensembl_havana	transport
ENSDARG00000038076	ENSDART00000055510	dre-miR-183-5p	up	162	-26.64	162	-26.64	450722	23	954	203	ENSDART00000055510	reactive oxygen species modulator 1 [Source:ZFIN;Acc:ZDB-GENE-040426-1768]	romo1		protein_coding	protein_coding	ensembl_havana	membrane
ENSDARG00000038076	ENSDART00000055510	dre-miR-15a-5p	up	153	-24.16	153	-24.16	244070	22	954	694	ENSDART00000055510	reactive oxygen species modulator 1 [Source:ZFIN;Acc:ZDB-GENE-040426-1768]	romo1		protein_coding	protein_coding	ensembl_havana	membrane
ENSDARG00000038089	ENSDART00000055528	dre-miR-15a-5p	up	453	-66.11	156	-25.25	238092	22	1568	717 637 656	ENSDART00000055528	transmembrane protein 114 [Source:HGNC Symbol;Acc:HGNC:33227]	TMEM114		protein_coding	protein_coding	ensembl	membrane
ENSDARG00000038113	ENSDART00000055564	dre-miR-193b-5p	up	159	-24.33	159	-24.33	476852	21	1816	693	ENSDART00000055564	regulation of nuclear pre-mRNA domain containing 1B [Source:ZFIN;Acc:ZDB-GENE-030131-355]	rprd1b		protein_coding	protein_coding	ensembl_havana
ENSDARG00000076933	ENSDART00000055593	dre-miR-2185-5p	up	153	-27.13	153	-27.13	579300	21	2256	979	ENSDART00000055593	aldehyde dehydrogenase 1 family, member A3 [Source:ZFIN;Acc:ZDB-GENE-061128-2]	aldh1a3		protein_coding	protein_coding	ensembl_havana	metabolic process
ENSDARG00000015552	ENSDART00000055619	dre-miR-193b-5p	up	155	-25.66	155	-25.66	493060	21	5370	2122	ENSDART00000055619	phosphatase and actin regulator 4a [Source:ZFIN;Acc:ZDB-GENE-051030-69]	phactr4a		protein_coding	protein_coding	ensembl_havana	actin binding
ENSDARG00000028663	ENSDART00000055681	dre-miR-2185-5p	up	303	-45.96	159	-24.77	612530	21	3733	1881 2445	ENSDART00000055681	TEK tyrosine kinase, endothelial [Source:ZFIN;Acc:ZDB-GENE-990415-56]	tek		protein_coding	protein_coding	ensembl_havana	transferase activity
ENSDARG00000028663	ENSDART00000055681	dre-miR-735-3p	down	151	-24.82	151	-24.82	1335812	22	3733	3073	ENSDART00000055681	TEK tyrosine kinase, endothelial [Source:ZFIN;Acc:ZDB-GENE-990415-56]	tek		protein_coding	protein_coding	ensembl_havana	transferase activity
ENSDARG00000038225	ENSDART00000055742	dre-miR-124-4-5p	up	170	-27.65	170	-27.65	126899	22	2636	1739	ENSDART00000055742	NRAS proto-oncogene, GTPase [Source:ZFIN;Acc:ZDB-GENE-990415-166]	nras		protein_coding	protein_coding	ensembl_havana	membrane
ENSDARG00000038237	ENSDART00000055756	dre-miR-183-5p	up	165	-24.01	165	-24.01	442499	23	2620	494	ENSDART00000055756	TBC1 domain family, member 12a [Source:ZFIN;Acc:ZDB-GENE-030131-3920]	tbc1d12a		protein_coding	protein_coding	ensembl_havana	autophagosome
ENSDARG00000034427	ENSDART00000055780	dre-miR-2185-5p	up	157	-24.4	157	-24.4	601215	21	2146	615	ENSDART00000055780	Jupiter microtubule associated homolog 2 [Source:ZFIN;Acc:ZDB-GENE-030131-599]	jpt2		protein_coding	protein_coding	ensembl_havana	biological_process
ENSDARG00000038270	ENSDART00000055817	dre-miR-729	up	158	-24.53	158	-24.53	927753	24	4242	1161	ENSDART00000055817				protein_coding	protein_coding	ensembl_havana	membrane
ENSDARG00000038293	ENSDART00000055848	dre-miR-146b	down	162	-26.02	162	-26.02	1070087	22	1528	1369	ENSDART00000055848	zgc:103559 [Source:ZFIN;Acc:ZDB-GENE-041212-22]	zgc:103559		protein_coding	protein_coding	ensembl_havana	cytoplasm
ENSDARG00000038348	ENSDART00000055932	dre-miR-183-5p	up	165	-26.13	165	-26.13	431299	23	3096	365	ENSDART00000055932	phosphatidylinositol glycan anchor biosynthesis, class H [Source:ZFIN;Acc:ZDB-GENE-040718-303]	pigh		protein_coding	protein_coding	ensembl	membrane
ENSDARG00000038386	ENSDART00000056005	dre-miR-301b-5p	up	444	-52.16	150	-24.08	634371	21	1977	249 1644 868	ENSDART00000056005	achaete-scute family bHLH transcription factor 1a [Source:ZFIN;Acc:ZDB-GENE-980526-90]	ascl1a		protein_coding	protein_coding	ensembl_havana	protein dimerization activity
ENSDARG00000038386	ENSDART00000056005	dre-miR-212-5p	up	161	-24.28	161	-24.28	531045	23	1977	873	ENSDART00000056005	achaete-scute family bHLH transcription factor 1a [Source:ZFIN;Acc:ZDB-GENE-980526-90]	ascl1a		protein_coding	protein_coding	ensembl_havana	protein dimerization activity
ENSDARG00000038397	ENSDART00000056034	dre-miR-338-5p	up	165	-26.58	165	-26.58	757415	25	2539	1516	ENSDART00000056034	RNA polymerase II associated protein 2 [Source:ZFIN;Acc:ZDB-GENE-050522-420]	rpap2		protein_coding	protein_coding	ensembl_havana	metal ion binding
ENSDARG00000038398	ENSDART00000056035	dre-miR-92b-3p	down	170	-33.16	170	-33.16	1374691	22	763	446	ENSDART00000056035				protein_coding	protein_coding	ensembl	cytoplasm
ENSDARG00000038428	ENSDART00000056080	dre-miR-301b-5p	up	475	-50.86	166	-25.84	657971	21	6026	4236 1573 3210	ENSDART00000056080	sulfatase 1 [Source:ZFIN;Acc:ZDB-GENE-030131-9242]	sulf1		protein_coding	protein_coding	ensembl_havana	catalytic activity
ENSDARG00000038428	ENSDART00000056081	dre-miR-301b-5p	up	321	-37.49	166	-25.84	658499	21	4584	3881 1306	ENSDART00000056081	sulfatase 1 [Source:ZFIN;Acc:ZDB-GENE-030131-9242]	sulf1		protein_coding	protein_coding	ensembl_havana	catalytic activity
ENSDARG00000038500	ENSDART00000056180	dre-miR-183-5p	up	161	-24.76	161	-24.76	439152	23	1229	603	ENSDART00000056180	centrosomal protein 41 [Source:ZFIN;Acc:ZDB-GENE-040704-35]	cep41		protein_coding	protein_coding	ensembl_havana	transport
ENSDARG00000038569	ENSDART00000056305	dre-miR-30a-5p	up	307	-36.59	159	-24.46	706670	22	2514	1525 1573	ENSDART00000056305	frizzled class receptor 8b [Source:ZFIN;Acc:ZDB-GENE-000328-4]	fzd8b		protein_coding	protein_coding	ensembl_havana	membrane
ENSDARG00000010583	ENSDART00000056402	dre-miR-2185-5p	up	153	-24.8	153	-24.8	602511	21	3814	1614	ENSDART00000056402	par-3 family cell polarity regulator alpha, b [Source:ZFIN;Acc:ZDB-GENE-030925-47]	pard3ab		protein_coding	protein_coding	ensembl_havana	camera-type eye development
ENSDARG00000069397	ENSDART00000056432	dre-miR-193b-5p	up	160	-25.71	160	-25.71	467812	21	7250	5562	ENSDART00000056432	zinc finger, SWIM-type containing 8 [Source:ZFIN;Acc:ZDB-GENE-050320-59]	zswim8		protein_coding	protein_coding	ensembl_havana	cellular_component
ENSDARG00000038666	ENSDART00000056453	dre-miR-735-3p	down	153	-24.77	153	-24.77	1326047	22	1299	591	ENSDART00000056453	insulin-like growth factor binding protein 1b [Source:ZFIN;Acc:ZDB-GENE-081210-3]	igfbp1b		protein_coding	protein_coding	ensembl_havana	insulin-like growth factor binding
ENSDARG00000038737	ENSDART00000056570	dre-miR-107a-5p	up	320	-43.57	160	-24.24	64146	23	4547	1027 1099	ENSDART00000056570	PHD finger protein 20, b [Source:ZFIN;Acc:ZDB-GENE-040822-33]	phf20b		protein_coding	protein_coding	ensembl_havana	nucleic acid binding
ENSDARG00000038882	ENSDART00000056765	dre-miR-489	up	158	-24.79	158	-24.79	831010	23	4190	2481	ENSDART00000056765	structural maintenance of chromosomes 4 [Source:ZFIN;Acc:ZDB-GENE-020419-21]	smc4		protein_coding	protein_coding	ensembl_havana	ATP binding
ENSDARG00000038905	ENSDART00000056795	dre-miR-2185-5p	up	151	-29.16	151	-29.16	602101	21	2973	2628	ENSDART00000056795	HECT domain containing 3 [Source:ZFIN;Acc:ZDB-GENE-031118-179]	hectd3		protein_coding	protein_coding	ensembl_havana	transferase activity
ENSDARG00000038909	ENSDART00000056801	dre-miR-15a-5p	up	168	-24.82	168	-24.82	240821	22	4040	445	ENSDART00000056801	male-specific lethal 2 homolog a (Drosophila) [Source:ZFIN;Acc:ZDB-GENE-070912-449]	msl2a		protein_coding	protein_coding	ensembl_havana	protein ubiquitination
ENSDARG00000038955	ENSDART00000056864	dre-miR-735-3p	down	162	-24.17	162	-24.17	1325006	22	1203	880	ENSDART00000056864	Pim proto-oncogene, serine/threonine kinase, related 68 [Source:ZFIN;Acc:ZDB-GENE-070912-431]	pimr68		protein_coding	protein_coding	ensembl_havana	ATP binding
ENSDARG00000038978	ENSDART00000056896	dre-miR-363-3p	up	323	-37.78	171	-24.92	809845	22	1948	1002 1253	ENSDART00000056896	DnaJ (Hsp40) homolog, subfamily B, member 4 [Source:ZFIN;Acc:ZDB-GENE-040801-192]	dnajb4		protein_coding	protein_coding	ensembl_havana	cellular_component
ENSDARG00000070414	ENSDART00000056913	dre-miR-15a-5p	up	323	-39.39	166	-25.57	222526	22	1368	378 163	ENSDART00000056913	si:dkey-61f9.1 [Source:ZFIN;Acc:ZDB-GENE-041210-13]	si:dkey-61f9.1		protein_coding	protein_coding	ensembl_havana
ENSDARG00000012914	ENSDART00000057216	dre-miR-363-3p	up	170	-25.46	170	-25.46	810610	22	10438	949	ENSDART00000057216	Rho guanine nucleotide exchange factor (GEF) 4 [Source:ZFIN;Acc:ZDB-GENE-070912-575]	arhgef4		protein_coding	protein_coding	ensembl_havana	intracellular
ENSDARG00000075815	ENSDART00000057258	dre-miR-15a-5p	up	624	-75.8	162	-24.18	243250	22	4308	3155 379 2483 1921	ENSDART00000057258	solute carrier family 12 (potassium/chloride transporter), member 5a [Source:ZFIN;Acc:ZDB-GENE-120927-3]	slc12a5a		protein_coding	protein_coding	ensembl_havana	membrane
ENSDARG00000039232	ENSDART00000057318	dre-miR-489	up	316	-40.58	163	-26.04	827977	23	3853	3522 332	ENSDART00000057318	dual specificity phosphatase 8b [Source:ZFIN;Acc:ZDB-GENE-120914-3]	dusp8b		protein_coding	protein_coding	ensembl_havana	protein tyrosine phosphatase activity
ENSDARG00000039270	ENSDART00000057379	dre-miR-212-5p	up	155	-25.7	155	-25.7	518730	23	1804	1085	ENSDART00000057379	vesicle transport through interaction with t-SNAREs 1B [Source:ZFIN;Acc:ZDB-GENE-040426-1148]	vti1b		protein_coding	protein_coding	ensembl_havana	membrane
ENSDARG00000039279	ENSDART00000057386	dre-miR-2185-5p	up	158	-28.08	158	-28.08	571693	21	2933	2047	ENSDART00000057386	golgin A5 [Source:ZFIN;Acc:ZDB-GENE-040426-2749]	golga5		protein_coding	protein_coding	ensembl_havana	membrane
ENSDARG00000039335	ENSDART00000057484	dre-miR-124-4-5p	up	159	-28.19	159	-28.19	151174	22	6410	1937	ENSDART00000057484	ST6 beta-galactosamide alpha-2,6-sialyltranferase 2a [Source:ZFIN;Acc:ZDB-GENE-060322-4]	st6gal2a		protein_coding	protein_coding	ensembl_havana	sialyltransferase activity
ENSDARG00000039335	ENSDART00000057484	dre-miR-2185-5p	up	313	-51.69	163	-33.58	616141	21	6410	1496 1606	ENSDART00000057484	ST6 beta-galactosamide alpha-2,6-sialyltranferase 2a [Source:ZFIN;Acc:ZDB-GENE-060322-4]	st6gal2a		protein_coding	protein_coding	ensembl_havana	sialyltransferase activity
ENSDARG00000039335	ENSDART00000057484	dre-miR-735-3p	down	150	-27.24	150	-27.24	1339423	22	6410	5808	ENSDART00000057484	ST6 beta-galactosamide alpha-2,6-sialyltranferase 2a [Source:ZFIN;Acc:ZDB-GENE-060322-4]	st6gal2a		protein_coding	protein_coding	ensembl_havana	sialyltransferase activity
ENSDARG00000039374	ENSDART00000057541	dre-miR-15a-5p	up	311	-39.26	168	-25.63	251110	22	1761	52 602	ENSDART00000057541	apolipoprotein O-like [Source:ZFIN;Acc:ZDB-GENE-050327-76]	apool		protein_coding	protein_coding	ensembl_havana	membrane
ENSDARG00000039412	ENSDART00000057590	dre-miR-212-5p	up	163	-24.92	163	-24.92	540795	23	1419	919	ENSDART00000057590	DMRT-like family A2 [Source:ZFIN;Acc:ZDB-GENE-041116-2]	dmrta2		protein_coding	protein_coding	ensembl_havana	transcription factor activity, sequence-specific DNA binding
ENSDARG00000039453	ENSDART00000057640	dre-miR-100-5p	down	150	-24.65	150	-24.65	1014677	22	1808	1570	ENSDART00000057640	dehydrogenase/reductase (SDR family) member 7Ca [Source:ZFIN;Acc:ZDB-GENE-050320-114]	dhrs7ca		protein_coding	protein_coding	ensembl_havana	membrane
ENSDARG00000039578	ENSDART00000057823	dre-miR-735-3p	down	161	-24.85	161	-24.85	1328782	22	2476	2354	ENSDART00000057823	proliferation-associated 2G4, a [Source:ZFIN;Acc:ZDB-GENE-030616-161]	pa2g4a		protein_coding	protein_coding	ensembl_havana	cytoplasm
ENSDARG00000039578	ENSDART00000057823	dre-miR-146b	down	162	-26.22	162	-26.22	1070467	22	2476	283	ENSDART00000057823	proliferation-associated 2G4, a [Source:ZFIN;Acc:ZDB-GENE-030616-161]	pa2g4a		protein_coding	protein_coding	ensembl_havana	cytoplasm
ENSDARG00000057374	ENSDART00000057867	dre-miR-729	up	157	-24.85	157	-24.85	879878	24	1576	1195	ENSDART00000057867	sideroflexin 3 [Source:ZFIN;Acc:ZDB-GENE-070112-2092]	sfxn3		protein_coding	protein_coding	ensembl_havana	membrane
ENSDARG00000039667	ENSDART00000057983	dre-miR-2185-5p	up	153	-28.8	153	-28.8	575849	21	1280	823	ENSDART00000057983	mitochondrial ribosomal protein L38 [Source:ZFIN;Acc:ZDB-GENE-040426-2373]	mrpl38		protein_coding	protein_coding	ensembl_havana
ENSDARG00000053127	ENSDART00000058020	dre-miR-193b-5p	up	160	-26.71	160	-26.71	480675	21	4197	84	ENSDART00000058020	helicase (DNA) B [Source:ZFIN;Acc:ZDB-GENE-030729-16]	helb		protein_coding	protein_coding	ensembl_havana	cytoplasm
ENSDARG00000073716	ENSDART00000058066	dre-miR-735-3p	down	151	-24.73	151	-24.73	1293967	22	2457	1790	ENSDART00000058066	carboxypeptidase X (M14 family), member 1a [Source:ZFIN;Acc:ZDB-GENE-030131-5284]	cpxm1a		protein_coding	protein_coding	ensembl_havana	proteolysis
ENSDARG00000039756	ENSDART00000058106	dre-miR-489	up	171	-24.81	171	-24.81	829719	23	3241	94	ENSDART00000058106	PROP paired-like homeobox 1 [Source:ZFIN;Acc:ZDB-GENE-081107-40]	prop1		protein_coding	protein_coding	ensembl_havana	regulation of transcription, DNA-templated
ENSDARG00000014320	ENSDART00000058171	dre-miR-2185-5p	up	158	-25.84	158	-25.84	599954	21	3372	2194	ENSDART00000058171	guanylate cyclase 2C [Source:ZFIN;Acc:ZDB-GENE-091118-67]	gucy2c		protein_coding	protein_coding	ensembl_havana	membrane
ENSDARG00000039913	ENSDART00000058383	dre-miR-183-5p	up	162	-24.04	162	-24.04	454809	23	1113	723	ENSDART00000058383	transmembrane protein 147 [Source:ZFIN;Acc:ZDB-GENE-040718-187]	tmem147		protein_coding	protein_coding	ensembl_havana	membrane
ENSDARG00000039974	ENSDART00000058485	dre-miR-729	up	162	-25.72	162	-25.72	897482	24	4752	280	ENSDART00000058485	retinoic acid induced 14 [Source:ZFIN;Acc:ZDB-GENE-040718-235]	rai14		protein_coding	protein_coding	ensembl_havana	cellular_component
ENSDARG00000039974	ENSDART00000058487	dre-miR-729	up	162	-25.72	162	-25.72	898255	24	1174	312	ENSDART00000058487	retinoic acid induced 14 [Source:ZFIN;Acc:ZDB-GENE-040718-235]	rai14		protein_coding	protein_coding	ensembl_havana	cellular_component
ENSDARG00000040009	ENSDART00000058532	dre-miR-193b-5p	up	313	-48.99	169	-27.35	482461	21	5792	2441 1947	ENSDART00000058532	palladin, cytoskeletal associated protein [Source:ZFIN;Acc:ZDB-GENE-041014-252]	palld		protein_coding	protein_coding	ensembl_havana
ENSDARG00000040009	ENSDART00000058532	dre-miR-2185-5p	up	150	-26.5	150	-26.5	585787	21	5792	1128	ENSDART00000058532	palladin, cytoskeletal associated protein [Source:ZFIN;Acc:ZDB-GENE-041014-252]	palld		protein_coding	protein_coding	ensembl_havana
ENSDARG00000040081	ENSDART00000058620	dre-miR-735-3p	down	150	-24.28	150	-24.28	1334139	22	2151	1686	ENSDART00000058620	zona pellucida glycoprotein 3d tandem duplicate 1 [Source:ZFIN;Acc:ZDB-GENE-030131-5827]	zp3d.1		protein_coding	protein_coding	ensembl_havana	extracellular matrix
ENSDARG00000040087	ENSDART00000058627	dre-miR-2185-5p	up	158	-24.5	158	-24.5	575210	21	2575	904	ENSDART00000058627	erythrocyte membrane protein band 4.1 like 4A [Source:ZFIN;Acc:ZDB-GENE-990415-20]	epb41l4a		protein_coding	protein_coding	ensembl_havana	cytoskeleton
ENSDARG00000040110	ENSDART00000058665	dre-miR-107a-5p	up	650	-75.62	173	-24.14	59970	23	4950	1215 1 3942 3113	ENSDART00000058665	kinesin family member 20Bb [Source:ZFIN;Acc:ZDB-GENE-030131-9684]	kif20bb		protein_coding	protein_coding	ensembl_havana	nucleotide binding
ENSDARG00000040111	ENSDART00000058666	dre-miR-338-5p	up	180	-30.52	180	-30.52	764500	25	4300	2160	ENSDART00000058666	phosphatidylinositol 4-kinase, catalytic, beta [Source:ZFIN;Acc:ZDB-GENE-061013-96]	pi4kb		protein_coding	protein_coding	ensembl_havana	transferase activity
ENSDARG00000040133	ENSDART00000058703	dre-miR-735-3p	down	159	-24.17	159	-24.17	1330217	22	3687	801	ENSDART00000058703	atypical chemokine receptor 4b [Source:ZFIN;Acc:ZDB-GENE-051107-10]	ackr4b		protein_coding	protein_coding	ensembl_havana	membrane
ENSDARG00000040157	ENSDART00000058735	dre-miR-183-5p	up	166	-24.42	166	-24.42	453825	23	1725	151	ENSDART00000058735	glycosyltransferase 8 domain containing 1 [Source:ZFIN;Acc:ZDB-GENE-041114-23]	glt8d1		protein_coding	protein_coding	ensembl_havana	transferase activity
ENSDARG00000040156	ENSDART00000058736	dre-miR-338-5p	up	164	-25.65	164	-25.65	759219	25	4676	1313	ENSDART00000058736	glutamate receptor, metabotropic 4 [Source:ZFIN;Acc:ZDB-GENE-030131-5781]	grm4		protein_coding	protein_coding	ensembl	plasma membrane
ENSDARG00000040198	ENSDART00000058796	dre-miR-735-3p	down	292	-36.73	151	-24.19	1340342	22	3059	2866 757	ENSDART00000058796	follistatin-like 5 [Source:ZFIN;Acc:ZDB-GENE-070127-1]	fstl5		protein_coding	protein_coding	ensembl_havana	calcium ion binding
ENSDARG00000040250	ENSDART00000058880	dre-miR-107a-5p	up	312	-41.2	161	-25.35	74864	23	1324	548 795	ENSDART00000058880	si:ch211-132g1.1 [Source:ZFIN;Acc:ZDB-GENE-090313-24]	si:ch211-132g1.1		protein_coding	protein_coding	ensembl_havana	membrane
ENSDARG00000040257	ENSDART00000058892	dre-miR-100-5p	down	171	-25.83	171	-25.83	1028356	22	1572	871	ENSDART00000058892	solute carrier family 38, member 11 [Source:ZFIN;Acc:ZDB-GENE-050417-122]	slc38a11		protein_coding	protein_coding	ensembl_havana	membrane
ENSDARG00000040287	ENSDART00000058956	dre-miR-2184	down	154	-24.95	154	-24.95	1179454	21	1882	1568	ENSDART00000058956	tyrosine 3-monooxygenase/tryptophan 5-monooxygenase activation protein, beta polypeptide like [Source:ZFIN;Acc:ZDB-GENE-030131-448]	ywhabl		protein_coding	protein_coding	ensembl_havana	oxidation-reduction process
ENSDARG00000040287	ENSDART00000058956	dre-miR-735-3p	down	160	-26.91	160	-26.91	1334443	22	1882	538	ENSDART00000058956	tyrosine 3-monooxygenase/tryptophan 5-monooxygenase activation protein, beta polypeptide like [Source:ZFIN;Acc:ZDB-GENE-030131-448]	ywhabl		protein_coding	protein_coding	ensembl_havana	oxidation-reduction process
ENSDARG00000029931	ENSDART00000058958	dre-miR-16b	up	759	-93.93	166	-26.34	342667	22	4083	1036 3215 3105 1610 2910	ENSDART00000058958	ATPase type 13A1 [Source:ZFIN;Acc:ZDB-GENE-040426-2804]	atp13a1		protein_coding	protein_coding	ensembl_havana	membrane
ENSDARG00000029931	ENSDART00000058958	dre-miR-15a-5p	up	741	-99.81	160	-28.93	239341	22	4083	3216 1033 3101 2912 1610	ENSDART00000058958	ATPase type 13A1 [Source:ZFIN;Acc:ZDB-GENE-040426-2804]	atp13a1		protein_coding	protein_coding	ensembl_havana	membrane
ENSDARG00000052131	ENSDART00000058992	dre-miR-729	up	150	-24.3	150	-24.3	917329	24	6688	2385	ENSDART00000058992	GLI family zinc finger 3 [Source:ZFIN;Acc:ZDB-GENE-041111-162]	gli3		protein_coding	protein_coding	ensembl_havana	nucleic acid binding
ENSDARG00000040319	ENSDART00000059001	dre-miR-15a-5p	up	162	-26.2	162	-26.2	206767	22	1341	335	ENSDART00000059001				protein_coding	protein_coding	ensembl	plasma membrane
ENSDARG00000003157	ENSDART00000059017	dre-miR-193b-5p	up	170	-30.11	170	-30.11	471659	21	3889	1807	ENSDART00000059017	nuclear factor of kappa light polypeptide gene enhancer in B-cells inhibitor-like 1 [Source:ZFIN;Acc:ZDB-GENE-040116-7]	nfkbil1		protein_coding	protein_coding	ensembl	nucleus
ENSDARG00000078717	ENSDART00000059038	dre-miR-124-4-5p	up	163	-25.32	163	-25.32	145873	22	5702	2245	ENSDART00000059038	integrin, alpha 8 [Source:ZFIN;Acc:ZDB-GENE-080220-48]	itga8		protein_coding	protein_coding	ensembl_havana	membrane
ENSDARG00000040380	ENSDART00000059102	dre-miR-7146-3p	down	162	-28.54	162	-28.54	1216046	22	4238	3161	ENSDART00000059102	Rho guanine nucleotide exchange factor (GEF) 1a [Source:ZFIN;Acc:ZDB-GENE-030722-5]	arhgef1a		protein_coding	protein_coding	ensembl_havana	metal ion binding
ENSDARG00000040430	ENSDART00000059179	dre-miR-735-3p	down	155	-24.23	155	-24.23	1323607	22	1614	1412	ENSDART00000059179	neuronal pentraxin receptor a [Source:ZFIN;Acc:ZDB-GENE-050208-280]	nptxra		protein_coding	protein_coding	ensembl_havana	biological_process
ENSDARG00000040466	ENSDART00000059228	dre-miR-183-5p	up	171	-24.5	171	-24.5	460633	23	3265	2666	ENSDART00000059228	villin 1 [Source:ZFIN;Acc:ZDB-GENE-040426-799]	vil1		protein_coding	protein_coding	ensembl_havana	actin filament binding
ENSDARG00000040523	ENSDART00000059307	dre-miR-2185-5p	up	154	-26.82	154	-26.82	581074	21	1702	1292	ENSDART00000059307	sphingomyelin phosphodiesterase 2a, neutral membrane (neutral sphingomyelinase) [Source:ZFIN;Acc:ZDB-GENE-051014-1]	smpd2a		protein_coding	protein_coding	ensembl_havana	membrane
ENSDARG00000040527	ENSDART00000059311	dre-miR-212-5p	up	169	-24.13	169	-24.13	517433	23	2275	179	ENSDART00000059311	sialic acid acetylesterase [Source:ZFIN;Acc:ZDB-GENE-040426-1032]	siae		protein_coding	protein_coding	ensembl_havana	biological_process
ENSDARG00000031720	ENSDART00000059339	dre-miR-735-3p	down	159	-32.77	159	-32.77	1304272	22	2895	2110	ENSDART00000059339	calsyntenin 1 [Source:ZFIN;Acc:ZDB-GENE-040426-1064]	clstn1		protein_coding	protein_coding	ensembl_havana	membrane
ENSDARG00000028973	ENSDART00000059358	dre-miR-7146-3p	down	180	-29.04	180	-29.04	1216094	22	1501	558	ENSDART00000059358	tektin 2 (testicular) [Source:ZFIN;Acc:ZDB-GENE-040113-1]	tekt2		protein_coding	protein_coding	ensembl_havana
ENSDARG00000040564	ENSDART00000059360	dre-miR-212-5p	up	170	-25.56	170	-25.56	517842	23	3219	2192	ENSDART00000059360	heterogeneous nuclear ribonucleoprotein U-like 1 [Source:ZFIN;Acc:ZDB-GENE-040426-2432]	hnrnpul1		protein_coding	protein_coding	ensembl_havana	RNA processing
ENSDARG00000040571	ENSDART00000059376	dre-miR-2185-5p	up	151	-24.24	151	-24.24	572491	21	3332	1607	ENSDART00000059376	ubiquitination factor E4A (UFD2 homolog, yeast) [Source:ZFIN;Acc:ZDB-GENE-070410-21]	ube4a		protein_coding	protein_coding	ensembl_havana	cytoplasm
ENSDARG00000040571	ENSDART00000059376	dre-miR-16b	up	447	-53.77	154	-24.63	314176	22	3332	630 1188 859	ENSDART00000059376	ubiquitination factor E4A (UFD2 homolog, yeast) [Source:ZFIN;Acc:ZDB-GENE-070410-21]	ube4a		protein_coding	protein_coding	ensembl_havana	cytoplasm
ENSDARG00000040571	ENSDART00000059376	dre-miR-15a-5p	up	447	-61.46	158	-25.33	210850	22	3332	631 855 1188	ENSDART00000059376	ubiquitination factor E4A (UFD2 homolog, yeast) [Source:ZFIN;Acc:ZDB-GENE-070410-21]	ube4a		protein_coding	protein_coding	ensembl_havana	cytoplasm
ENSDARG00000040614	ENSDART00000059448	dre-miR-735-3p	down	301	-41.05	161	-28.55	1337914	22	3236	1690 1733	ENSDART00000059448	SEC14 and spectrin domains 1 [Source:ZFIN;Acc:ZDB-GENE-030801-1]	sestd1		protein_coding	protein_coding	ensembl_havana	blood vessel morphogenesis
ENSDARG00000095675	ENSDART00000059451	dre-miR-107a-5p	up	330	-39.05	180	-24.54	98571	23	5969	2288 3103	ENSDART00000059451	coiled-coil domain containing 141 [Source:ZFIN;Acc:ZDB-GENE-081104-472]	ccdc141		protein_coding	protein_coding	ensembl_havana
ENSDARG00000028213	ENSDART00000059460	dre-miR-2185-5p	up	759	-114.16	165	-28.28	614657	21	23044	19373 618 18523 19457 530	ENSDART00000059460	titin, tandem duplicate 2 [Source:ZFIN;Acc:ZDB-GENE-030113-2]	ttn.2		protein_coding	protein_coding	ensembl_havana	cell morphogenesis
ENSDARG00000040701	ENSDART00000059630	dre-miR-92b-3p	down	155	-25.67	155	-25.67	1348331	22	1542	337	ENSDART00000059630	si:ch211-113j13.2 [Source:ZFIN;Acc:ZDB-GENE-131127-162]	si:ch211-113j13.2		protein_coding	protein_coding	ensembl_havana	transport
ENSDARG00000040765	ENSDART00000059735	dre-miR-2185-5p	up	151	-26.51	151	-26.51	577086	21	1281	497	ENSDART00000059735	dopamine receptor D6b [Source:ZFIN;Acc:ZDB-GENE-121214-145]	drd6b		protein_coding	protein_coding	ensembl_havana	membrane
ENSDARG00000040779	ENSDART00000059752	dre-miR-16b	up	155	-24.28	155	-24.28	350786	22	3147	1823	ENSDART00000059752	mediator complex subunit 16 [Source:ZFIN;Acc:ZDB-GENE-090306-4]	med16		protein_coding	protein_coding	ensembl_havana	positive regulation of transcription, DNA-templated
ENSDARG00000011581	ENSDART00000059786	dre-miR-735-3p	down	154	-27.54	154	-27.54	1296415	22	5011	2923	ENSDART00000059786	si:dkey-23k10.5 [Source:ZFIN;Acc:ZDB-GENE-030131-4787]	si:dkey-23k10.5		protein_coding	protein_coding	ensembl_havana	GTP binding
ENSDARG00000019213	ENSDART00000059796	dre-miR-124-4-5p	up	155	-25.78	155	-25.78	152422	22	2811	1162	ENSDART00000059796				protein_coding	protein_coding	ensembl_havana	nucleus
ENSDARG00000040911	ENSDART00000059954	dre-miR-212-5p	up	159	-25.09	159	-25.09	521492	23	2006	1232	ENSDART00000059954	mesenchyme homeobox 2a [Source:ZFIN;Acc:ZDB-GENE-080613-1]	meox2a		protein_coding	protein_coding	ensembl_havana	regulation of transcription, DNA-templated
ENSDARG00000040921	ENSDART00000059970	dre-miR-2185-5p	up	153	-26.12	153	-26.12	619590	21	6156	5176	ENSDART00000059970	zmp:0000000606 [Source:ZFIN;Acc:ZDB-GENE-130530-609]	zmp:0000000606		protein_coding	protein_coding	ensembl	GTP binding
ENSDARG00000040930	ENSDART00000059984	dre-miR-15a-5p	up	165	-25.69	165	-25.69	248778	22	2648	2123	ENSDART00000059984	DEP domain containing MTOR-interacting protein [Source:ZFIN;Acc:ZDB-GENE-061013-453]	deptor		protein_coding	protein_coding	ensembl_havana	intracellular
ENSDARG00000056150	ENSDART00000060059	dre-miR-15a-5p	up	435	-50.13	155	-24.49	219315	22	2308	16 37 1972	ENSDART00000060059	RNA binding motif, single stranded interacting protein 2b [Source:ZFIN;Acc:ZDB-GENE-040801-51]	rbms2b		protein_coding	protein_coding	ensembl_havana	nucleic acid binding
ENSDARG00000056387	ENSDART00000060225	dre-miR-15a-5p	up	162	-28.08	162	-28.08	252983	22	4806	4415	ENSDART00000060225	ring finger protein 17 [Source:ZFIN;Acc:ZDB-GENE-030131-6451]	rnf17		protein_coding	protein_coding	ensembl_havana
ENSDARG00000041117	ENSDART00000060259	dre-miR-2185-5p	up	159	-32.17	159	-32.17	569069	21	1509	468	ENSDART00000060259	wingless-type MMTV integration site family member 2 [Source:ZFIN;Acc:ZDB-GENE-980526-416]	wnt2		protein_coding	protein_coding	ensembl_havana	extracellular region
ENSDARG00000070083	ENSDART00000060310	dre-miR-735-3p	down	159	-25.25	159	-25.25	1332689	22	1866	740	ENSDART00000060310	ATP synthase, H+ transporting, mitochondrial F1 complex, beta polypeptide [Source:ZFIN;Acc:ZDB-GENE-030131-124]	atp5b		protein_coding	protein_coding	ensembl_havana	nucleotide binding
ENSDARG00000041226	ENSDART00000060432	dre-miR-124-4-5p	up	161	-24.99	161	-24.99	120420	22	2008	1293	ENSDART00000060432	cell division cycle 40 homolog (S. cerevisiae) [Source:ZFIN;Acc:ZDB-GENE-050116-3]	cdc40		protein_coding	protein_coding	ensembl_havana	mRNA splicing, via spliceosome
ENSDARG00000004176	ENSDART00000060519	dre-miR-92b-3p	down	161	-25.01	161	-25.01	1384643	22	4209	2823	ENSDART00000060519	unc-51 like kinase 4 [Source:ZFIN;Acc:ZDB-GENE-100922-243]	ulk4		protein_coding	protein_coding	ensembl_havana	protein kinase activity
ENSDARG00000004176	ENSDART00000060519	dre-miR-15a-5p	up	451	-56.41	162	-24.35	248057	22	4209	3024 3921 3821	ENSDART00000060519	unc-51 like kinase 4 [Source:ZFIN;Acc:ZDB-GENE-100922-243]	ulk4		protein_coding	protein_coding	ensembl_havana	protein kinase activity
ENSDARG00000017006	ENSDART00000060545	dre-miR-735-3p	down	150	-24.77	150	-24.77	1302379	22	5200	3506	ENSDART00000060545	DENN/MADD domain containing 5A [Source:ZFIN;Acc:ZDB-GENE-071211-1]	dennd5a		protein_coding	protein_coding	ensembl	membrane
ENSDARG00000041314	ENSDART00000060550	dre-miR-30a-5p	up	171	-25.15	171	-25.15	712897	22	643	79	ENSDART00000060550	NADH dehydrogenase (ubiquinone) 1 beta subcomplex, 9 [Source:ZFIN;Acc:ZDB-GENE-030131-8364]	ndufb9		protein_coding	protein_coding	ensembl_havana	mitochondrial electron transport, NADH to ubiquinone
ENSDARG00000056209	ENSDART00000060576	dre-miR-193b-5p	up	161	-24.43	161	-24.43	466640	21	1919	77	ENSDART00000060576	myozenin 1a [Source:ZFIN;Acc:ZDB-GENE-040426-1875]	myoz1a		protein_coding	protein_coding	ensembl_havana	Z disc
ENSDARG00000041339	ENSDART00000060593	dre-miR-15b-3p	up	169	-26.11	169	-26.11	305650	22	1677	939	ENSDART00000060593				protein_coding	protein_coding	ensembl_havana	biological_process
ENSDARG00000041375	ENSDART00000060653	dre-miR-2185-5p	up	164	-31.18	164	-31.18	585354	21	1042	100	ENSDART00000060653	si:ch211-57i17.5 [Source:ZFIN;Acc:ZDB-GENE-041014-39]	si:ch211-57i17.5		protein_coding	protein_coding	havana	membrane
ENSDARG00000041391	ENSDART00000060685	dre-miR-100-2-3p	up	167	-24.47	167	-24.47	18553	22	1746	894	ENSDART00000060685	transmembrane p24 trafficking protein 10 [Source:ZFIN;Acc:ZDB-GENE-030131-4915]	tmed10		protein_coding	protein_coding	ensembl_havana	membrane
ENSDARG00000041431	ENSDART00000060735	dre-miR-735-3p	down	315	-46	163	-27.78	1292110	22	1944	772 1623	ENSDART00000060735	solute carrier family 24 (sodium/potassium/calcium exchanger), member 1 [Source:ZFIN;Acc:ZDB-GENE-060503-191]	slc24a1		protein_coding	protein_coding	ensembl_havana	membrane
ENSDARG00000041449	ENSDART00000060764	dre-miR-16b	up	313	-46.31	167	-26.54	340525	22	3432	2934 1547	ENSDART00000060764	sprouty-related, EVH1 domain containing 1 [Source:ZFIN;Acc:ZDB-GENE-040426-2338]	spred1		protein_coding	protein_coding	ensembl_havana	membrane
ENSDARG00000041449	ENSDART00000060764	dre-miR-15a-5p	up	311	-43.56	156	-24.33	237199	22	3432	1547 2935	ENSDART00000060764	sprouty-related, EVH1 domain containing 1 [Source:ZFIN;Acc:ZDB-GENE-040426-2338]	spred1		protein_coding	protein_coding	ensembl_havana	membrane
ENSDARG00000041502	ENSDART00000060839	dre-miR-2185-5p	up	169	-32.04	169	-32.04	572109	21	4000	1120	ENSDART00000060839	transforming growth factor, beta 1a [Source:ZFIN;Acc:ZDB-GENE-030618-1]	tgfb1a		protein_coding	protein_coding	ensembl	growth factor activity
ENSDARG00000069302	ENSDART00000060938	dre-miR-183-5p	up	164	-24.79	164	-24.79	430943	23	2965	2268	ENSDART00000060938	sorting nexin 9b [Source:ZFIN;Acc:ZDB-GENE-031118-50]	snx9b		protein_coding	nonsense_mediated_decay	ensembl_havana	intracellular
ENSDARG00000041572	ENSDART00000060949	dre-miR-146b	down	167	-24.14	167	-24.14	1033757	22	4217	2083	ENSDART00000060949	zinc finger protein, FOG family member 1 [Source:ZFIN;Acc:ZDB-GENE-050419-238]	zfpm1		protein_coding	protein_coding	ensembl_havana	nucleic acid binding
ENSDARG00000041589	ENSDART00000060968	dre-miR-735-3p	down	305	-46.98	165	-28.53	1314268	22	1539	75 1050	ENSDART00000060968	ADP-ribosylhydrolase like 1 [Source:ZFIN;Acc:ZDB-GENE-041010-126]	adprhl1		protein_coding	protein_coding	ensembl_havana	hydrolase activity
ENSDARG00000041600	ENSDART00000060978	dre-miR-735-3p	down	153	-25.41	153	-25.41	1343074	22	1230	657	ENSDART00000060978	WD repeat domain containing 83 [Source:ZFIN;Acc:ZDB-GENE-040718-126]	wdr83		protein_coding	protein_coding	ensembl_havana
ENSDARG00000069302	ENSDART00000060982	dre-miR-183-5p	up	164	-24.79	164	-24.79	431634	23	2799	2102	ENSDART00000060982	sorting nexin 9b [Source:ZFIN;Acc:ZDB-GENE-031118-50]	snx9b		protein_coding	protein_coding	ensembl_havana	membrane
ENSDARG00000041607	ENSDART00000060990	dre-miR-2185-5p	up	171	-33.37	171	-33.37	617777	21	1181	323	ENSDART00000060990	eukaryotic translation initiation factor 4E binding protein 3, like [Source:ZFIN;Acc:ZDB-GENE-030826-26]	eif4ebp3l		protein_coding	protein_coding	ensembl_havana	cytoplasm
ENSDARG00000041706	ENSDART00000061049	dre-miR-2185-5p	up	157	-29.7	157	-29.7	585436	21	1163	859	ENSDART00000061049	vestigial-like family member 2a [Source:ZFIN;Acc:ZDB-GENE-050913-38]	vgll2a		protein_coding	protein_coding	ensembl_havana	regulation of transcription, DNA-templated
ENSDARG00000041720	ENSDART00000061144	dre-miR-146b	down	163	-26.12	163	-26.12	1057739	22	1425	1041	ENSDART00000061144	actin related protein 2/3 complex, subunit 5-like, a [Source:ZFIN;Acc:ZDB-GENE-040426-1453]	arpc5la		protein_coding	protein_coding	ensembl_havana	cytoskeleton
ENSDARG00000041720	ENSDART00000061146	dre-miR-146b	down	163	-26.12	163	-26.12	1058270	22	1179	794	ENSDART00000061146	actin related protein 2/3 complex, subunit 5-like, a [Source:ZFIN;Acc:ZDB-GENE-040426-1453]	arpc5la		protein_coding	protein_coding	ensembl_havana	cytoplasm
ENSDARG00000069926	ENSDART00000061321	dre-miR-16b	up	303	-36.01	163	-24.08	357696	22	1535	723 411	ENSDART00000061321	hydroxy-delta-5-steroid dehydrogenase, 3 beta- and steroid delta-isomerase 1 [Source:ZFIN;Acc:ZDB-GENE-081105-30]	hsd3b1		protein_coding	protein_coding	ensembl_havana	pigmentation
ENSDARG00000041870	ENSDART00000061334	dre-miR-212-5p	up	449	-58.12	162	-24.87	534573	23	5655	4841 4232 3211	ENSDART00000061334	intraflagellar transport 172 [Source:ZFIN;Acc:ZDB-GENE-040827-1]	ift172		protein_coding	protein_coding	ensembl_havana	retina development in camera-type eye
ENSDARG00000070957	ENSDART00000061540	dre-miR-146b	down	166	-27.69	166	-27.69	1071886	22	1338	715	ENSDART00000061540	im:7160594 [Source:ZFIN;Acc:ZDB-GENE-080917-43]	im:7160594		protein_coding	protein_coding	ensembl	membrane
ENSDARG00000071377	ENSDART00000061739	dre-miR-15a-5p	up	164	-25.25	164	-25.25	257077	22	1501	1174	ENSDART00000061739	hydroxysteroid (11-beta) dehydrogenase 1-like a [Source:ZFIN;Acc:ZDB-GENE-040426-1002]	hsd11b1la		protein_coding	protein_coding	ensembl_havana	oxidoreductase activity
ENSDARG00000042319	ENSDART00000062061	dre-miR-735-3p	down	171	-28.01	171	-28.01	1309067	22	985	592	ENSDART00000062061	cell division cycle associated 4 [Source:ZFIN;Acc:ZDB-GENE-030131-1695]	cdca4		protein_coding	protein_coding	ensembl_havana
ENSDARG00000042322	ENSDART00000062066	dre-miR-2185-5p	up	303	-49.84	157	-27.72	585465	21	4764	856 696	ENSDART00000062066	si:dkey-177p2.6 [Source:ZFIN;Acc:ZDB-GENE-030131-5926]	si:dkey-177p2.6		protein_coding	protein_coding	ensembl_havana	biological_process
ENSDARG00000042332	ENSDART00000062069	dre-miR-212-5p	up	314	-49.18	167	-25.35	521315	23	801	347 387	ENSDART00000062069	perilipin 2 [Source:ZFIN;Acc:ZDB-GENE-050913-12]	plin2		protein_coding	protein_coding	ensembl_havana	biological_process
ENSDARG00000042409	ENSDART00000062181	dre-miR-100-2-3p	up	316	-36.71	175	-25.72	24798	22	6138	758 2668	ENSDART00000062181				protein_coding	protein_coding	ensembl_havana	signal transduction
ENSDARG00000042409	ENSDART00000062181	dre-miR-722	up	322	-33.01	176	-24.2	24798	24	6138	1712 3812	ENSDART00000062181				protein_coding	protein_coding	ensembl_havana	signal transduction
ENSDARG00000042418	ENSDART00000062191	dre-miR-92b-3p	down	165	-24.28	165	-24.28	1347823	22	2972	711	ENSDART00000062191	polypeptide N-acetylgalactosaminyltransferase 17 [Source:ZFIN;Acc:ZDB-GENE-110419-5]	galnt17		protein_coding	protein_coding	ensembl_havana	transferase activity
ENSDARG00000042508	ENSDART00000062336	dre-miR-16b	up	175	-24.23	175	-24.23	357311	22	2473	2305	ENSDART00000062336	ubiquitin protein ligase E3 component n-recognin 3 [Source:ZFIN;Acc:ZDB-GENE-030131-1473]	ubr3		protein_coding	protein_coding	havana
ENSDARG00000042536	ENSDART00000062375	dre-miR-338-5p	up	173	-27.66	173	-27.66	747615	25	889	720	ENSDART00000062375	si:dkey-48j7.3 [Source:ZFIN;Acc:ZDB-GENE-081104-418]	si:dkey-48j7.3		protein_coding	protein_coding	ensembl_havana	membrane
ENSDARG00000042561	ENSDART00000062426	dre-miR-16b	up	298	-44.8	152	-25.45	331820	22	1606	929 598	ENSDART00000062426	lysophosphatidic acid receptor 2b [Source:ZFIN;Acc:ZDB-GENE-051120-99]	lpar2b		protein_coding	protein_coding	ensembl	membrane
ENSDARG00000042616	ENSDART00000062515	dre-miR-2185-5p	up	298	-45.01	156	-28.87	591725	21	2957	1974 1565	ENSDART00000062515	sema domain, immunoglobulin domain (Ig), short basic domain, secreted, (semaphorin) 3H [Source:ZFIN;Acc:ZDB-GENE-990715-8]	sema3h		protein_coding	protein_coding	ensembl_havana	extracellular space
ENSDARG00000042659	ENSDART00000062576	dre-miR-16b	up	177	-26.99	177	-26.99	314421	22	1073	986	ENSDART00000062576	thymocyte nuclear protein 1 [Source:ZFIN;Acc:ZDB-GENE-040426-1585]	thyn1		protein_coding	protein_coding	ensembl_havana
ENSDARG00000042677	ENSDART00000062603	dre-miR-2185-5p	up	150	-27.75	150	-27.75	571989	21	2332	358	ENSDART00000062603	cell adhesion molecule 1b [Source:ZFIN;Acc:ZDB-GENE-080327-34]	cadm1b		protein_coding	protein_coding	ensembl_havana	membrane
ENSDARG00000042708	ENSDART00000062671	dre-miR-15a-5p	up	299	-40.28	157	-24.29	231865	22	4036	749 3912	ENSDART00000062671	tubulin, alpha 8 like [Source:ZFIN;Acc:ZDB-GENE-030131-9167]	tuba8l		protein_coding	protein_coding	ensembl	GTPase activity
ENSDARG00000042708	ENSDART00000062671	dre-miR-182-5p	up	649	-79.01	180	-27.47	386854	22	4036	1953 2414 2537 3666	ENSDART00000062671	tubulin, alpha 8 like [Source:ZFIN;Acc:ZDB-GENE-030131-9167]	tuba8l		protein_coding	protein_coding	ensembl	GTPase activity
ENSDARG00000042747	ENSDART00000062736	dre-miR-15a-5p	up	156	-24.74	156	-24.74	244740	22	2349	1551	ENSDART00000062736	CoA synthase [Source:ZFIN;Acc:ZDB-GENE-040912-137]	coasy		protein_coding	protein_coding	ensembl_havana	ATP binding
ENSDARG00000000161	ENSDART00000062780	dre-miR-193b-5p	up	153	-28.47	153	-28.47	482935	21	5169	4887	ENSDART00000062780	intersectin 2a [Source:ZFIN;Acc:ZDB-GENE-041014-84]	itsn2a		protein_coding	protein_coding	ensembl_havana	intracellular
ENSDARG00000042821	ENSDART00000062850	dre-miR-146b	down	183	-31.83	183	-31.83	1080624	22	1971	901	ENSDART00000062850	alkylglycerone phosphate synthase [Source:ZFIN;Acc:ZDB-GENE-031118-14]	agps		protein_coding	protein_coding	ensembl_havana	transferase activity
ENSDARG00000042845	ENSDART00000062885	dre-miR-2185-5p	up	165	-26.29	165	-26.29	613786	21	699	460	ENSDART00000062885	oxytocin [Source:ZFIN;Acc:ZDB-GENE-030407-1]	oxt		protein_coding	protein_coding	ensembl	extracellular region
ENSDARG00000032049	ENSDART00000062893	dre-miR-183-5p	up	324	-44.06	174	-25.9	431044	23	1093	420 299	ENSDART00000062893	enabled homolog (Drosophila) [Source:ZFIN;Acc:ZDB-GENE-010323-11]	enah		protein_coding	protein_coding	ensembl_havana	molecular_function
ENSDARG00000042853	ENSDART00000062894	dre-miR-2185-5p	up	160	-27.09	160	-27.09	598336	21	2140	450	ENSDART00000062894	isovaleryl-CoA dehydrogenase [Source:ZFIN;Acc:ZDB-GENE-030616-262]	ivd		protein_coding	protein_coding	ensembl_havana	metabolic process
ENSDARG00000020693	ENSDART00000062993	dre-miR-183-5p	up	297	-39.19	156	-25.68	430178	23	3992	3860 1047	ENSDART00000062993	sestrin 1 [Source:ZFIN;Acc:ZDB-GENE-040718-408]	sesn1		protein_coding	protein_coding	ensembl_havana	nucleus
ENSDARG00000042962	ENSDART00000063071	dre-miR-124-4-5p	up	165	-26.05	165	-26.05	109608	22	6027	5184	ENSDART00000063071	DiGeorge syndrome critical region gene 2 [Source:ZFIN;Acc:ZDB-GENE-040718-404]	dgcr2		protein_coding	protein_coding	ensembl_havana	membrane
ENSDARG00000042978	ENSDART00000063100	dre-miR-489	up	158	-24.53	158	-24.53	843749	23	2498	557	ENSDART00000063100	cytochrome P450, family 2, subfamily P, polypeptide 6 [Source:ZFIN;Acc:ZDB-GENE-040426-790]	cyp2p6		protein_coding	protein_coding	ensembl_havana	metal ion binding
ENSDARG00000042993	ENSDART00000063125	dre-miR-193b-5p	up	157	-25.43	157	-25.43	507465	21	824	192	ENSDART00000063125	trypsin [Source:ZFIN;Acc:ZDB-GENE-010131-7]	try		protein_coding	protein_coding	ensembl_havana	serine-type endopeptidase activity
ENSDARG00000043055	ENSDART00000063207	dre-miR-15a-5p	up	167	-28.31	167	-28.31	257062	22	2219	1470	ENSDART00000063207	hippocampus abundant transcript 1b [Source:ZFIN;Acc:ZDB-GENE-040426-2935]	hiat1b		protein_coding	protein_coding	ensembl_havana	membrane
ENSDARG00000043185	ENSDART00000063400	dre-miR-212-5p	up	449	-59.13	153	-24.83	540558	23	5106	1300 1483 820	ENSDART00000063400	myeloid/lymphoid or mixed-lineage leukemia; translocated to, 1a [Source:ZFIN;Acc:ZDB-GENE-081105-45]	mllt1a		protein_coding	protein_coding	ensembl_havana	regulation of transcription, DNA-templated
ENSDARG00000043213	ENSDART00000063437	dre-miR-2185-5p	up	153	-25.41	153	-25.41	598058	21	5410	4509	ENSDART00000063437	ADAM metallopeptidase domain 17a [Source:ZFIN;Acc:ZDB-GENE-030131-2862]	adam17a		protein_coding	protein_coding	ensembl_havana	membrane
ENSDARG00000053530	ENSDART00000063442	dre-miR-15a-5p	up	305	-39.53	156	-26.15	214979	22	1708	348 849	ENSDART00000063442	cytochrome P450, family 4, subfamily F, polypeptide 3 [Source:ZFIN;Acc:ZDB-GENE-070410-108]	cyp4f3		protein_coding	protein_coding	ensembl	membrane
ENSDARG00000043287	ENSDART00000063544	dre-miR-2185-5p	up	150	-24.77	150	-24.77	574304	21	1102	321	ENSDART00000063544	autophagy related 101 [Source:ZFIN;Acc:ZDB-GENE-051030-36]	atg101		protein_coding	protein_coding	ensembl_havana	cytoplasm
ENSDARG00000043417	ENSDART00000063738	dre-miR-19a-3p	down	168	-26.78	168	-26.78	1114746	23	3334	2181	ENSDART00000063738	EARP complex and GARP complex interacting protein 1 [Source:ZFIN;Acc:ZDB-GENE-041010-167]	eipr1		protein_coding	protein_coding	ensembl
ENSDARG00000043468	ENSDART00000063818	dre-miR-193b-5p	up	154	-26.45	154	-26.45	481812	21	4940	1280	ENSDART00000063818	synaptotagmin-like 3 [Source:ZFIN;Acc:ZDB-GENE-040724-150]	sytl3		protein_coding	protein_coding	ensembl_havana	Rab GTPase binding
ENSDARG00000052192	ENSDART00000063876	dre-miR-2185-5p	up	158	-27.99	158	-27.99	605716	21	1414	513	ENSDART00000063876	sphingosine-1-phosphate receptor 5b [Source:ZFIN;Acc:ZDB-GENE-061201-27]	s1pr5b		protein_coding	protein_coding	ensembl_havana	membrane
ENSDARG00000043511	ENSDART00000063877	dre-miR-338-5p	up	171	-26.41	171	-26.41	740966	25	994	80	ENSDART00000063877	peroxiredoxin 6 [Source:ZFIN;Acc:ZDB-GENE-040426-1778]	prdx6		protein_coding	protein_coding	ensembl_havana	oxidoreductase activity
ENSDARG00000043518	ENSDART00000063892	dre-miR-182-5p	up	318	-36.72	178	-26.16	378667	22	2302	1713 910	ENSDART00000063892	si:dkey-239i20.2 [Source:ZFIN;Acc:ZDB-GENE-041001-98]	FMO5 (1 of many)		protein_coding	protein_coding	ensembl_havana	oxidation-reduction process
ENSDARG00000043548	ENSDART00000063936	dre-miR-489	up	159	-28.41	159	-28.41	847717	23	1587	1116	ENSDART00000063936	autophagy related 4D, cysteine peptidase a [Source:ZFIN;Acc:ZDB-GENE-041111-102]	atg4da		protein_coding	protein_coding	ensembl_havana	transport
ENSDARG00000043548	ENSDART00000063936	dre-miR-15a-5p	up	172	-25.33	172	-25.33	227761	22	1587	1434	ENSDART00000063936	autophagy related 4D, cysteine peptidase a [Source:ZFIN;Acc:ZDB-GENE-041111-102]	atg4da		protein_coding	protein_coding	ensembl_havana	transport
ENSDARG00000027497	ENSDART00000063938	dre-miR-7146-3p	down	447	-59.29	151	-24.01	1209190	22	5154	119 1190 718	ENSDART00000063938	microtubule associated serine/threonine kinase 1a [Source:ZFIN;Acc:ZDB-GENE-121214-221]	mast1a		protein_coding	protein_coding	ensembl_havana	transferase activity
ENSDARG00000043643	ENSDART00000064067	dre-miR-735-3p	down	158	-27.33	158	-27.33	1321801	22	4760	4073	ENSDART00000064067	EH domain binding protein 1 [Source:ZFIN;Acc:ZDB-GENE-091006-4]	ehbp1		protein_coding	protein_coding	ensembl_havana
ENSDARG00000043680	ENSDART00000064140	dre-miR-2185-5p	up	445	-62.73	163	-33.27	585005	21	5863	5356 2522 4796	ENSDART00000064140	YLP motif containing 1 [Source:ZFIN;Acc:ZDB-GENE-030131-2196]	ylpm1		protein_coding	protein_coding	ensembl_havana	nucleus
ENSDARG00000043680	ENSDART00000064140	dre-miR-735-3p	down	456	-59.81	168	-24.15	1308287	22	5863	757 4496 5514	ENSDART00000064140	YLP motif containing 1 [Source:ZFIN;Acc:ZDB-GENE-030131-2196]	ylpm1		protein_coding	protein_coding	ensembl_havana	nucleus
ENSDARG00000043701	ENSDART00000064172	dre-miR-2185-5p	up	301	-48.14	155	-25.31	592353	21	1418	1254 780	ENSDART00000064172	glycerol-3-phosphate dehydrogenase 1a [Source:ZFIN;Acc:ZDB-GENE-050417-209]	gpd1a		protein_coding	protein_coding	ensembl_havana	oxidoreductase activity
ENSDARG00000043719	ENSDART00000064202	dre-miR-338-5p	up	170	-25.8	170	-25.8	745147	25	5146	1848	ENSDART00000064202	complement component c3a, duplicate 6 [Source:ZFIN;Acc:ZDB-GENE-041212-2]	c3a.6		protein_coding	protein_coding	ensembl	extracellular region
ENSDARG00000043735	ENSDART00000064221	dre-miR-735-3p	down	306	-39.17	166	-27.65	1301321	22	1437	635 482	ENSDART00000064221	si:dkey-88n24.5 [Source:ZFIN;Acc:ZDB-GENE-041014-85]	si:dkey-88n24.5		protein_coding	protein_coding	ensembl
ENSDARG00000043746	ENSDART00000064241	dre-miR-735-3p	down	297	-41.82	153	-24.89	1322423	22	3019	861 402	ENSDART00000064241	neurexin 3a [Source:ZFIN;Acc:ZDB-GENE-070206-9]	nrxn3a		protein_coding	protein_coding	ensembl_havana	membrane
ENSDARG00000087289	ENSDART00000064274	dre-miR-735-3p	down	156	-24.35	156	-24.35	1302241	22	1847	235	ENSDART00000064274	zgc:66473 [Source:ZFIN;Acc:ZDB-GENE-030131-5708]	zgc:66473		protein_coding	protein_coding	ensembl_havana	GTP binding
ENSDARG00000076146	ENSDART00000064292	dre-miR-735-3p	down	154	-26.24	154	-26.24	1302167	22	2529	337	ENSDART00000064292	zgc:172075 [Source:ZFIN;Acc:ZDB-GENE-080215-3]	zgc:172075		protein_coding	protein_coding	ensembl_havana	GTP binding
ENSDARG00000076146	ENSDART00000064292	dre-miR-2185-5p	up	156	-26.67	156	-26.67	578885	21	2529	1233	ENSDART00000064292	zgc:172075 [Source:ZFIN;Acc:ZDB-GENE-080215-3]	zgc:172075		protein_coding	protein_coding	ensembl_havana	GTP binding
ENSDARG00000053761	ENSDART00000064294	dre-miR-735-3p	down	158	-26.24	158	-26.24	1300665	22	2353	369	ENSDART00000064294	si:dkey-187j14.4 [Source:ZFIN;Acc:ZDB-GENE-131119-26]	si:dkey-187j14.4		protein_coding	protein_coding	ensembl_havana	GTP binding
ENSDARG00000043857	ENSDART00000064393	dre-miR-183-5p	up	170	-26.02	170	-26.02	420303	23	2115	382	ENSDART00000064393	ubiquitin-fold modifier 1 [Source:ZFIN;Acc:ZDB-GENE-040426-2930]	ufm1		protein_coding	protein_coding	ensembl_havana
ENSDARG00000090722	ENSDART00000064419	dre-miR-7148-5p	down	175	-25.29	175	-25.29	1258406	22	1369	937	ENSDART00000064419	liver-enriched gene 1, tandem duplicate 1 [Source:ZFIN;Acc:ZDB-GENE-030131-1178]	leg1.1		protein_coding	protein_coding	ensembl_havana	extracellular region
ENSDARG00000021509	ENSDART00000064436	dre-miR-729	up	151	-26	151	-26	895017	24	1098	454	ENSDART00000064436	TGF-beta activated kinase 1/MAP3K7 binding protein 2 [Source:ZFIN;Acc:ZDB-GENE-040426-933]	tab2		protein_coding	protein_coding	ensembl_havana
ENSDARG00000043923	ENSDART00000064500	dre-miR-2185-5p	up	156	-32.65	156	-32.65	600605	21	3419	303	ENSDART00000064500	SRY (sex determining region Y)-box 9b [Source:ZFIN;Acc:ZDB-GENE-001103-2]	sox9b		protein_coding	protein_coding	ensembl_havana	regulation of transcription, DNA-templated
ENSDARG00000043963	ENSDART00000064546	dre-miR-2185-5p	up	150	-28.52	150	-28.52	585585	21	6039	406	ENSDART00000064546	si:ch211-241j12.3 [Source:ZFIN;Acc:ZDB-GENE-040724-72]	si:ch211-241j12.3		protein_coding	protein_coding	ensembl_havana
ENSDARG00000043976	ENSDART00000064558	dre-miR-338-5p	up	173	-26.46	173	-26.46	730095	25	3005	1068	ENSDART00000064558	eukaryotic translation termination factor 1b [Source:ZFIN;Acc:ZDB-GENE-021029-1]	etf1b		protein_coding	protein_coding	ensembl_havana	cytoplasm
ENSDARG00000017880	ENSDART00000064581	dre-miR-7146-3p	down	154	-26.54	154	-26.54	1193744	22	1182	434	ENSDART00000064581	Kv channel interacting protein 3b, calsenilin [Source:ZFIN;Acc:ZDB-GENE-040426-1752]	kcnip3b		protein_coding	protein_coding	ensembl_havana	calcium ion binding
ENSDARG00000044001	ENSDART00000064597	dre-miR-2185-5p	up	155	-25.41	155	-25.41	598365	21	1678	275	ENSDART00000064597	lectin, galactoside binding soluble 3b [Source:ZFIN;Acc:ZDB-GENE-030131-4324]	lgals3b		protein_coding	protein_coding	ensembl_havana	biological_process
ENSDARG00000026246	ENSDART00000064679	dre-miR-729	up	159	-26.28	159	-26.28	916229	24	1002	474	ENSDART00000064679				protein_coding	protein_coding	ensembl	plasma membrane
ENSDARG00000054076	ENSDART00000064692	dre-miR-19a-3p	down	161	-24.83	161	-24.83	1102863	23	1072	343	ENSDART00000064692	TatD DNase domain containing 3 [Source:ZFIN;Acc:ZDB-GENE-050522-192]	tatdn3		protein_coding	protein_coding	ensembl_havana	hydrolase activity, acting on ester bonds
ENSDARG00000044143	ENSDART00000064809	dre-miR-735-3p	down	163	-24.28	163	-24.28	1341870	22	3742	965	ENSDART00000064809	nucleolar protein 8 [Source:ZFIN;Acc:ZDB-GENE-050208-491]	nol8		protein_coding	protein_coding	ensembl_havana	nucleic acid binding
ENSDARG00000044144	ENSDART00000064817	dre-miR-15b-3p	up	314	-41.42	158	-24.82	289061	22	4699	1499 3860	ENSDART00000064817	WAPL cohesin release factor a [Source:ZFIN;Acc:ZDB-GENE-131010-1]	wapla		protein_coding	protein_coding	ensembl_havana	cellular_component
ENSDARG00000044144	ENSDART00000064817	dre-miR-100-5p	down	157	-24.97	157	-24.97	1012343	22	4699	1664	ENSDART00000064817	WAPL cohesin release factor a [Source:ZFIN;Acc:ZDB-GENE-131010-1]	wapla		protein_coding	protein_coding	ensembl_havana	cellular_component
ENSDARG00000044267	ENSDART00000064995	dre-miR-107a-5p	up	179	-24.6	179	-24.6	89259	23	1436	246	ENSDART00000064995	small ubiquitin-like modifier 1 [Source:ZFIN;Acc:ZDB-GENE-040426-2186]	sumo1		protein_coding	protein_coding	ensembl_havana	plasma membrane
ENSDARG00000094792	ENSDART00000065006	dre-miR-301b-5p	up	307	-36.39	159	-24.08	657068	21	2650	548 2096	ENSDART00000065006	twinfilin actin-binding protein 2a [Source:ZFIN;Acc:ZDB-GENE-030131-7638]	twf2a		protein_coding	protein_coding	ensembl_havana	intracellular
ENSDARG00000014655	ENSDART00000065092	dre-miR-735-3p	down	152	-24.77	152	-24.77	1327971	22	6927	1356	ENSDART00000065092	inositol 1,4,5-trisphosphate receptor, type 1a [Source:ZFIN;Acc:ZDB-GENE-070604-3]	itpr1a		protein_coding	protein_coding	ensembl_havana	membrane
ENSDARG00000002587	ENSDART00000065097	dre-miR-193b-5p	up	168	-29.23	168	-29.23	484938	21	5023	1631	ENSDART00000065097	dihydropyrimidinase-like 3 [Source:ZFIN;Acc:ZDB-GENE-050720-2]	dpysl3		protein_coding	protein_coding	ensembl_havana	cytoplasm
ENSDARG00000044327	ENSDART00000065104	dre-miR-7146-3p	down	171	-24.93	171	-24.93	1208369	22	2482	1879	ENSDART00000065104	transmembrane protein 185 [Source:ZFIN;Acc:ZDB-GENE-040426-1167]	tmem185		protein_coding	protein_coding	ensembl_havana	membrane
ENSDARG00000056244	ENSDART00000065132	dre-miR-2185-5p	up	298	-38.88	157	-24.64	587523	21	1421	296 364	ENSDART00000065132	zgc:171740 [Source:ZFIN;Acc:ZDB-GENE-071004-29]	zgc:171740		protein_coding	protein_coding	ensembl_havana	cellular_component
ENSDARG00000044387	ENSDART00000065183	dre-miR-489	up	165	-30.6	165	-30.6	845891	23	1873	974	ENSDART00000065183	claudin 2 [Source:ZFIN;Acc:ZDB-GENE-040912-26]	cldn2		protein_coding	protein_coding	ensembl_havana	plasma membrane
ENSDARG00000044433	ENSDART00000065255	dre-miR-183-5p	up	170	-24.67	170	-24.67	449458	23	5442	1571	ENSDART00000065255	sushi, nidogen and EGF-like domains 1 [Source:ZFIN;Acc:ZDB-GENE-100913-1]	sned1		protein_coding	protein_coding	ensembl_havana	calcium ion binding
ENSDARG00000079198	ENSDART00000065293	dre-miR-363-3p	up	162	-25.66	162	-25.66	811263	22	5644	3136	ENSDART00000065293	ubiquitin specific peptidase 13 (isopeptidase T-3) [Source:ZFIN;Acc:ZDB-GENE-080724-7]	usp13		protein_coding	protein_coding	ensembl_havana	metal ion binding
ENSDARG00000079272	ENSDART00000065336	dre-miR-7146-3p	down	165	-24.27	165	-24.27	1227353	22	5021	3579	ENSDART00000065336	transmembrane protein 14Cb [Source:ZFIN;Acc:ZDB-GENE-040912-34]	tmem14cb		protein_coding	protein_coding	ensembl	membrane
ENSDARG00000044491	ENSDART00000065337	dre-miR-212-5p	up	163	-24.92	163	-24.92	536537	23	3054	750	ENSDART00000065337	kinesin family member 20A [Source:ZFIN;Acc:ZDB-GENE-050522-252]	kif20a		protein_coding	protein_coding	ensembl_havana	nucleotide binding
ENSDARG00000044492	ENSDART00000065341	dre-miR-124-4-5p	up	314	-41.62	167	-27.51	123329	22	2325	1910 1573	ENSDART00000065341	ubiquitin-like domain containing CTD phosphatase 1 [Source:ZFIN;Acc:ZDB-GENE-040718-3]	ublcp1		protein_coding	protein_coding	ensembl_havana	nucleus
ENSDARG00000044512	ENSDART00000065362	dre-miR-15a-5p	up	164	-27.56	164	-27.56	225634	22	2655	16	ENSDART00000065362	carbonic anhydrase IV c [Source:ZFIN;Acc:ZDB-GENE-080815-6]	ca4c		protein_coding	protein_coding	ensembl_havana	metal ion binding
ENSDARG00000044514	ENSDART00000065366	dre-miR-100-5p	down	167	-27.25	167	-27.25	1001505	22	1996	1631	ENSDART00000065366	ST6 beta-galactosamide alpha-2,6-sialyltranferase 1 [Source:ZFIN;Acc:ZDB-GENE-060322-3]	st6gal1		protein_coding	protein_coding	ensembl_havana	sialyltransferase activity
ENSDARG00000044526	ENSDART00000065380	dre-miR-2185-5p	up	150	-24.16	150	-24.16	619077	21	1773	412	ENSDART00000065380	calcium/calmodulin-dependent protein kinase IGa [Source:ZFIN;Acc:ZDB-GENE-030131-7594]	camk1ga		protein_coding	protein_coding	ensembl_havana	nucleotide binding
ENSDARG00000044526	ENSDART00000065380	dre-miR-15a-5p	up	160	-24.05	160	-24.05	257436	22	1773	1227	ENSDART00000065380	calcium/calmodulin-dependent protein kinase IGa [Source:ZFIN;Acc:ZDB-GENE-030131-7594]	camk1ga		protein_coding	protein_coding	ensembl_havana	nucleotide binding
ENSDARG00000058953	ENSDART00000065500	dre-miR-30a-5p	up	171	-25.88	171	-25.88	707646	22	4305	391	ENSDART00000065500	ATP-binding cassette, sub-family C (CFTR/MRP), member 4 [Source:ZFIN;Acc:ZDB-GENE-030616-511]	abcc4		protein_coding	protein_coding	ensembl_havana	membrane
ENSDARG00000044605	ENSDART00000065514	dre-miR-363-3p	up	167	-26.07	167	-26.07	817963	22	3648	1280	ENSDART00000065514	syntaxin 12, like [Source:ZFIN;Acc:ZDB-GENE-110715-1]	stx12l		protein_coding	protein_coding	ensembl_havana	membrane
ENSDARG00000044676	ENSDART00000065649	dre-miR-2185-5p	up	154	-24.66	154	-24.66	588468	21	799	390	ENSDART00000065649				protein_coding	protein_coding	ensembl	nucleus
ENSDARG00000044719	ENSDART00000065728	dre-miR-15a-5p	up	168	-28.75	168	-28.75	248013	22	2433	36	ENSDART00000065728	neurensin 1 [Source:ZFIN;Acc:ZDB-GENE-030131-7491]	nrsn1		protein_coding	protein_coding	ensembl	membrane
ENSDARG00000044781	ENSDART00000065824	dre-miR-16b	up	151	-29.19	151	-29.19	314250	22	2214	1950	ENSDART00000065824	beta-site APP-cleaving enzyme 2 [Source:ZFIN;Acc:ZDB-GENE-041010-68]	bace2		protein_coding	protein_coding	ensembl_havana	integral component of membrane
ENSDARG00000044803	ENSDART00000065853	dre-miR-2185-5p	up	154	-25.22	154	-25.22	608787	21	1652	1040	ENSDART00000065853	dehydrogenase/reductase (SDR family) member 3b [Source:ZFIN;Acc:ZDB-GENE-041010-172]	dhrs3b		protein_coding	protein_coding	ensembl_havana	cellular_component
ENSDARG00000044812	ENSDART00000065864	dre-miR-722	up	179	-24.7	179	-24.7	9292	24	4901	3024	ENSDART00000065864	tetratricopeptide repeat domain 17 [Source:ZFIN;Acc:ZDB-GENE-100422-15]	ttc17		protein_coding	protein_coding	ensembl_havana	plasma membrane
ENSDARG00000044813	ENSDART00000065868	dre-miR-7146-3p	down	162	-24.81	162	-24.81	1197804	22	2634	1544	ENSDART00000065868	vacuolar protein sorting 33B [Source:ZFIN;Acc:ZDB-GENE-050327-73]	vps33b		protein_coding	protein_coding	ensembl_havana	vesicle-mediated transport
ENSDARG00000044852	ENSDART00000065922	dre-miR-729	up	151	-24.23	151	-24.23	910188	24	1176	612	ENSDART00000065922	WBP2 N-terminal like [Source:ZFIN;Acc:ZDB-GENE-030131-4012]	wbp2nl		protein_coding	protein_coding	ensembl_havana	WW domain binding
ENSDARG00000074777	ENSDART00000065998	dre-miR-7146-3p	down	319	-42.14	163	-24.48	1207206	22	4839	1130 3689	ENSDART00000065998	ankyrin 1, erythrocytic b [Source:ZFIN;Acc:ZDB-GENE-091113-6]	ank1b		protein_coding	protein_coding	ensembl_havana	signal transduction
ENSDARG00000044954	ENSDART00000066080	dre-miR-15a-5p	up	607	-71.67	169	-26.79	209211	22	5997	3082 3625 175 2812	ENSDART00000066080	slit homolog 1a (Drosophila) [Source:ZFIN;Acc:ZDB-GENE-030722-3]	slit1a		protein_coding	protein_coding	ensembl_havana	calcium ion binding
ENSDARG00000044980	ENSDART00000066123	dre-miR-2185-5p	up	306	-44.24	161	-27.97	596755	21	1973	1101 1736	ENSDART00000066123	karyopherin alpha 6 (importin alpha 7) [Source:ZFIN;Acc:ZDB-GENE-130530-626]	kpna6		protein_coding	protein_coding	ensembl_havana	transport
ENSDARG00000079402	ENSDART00000066173	dre-miR-15a-5p	up	166	-25.97	166	-25.97	234631	22	1538	231	ENSDART00000066173	TAP binding protein (tapasin), tandem duplicate 1 [Source:ZFIN;Acc:ZDB-GENE-010110-2]	tapbp.1		protein_coding	protein_coding	ensembl_havana	membrane
ENSDARG00000045025	ENSDART00000066191	dre-miR-124-4-5p	up	156	-24.6	156	-24.6	143936	22	1961	1805	ENSDART00000066191	intraflagellar transport 52 homolog (Chlamydomonas) [Source:ZFIN;Acc:ZDB-GENE-040614-3]	ift52		protein_coding	protein_coding	ensembl_havana	ciliary basal body
ENSDARG00000045051	ENSDART00000066233	dre-miR-301b-5p	up	300	-34.69	158	-25.36	627859	21	2973	71 1455	ENSDART00000066233	solute carrier family 16 (monocarboxylate transporter), member 3 [Source:ZFIN;Acc:ZDB-GENE-030131-5487]	slc16a3		protein_coding	protein_coding	ensembl_havana	membrane
ENSDARG00000045067	ENSDART00000066259	dre-miR-2185-5p	up	161	-29.98	161	-29.98	576831	21	1469	824	ENSDART00000066259	potassium channel, subfamily K, member 1a [Source:ZFIN;Acc:ZDB-GENE-070620-26]	kcnk1a		protein_coding	protein_coding	ensembl_havana	membrane
ENSDARG00000055075	ENSDART00000066331	dre-miR-92b-3p	down	321	-41.05	163	-24.63	1350644	22	6407	3909 5212	ENSDART00000066331	supervillin a [Source:ZFIN;Acc:ZDB-GENE-990706-5]	svila		protein_coding	protein_coding	ensembl_havana	actin filament binding
ENSDARG00000045130	ENSDART00000066368	dre-miR-16b	up	332	-49.21	171	-26.5	318157	22	2350	1815 676	ENSDART00000066368	kelch-like family member 11 [Source:ZFIN;Acc:ZDB-GENE-030131-5524]	klhl11		protein_coding	protein_coding	ensembl_havana	cytoplasm
ENSDARG00000045132	ENSDART00000066373	dre-miR-7146-3p	down	311	-45.81	164	-24.66	1207683	22	1535	525 266	ENSDART00000066373	voltage-dependent anion channel 1 [Source:ZFIN;Acc:ZDB-GENE-030131-6514]	vdac1		protein_coding	protein_coding	ensembl_havana	integral component of membrane
ENSDARG00000045141	ENSDART00000066382	dre-miR-183-5p	up	167	-24.37	167	-24.37	421638	23	1029	353	ENSDART00000066382	aquaporin 8a, tandem duplicate 1 [Source:ZFIN;Acc:ZDB-GENE-040912-106]	aqp8a.1		protein_coding	protein_coding	ensembl_havana	membrane
ENSDARG00000045141	ENSDART00000066382	dre-miR-182-5p	up	163	-24.01	163	-24.01	369975	22	1029	399	ENSDART00000066382	aquaporin 8a, tandem duplicate 1 [Source:ZFIN;Acc:ZDB-GENE-040912-106]	aqp8a.1		protein_coding	protein_coding	ensembl_havana	membrane
ENSDARG00000045265	ENSDART00000066574	dre-miR-2185-5p	up	150	-26.04	150	-26.04	576524	21	1291	158	ENSDART00000066574	gsg1-like 2b [Source:ZFIN;Acc:ZDB-GENE-121214-171]	gsg1l2b		protein_coding	protein_coding	ensembl_havana	membrane
ENSDARG00000045306	ENSDART00000066631	dre-miR-15a-5p	up	162	-24.57	162	-24.57	245822	22	1648	584	ENSDART00000066631	solute carrier family 51, alpha subunit [Source:ZFIN;Acc:ZDB-GENE-040912-10]	slc51a		protein_coding	protein_coding	ensembl_havana	membrane
ENSDARG00000029003	ENSDART00000066645	dre-miR-338-5p	up	164	-27.81	164	-27.81	767444	25	950	495	ENSDART00000066645	eukaryotic translation initiation factor 1A, X-linked, a [Source:ZFIN;Acc:ZDB-GENE-041010-185]	eif1axa		protein_coding	protein_coding	ensembl_havana	RNA binding
ENSDARG00000058730	ENSDART00000066703	dre-miR-2185-5p	up	160	-27.47	160	-27.47	607597	21	2361	1597	ENSDART00000066703	retinol dehydrogenase 10a [Source:ZFIN;Acc:ZDB-GENE-070112-2242]	rdh10a		protein_coding	protein_coding	ensembl_havana	membrane
ENSDARG00000005216	ENSDART00000066737	dre-miR-124-4-5p	up	473	-60.24	162	-24.62	107985	22	2703	1350 951 842	ENSDART00000066737	zgc:158328 [Source:ZFIN;Acc:ZDB-GENE-070112-1202]	zgc:158328		protein_coding	protein_coding	ensembl_havana	biological_process
ENSDARG00000045428	ENSDART00000066806	dre-miR-92b-3p	down	172	-38.84	172	-38.84	1354007	22	1506	844	ENSDART00000066806	methylmalonyl CoA epimerase [Source:ZFIN;Acc:ZDB-GENE-050522-368]	mcee		protein_coding	protein_coding	ensembl_havana
ENSDARG00000045444	ENSDART00000066835	dre-miR-212-5p	up	320	-50	163	-27.41	555574	23	2604	371 620	ENSDART00000066835	frizzled class receptor 8a [Source:ZFIN;Acc:ZDB-GENE-000328-3]	fzd8a		protein_coding	protein_coding	ensembl_havana	membrane
ENSDARG00000077245	ENSDART00000066866	dre-miR-15a-5p	up	160	-25.51	160	-25.51	245047	22	2862	1774	ENSDART00000066866	si:dkey-225n22.4 [Source:ZFIN;Acc:ZDB-GENE-120709-30]	si:dkey-225n22.4		protein_coding	protein_coding	ensembl_havana
ENSDARG00000045565	ENSDART00000067001	dre-miR-15a-5p	up	156	-25.49	156	-25.49	226971	22	1701	1283	ENSDART00000067001	nucleolar complex associated 4 homolog [Source:ZFIN;Acc:ZDB-GENE-050522-98]	noc4l		protein_coding	protein_coding	ensembl_havana	membrane
ENSDARG00000045586	ENSDART00000067028	dre-miR-2185-5p	up	303	-51.16	157	-28.51	593819	21	2859	705 2813	ENSDART00000067028	zgc:172145 [Source:ZFIN;Acc:ZDB-GENE-080516-9]	zgc:172145		protein_coding	protein_coding	ensembl_havana	metal ion binding
ENSDARG00000045596	ENSDART00000067039	dre-miR-2185-5p	up	306	-52.94	157	-31.46	594054	21	1931	688 615	ENSDART00000067039	Ras association (RalGDS/AF-6) domain family (N-terminal) member 8a [Source:ZFIN;Acc:ZDB-GENE-091014-4]	rassf8a		protein_coding	protein_coding	ensembl	signal transduction
ENSDARG00000007764	ENSDART00000067048	dre-miR-15a-5p	up	157	-25.12	157	-25.12	222467	22	3916	1250	ENSDART00000067048	kelch domain containing 10 [Source:ZFIN;Acc:ZDB-GENE-040426-776]	klhdc10		protein_coding	protein_coding	ensembl_havana	membrane
ENSDARG00000045606	ENSDART00000067057	dre-miR-735-3p	down	316	-41.53	175	-30.05	1318141	22	1475	943 716	ENSDART00000067057	alkB homolog 3, alpha-ketoglutarate-dependent dioxygenase [Source:ZFIN;Acc:ZDB-GENE-040801-254]	alkbh3		protein_coding	protein_coding	havana	oxidoreductase activity
ENSDARG00000070473	ENSDART00000067066	dre-miR-2185-5p	up	161	-33.78	161	-33.78	594014	21	2893	983	ENSDART00000067066	poly (ADP-ribose) polymerase family, member 6b [Source:ZFIN;Acc:ZDB-GENE-080219-1]	parp6b		protein_coding	protein_coding	ensembl_havana	transferase activity
ENSDARG00000053131	ENSDART00000067131	dre-miR-489	up	163	-24.55	163	-24.55	842653	23	2170	1774	ENSDART00000067131	interleukin-1 receptor-associated kinase 3 [Source:ZFIN;Acc:ZDB-GENE-060503-710]	irak3		protein_coding	protein_coding	ensembl_havana	signal transduction
ENSDARG00000045680	ENSDART00000067161	dre-miR-183-5p	up	317	-43.19	171	-29.44	427425	23	4026	3703 2716	ENSDART00000067161	transportin 3 [Source:ZFIN;Acc:ZDB-GENE-040426-708]	tnpo3		protein_coding	protein_coding	ensembl_havana	cytoplasm
ENSDARG00000056774	ENSDART00000067211	dre-miR-15a-5p	up	309	-44.54	162	-24.27	230597	22	1531	1372 1318	ENSDART00000067211	G protein-coupled receptor 37 like 1b [Source:ZFIN;Acc:ZDB-GENE-081104-324]	gpr37l1b		protein_coding	protein_coding	ensembl_havana	membrane
ENSDARG00000045747	ENSDART00000067251	dre-miR-92b-3p	down	166	-28.2	166	-28.2	1357842	22	3440	2699	ENSDART00000067251	cadherin-like and PC-esterase domain containing 1 [Source:ZFIN;Acc:ZDB-GENE-041210-247]	cped1		protein_coding	protein_coding	ensembl_havana
ENSDARG00000045748	ENSDART00000067253	dre-miR-183-5p	up	623	-75.7	171	-24.24	427331	23	7949	1218 6488 4552 800	ENSDART00000067253	stabilin 2 [Source:ZFIN;Acc:ZDB-GENE-041210-336]	stab2		protein_coding	protein_coding	ensembl_havana	membrane
ENSDARG00000045792	ENSDART00000067312	dre-miR-15b-3p	up	331	-36.65	178	-24.4	283867	22	5878	1636 1779	ENSDART00000067312	si:dkey-106n21.1 [Source:ZFIN;Acc:ZDB-GENE-131120-167]	si:dkey-106n21.1		protein_coding	protein_coding	ensembl_havana	membrane
ENSDARG00000045815	ENSDART00000067339	dre-miR-301b-5p	up	183	-29.8	183	-29.8	633912	21	2837	2062	ENSDART00000067339	minichromosome maintenance 10 replication initiation factor [Source:ZFIN;Acc:ZDB-GENE-041210-42]	mcm10		protein_coding	protein_coding	ensembl_havana	nucleus
ENSDARG00000045856	ENSDART00000067390	dre-miR-735-3p	down	291	-42.38	151	-28.5	1306224	22	721	222 290	ENSDART00000067390	fibroblast growth factor 6b [Source:ZFIN;Acc:ZDB-GENE-050201-5]	fgf6b		protein_coding	protein_coding	ensembl_havana	extracellular region
ENSDARG00000045864	ENSDART00000067409	dre-miR-182-5p	up	334	-43.69	180	-30.18	376501	22	3571	1134 1096	ENSDART00000067409	leiomodin 2 (cardiac) b [Source:ZFIN;Acc:ZDB-GENE-041210-356]	lmod2b		protein_coding	protein_coding	ensembl_havana	tropomyosin binding
ENSDARG00000045867	ENSDART00000067413	dre-miR-15a-5p	up	321	-39.34	170	-25.96	221768	22	1597	422 207	ENSDART00000067413	si:dkey-61f9.2 [Source:ZFIN;Acc:ZDB-GENE-041210-12]	si:dkey-61f9.2		protein_coding	protein_coding	ensembl_havana	membrane
ENSDARG00000045874	ENSDART00000067427	dre-miR-183-5p	up	157	-25.11	157	-25.11	428263	23	1066	540	ENSDART00000067427	YEATS domain containing 4 [Source:ZFIN;Acc:ZDB-GENE-040718-252]	yeats4		protein_coding	protein_coding	ensembl_havana	regulation of transcription, DNA-templated
ENSDARG00000045877	ENSDART00000067433	dre-miR-16b	up	312	-38.22	160	-26.78	326400	22	1288	400 985	ENSDART00000067433	ubiquitin-conjugating enzyme E2Nb [Source:ZFIN;Acc:ZDB-GENE-040426-1291]	ube2nb		protein_coding	protein_coding	ensembl_havana	nucleotide binding
ENSDARG00000045898	ENSDART00000067461	dre-miR-2185-5p	up	305	-47.85	164	-32.84	584353	21	851	286 380	ENSDART00000067461	si:ch211-152c2.3 [Source:ZFIN;Acc:ZDB-GENE-030131-9914]	si:ch211-152c2.3		protein_coding	protein_coding	havana	membrane
ENSDARG00000045911	ENSDART00000067486	dre-miR-735-3p	down	165	-27.24	165	-27.24	1306474	22	5119	4398	ENSDART00000067486	tubby like protein 4a [Source:ZFIN;Acc:ZDB-GENE-060503-215]	tulp4a		protein_coding	protein_coding	ensembl_havana
ENSDARG00000045911	ENSDART00000067486	dre-miR-2185-5p	up	454	-68.85	160	-27.17	583192	21	5119	3296 3612 1274	ENSDART00000067486	tubby like protein 4a [Source:ZFIN;Acc:ZDB-GENE-060503-215]	tulp4a		protein_coding	protein_coding	ensembl_havana
ENSDARG00000045926	ENSDART00000067510	dre-miR-735-3p	down	166	-24.34	166	-24.34	1317949	22	791	375	ENSDART00000067510	cellular retinoic acid binding protein 1a [Source:ZFIN;Acc:ZDB-GENE-020320-3]	crabp1a		protein_coding	protein_coding	ensembl_havana	transport
ENSDARG00000045928	ENSDART00000067512	dre-miR-16b	up	164	-26.44	164	-26.44	336738	22	991	200	ENSDART00000067512	proteasome subunit alpha 4 [Source:ZFIN;Acc:ZDB-GENE-040426-1932]	psma4		protein_coding	protein_coding	ensembl_havana	cytoplasm
ENSDARG00000045968	ENSDART00000067558	dre-miR-489	up	158	-24.02	158	-24.02	853054	23	5038	2020	ENSDART00000067558	spastic paraplegia 11 [Source:ZFIN;Acc:ZDB-GENE-101017-1]	spg11		protein_coding	protein_coding	ensembl	nervous system development
ENSDARG00000000853	ENSDART00000067637	dre-miR-2185-5p	up	159	-30.1	159	-30.1	619052	21	2825	2109	ENSDART00000067637	dual serine/threonine and tyrosine protein kinase [Source:ZFIN;Acc:ZDB-GENE-040826-2]	dstyk		protein_coding	protein_coding	ensembl_havana	transferase activity
ENSDARG00000036863	ENSDART00000067762	dre-miR-193b-5p	up	150	-24.44	150	-24.44	472934	21	6701	992	ENSDART00000067762	myosin ID [Source:HGNC Symbol;Acc:HGNC:7598]	MYO1D		protein_coding	protein_coding	ensembl_havana	nucleotide binding
ENSDARG00000074715	ENSDART00000067764	dre-miR-193b-5p	up	152	-25.21	152	-25.21	504058	21	5169	4989	ENSDART00000067764	serine/threonine kinase 17a [Source:ZFIN;Acc:ZDB-GENE-030131-5556]	stk17a		protein_coding	protein_coding	ensembl	nucleotide binding
ENSDARG00000046157	ENSDART00000067866	dre-miR-193b-5p	up	170	-30.11	170	-30.11	491436	21	3794	1370	ENSDART00000067866	ribosomal protein S17 [Source:HGNC Symbol;Acc:HGNC:10397]	RPS17		protein_coding	protein_coding	ensembl_havana	intracellular
ENSDARG00000051712	ENSDART00000073381	dre-miR-489	up	166	-29.18	166	-29.18	852357	23	2289	780	ENSDART00000073381	major histocompatibility complex class I LFA [Source:ZFIN;Acc:ZDB-GENE-140820-7]	mhc1lfa		protein_coding	protein_coding	havana	membrane
ENSDARG00000023203	ENSDART00000073382	dre-miR-489	up	166	-29.18	166	-29.18	852207	23	1023	708	ENSDART00000073382	major histocompatibility complex class I LDA [Source:ZFIN;Acc:ZDB-GENE-140820-5]	mhc1lda		protein_coding	protein_coding	ensembl_havana	membrane
ENSDARG00000076297	ENSDART00000073397	dre-miR-2185-5p	up	160	-25.47	160	-25.47	577693	21	8468	2715	ENSDART00000073397	nuclear factor of activated T-cells, cytoplasmic, calcineurin-dependent 3a [Source:ZFIN;Acc:ZDB-GENE-041111-41]	nfatc3a		protein_coding	protein_coding	ensembl_havana	transcription factor activity, sequence-specific DNA binding
ENSDARG00000051734	ENSDART00000073402	dre-miR-16b	up	159	-24.54	159	-24.54	335997	22	387	327	ENSDART00000073402	si:ch211-113a14.16 [Source:ZFIN;Acc:ZDB-GENE-121214-150]	si:ch211-113a14.16		protein_coding	protein_coding	havana	nucleus
ENSDARG00000051736	ENSDART00000073404	dre-miR-212-5p	up	172	-29.68	172	-29.68	543162	23	482	62	ENSDART00000073404	zgc:114037 [Source:ZFIN;Acc:ZDB-GENE-050731-6]	zgc:114037		protein_coding	protein_coding	havana	nucleus
ENSDARG00000051746	ENSDART00000073416	dre-miR-735-3p	down	153	-25.33	153	-25.33	1318469	22	2484	700	ENSDART00000073416	cat eye syndrome chromosome region, candidate 1a [Source:ZFIN;Acc:ZDB-GENE-030902-4]	cecr1a		protein_coding	protein_coding	ensembl_havana	extracellular space
ENSDARG00000051763	ENSDART00000073441	dre-miR-30a-5p	up	157	-24.4	157	-24.4	697581	22	5976	374	ENSDART00000073441	syntrophin, beta 2 [Source:ZFIN;Acc:ZDB-GENE-131121-511]	sntb2		protein_coding	protein_coding	ensembl_havana	structural molecule activity
ENSDARG00000074201	ENSDART00000073442	dre-miR-124-4-5p	up	314	-38.31	171	-25.72	115916	22	8327	3099 8092	ENSDART00000073442	filamin A, alpha (actin binding protein 280) [Source:ZFIN;Acc:ZDB-GENE-030131-2145]	flna		protein_coding	protein_coding	ensembl_havana	actin binding
ENSDARG00000074201	ENSDART00000073442	dre-miR-2185-5p	up	445	-67.26	155	-30.21	580883	21	8327	4334 8144 5266	ENSDART00000073442	filamin A, alpha (actin binding protein 280) [Source:ZFIN;Acc:ZDB-GENE-030131-2145]	flna		protein_coding	protein_coding	ensembl_havana	actin binding
ENSDARG00000051775	ENSDART00000073454	dre-miR-16b	up	159	-24.54	159	-24.54	335688	22	387	327	ENSDART00000073454	zgc:110434 [Source:ZFIN;Acc:ZDB-GENE-050522-93]	zgc:110434		protein_coding	protein_coding	ensembl_havana	nucleus
ENSDARG00000051816	ENSDART00000073502	dre-miR-735-3p	down	150	-24.84	150	-24.84	1317118	22	6516	349	ENSDART00000073502	aminoadipate-semialdehyde synthase [Source:ZFIN;Acc:ZDB-GENE-061220-8]	aass		protein_coding	protein_coding	ensembl_havana	cytoplasm
ENSDARG00000051886	ENSDART00000073594	dre-miR-124-4-5p	up	165	-24.87	165	-24.87	114178	22	13465	8183	ENSDART00000073594	ankyrin repeat domain 11 [Source:ZFIN;Acc:ZDB-GENE-030131-3932]	ankrd11		protein_coding	protein_coding	ensembl	multicellular organism development
ENSDARG00000051896	ENSDART00000073604	dre-miR-15a-5p	up	624	-78.75	163	-25.68	212369	22	5557	5009 1901 869 5257	ENSDART00000073604	fibrillin 2a [Source:ZFIN;Acc:ZDB-GENE-090112-4]	fbn2a		protein_coding	protein_coding	ensembl_havana	anatomical structure morphogenesis
ENSDARG00000001879	ENSDART00000073629	dre-miR-212-5p	up	296	-45.77	154	-24.49	542193	23	5687	1569 1502	ENSDART00000073629	neuron navigator 2b [Source:ZFIN;Acc:ZDB-GENE-061207-13]	nav2b		protein_coding	protein_coding	ensembl_havana	ATP binding
ENSDARG00000033104	ENSDART00000073638	dre-miR-7146-3p	down	166	-25.58	166	-25.58	1232414	22	3386	1120	ENSDART00000073638	transmembrane channel-like 2a [Source:ZFIN;Acc:ZDB-GENE-060526-280]	tmc2a		protein_coding	protein_coding	ensembl_havana	transport
ENSDARG00000051965	ENSDART00000073689	dre-miR-212-5p	up	307	-44.41	156	-24.37	537610	23	3122	1422 227	ENSDART00000073689	bloodthirsty-related gene family, member 1 [Source:ZFIN;Acc:ZDB-GENE-090511-2]	btr01		protein_coding	protein_coding	ensembl_havana	intracellular
ENSDARG00000051970	ENSDART00000073694	dre-miR-735-3p	down	159	-24.03	159	-24.03	1313992	22	2330	1493	ENSDART00000073694	smu-1 suppressor of mec-8 and unc-52 homolog b (C. elegans) [Source:ZFIN;Acc:ZDB-GENE-130530-635]	smu1b		protein_coding	protein_coding	ensembl_havana
ENSDARG00000051970	ENSDART00000073694	dre-miR-193b-5p	up	156	-24.53	156	-24.53	487384	21	2330	757	ENSDART00000073694	smu-1 suppressor of mec-8 and unc-52 homolog b (C. elegans) [Source:ZFIN;Acc:ZDB-GENE-130530-635]	smu1b		protein_coding	protein_coding	ensembl_havana
ENSDARG00000056165	ENSDART00000073704	dre-miR-735-3p	down	295	-45.74	153	-27.46	1318953	22	1924	305 1066	ENSDART00000073704	si:ch211-215a10.4 [Source:ZFIN;Acc:ZDB-GENE-030131-5518]	si:ch211-215a10.4		protein_coding	protein_coding	ensembl_havana
ENSDARG00000051989	ENSDART00000073712	dre-miR-2185-5p	up	150	-25.14	150	-25.14	590959	21	882	553	ENSDART00000073712	transmembrane protein 187 [Source:ZFIN;Acc:ZDB-GENE-090313-366]	tmem187		protein_coding	protein_coding	ensembl_havana	membrane
ENSDARG00000052025	ENSDART00000073755	dre-miR-2185-5p	up	159	-27.24	159	-27.24	605728	21	3428	2104	ENSDART00000073755	protein O-linked mannose N-acetylglucosaminyltransferase 1 (beta 1,2-) [Source:ZFIN;Acc:ZDB-GENE-070112-991]	pomgnt1		protein_coding	protein_coding	ensembl_havana	membrane
ENSDARG00000052099	ENSDART00000073881	dre-miR-124-4-5p	up	165	-26.83	165	-26.83	139264	22	1394	448	ENSDART00000073881	alanine-glyoxylate aminotransferase a [Source:ZFIN;Acc:ZDB-GENE-040718-16]	agxta		protein_coding	protein_coding	ensembl_havana	catalytic activity
ENSDARG00000052139	ENSDART00000073930	dre-miR-2185-5p	up	446	-66.46	157	-24.99	599935	21	7921	1280 1625 5759	ENSDART00000073930	notch 3 [Source:ZFIN;Acc:ZDB-GENE-000329-5]	notch3		protein_coding	protein_coding	ensembl_havana	integral component of membrane
ENSDARG00000052182	ENSDART00000073985	dre-miR-2185-5p	up	169	-37.04	169	-37.04	604354	21	3026	2700	ENSDART00000073985	RNA binding protein, fox-1 homolog (C. elegans) 2 [Source:ZFIN;Acc:ZDB-GENE-040426-2464]	rbfox2		protein_coding	protein_coding	ensembl	nucleic acid binding
ENSDARG00000005154	ENSDART00000074117	dre-miR-212-5p	up	168	-24.43	168	-24.43	560160	23	1344	464	ENSDART00000074117	aspartoacylase [Source:ZFIN;Acc:ZDB-GENE-080204-11]	aspa		protein_coding	protein_coding	ensembl_havana	metal ion binding
ENSDARG00000052332	ENSDART00000074163	dre-miR-2185-5p	up	309	-53.1	159	-27.69	592940	21	910	408 29	ENSDART00000074163	finTRIM family, member 98 [Source:ZFIN;Acc:ZDB-GENE-081105-171]	ftr98		protein_coding	protein_coding	ensembl_havana
ENSDARG00000052400	ENSDART00000074249	dre-miR-7146-3p	down	164	-24.22	164	-24.22	1206022	22	1002	251	ENSDART00000074249	G protein-coupled receptor 6 [Source:ZFIN;Acc:ZDB-GENE-170413-1]	gpr6		protein_coding	protein_coding	ensembl	membrane
ENSDARG00000052435	ENSDART00000074284	dre-miR-15a-5p	up	304	-45.43	164	-25.01	228024	22	2177	2079 538	ENSDART00000074284	sprouty-related, EVH1 domain containing 2a [Source:ZFIN;Acc:ZDB-GENE-110830-2]	spred2a		protein_coding	protein_coding	ensembl_havana	membrane
ENSDARG00000052470	ENSDART00000074327	dre-miR-2185-5p	up	151	-25.2	151	-25.2	606163	21	1740	189	ENSDART00000074327	insulin-like growth factor binding protein 2a [Source:ZFIN;Acc:ZDB-GENE-000125-12]	igfbp2a		protein_coding	protein_coding	ensembl_havana	insulin-like growth factor binding
ENSDARG00000052494	ENSDART00000074362	dre-miR-100-2-3p	up	154	-24.79	154	-24.79	48127	22	4372	3716	ENSDART00000074362	protocadherin 18b [Source:ZFIN;Acc:ZDB-GENE-080804-1]	pcdh18b		protein_coding	protein_coding	ensembl_havana	membrane
ENSDARG00000052615	ENSDART00000074506	dre-miR-183-5p	up	167	-28.69	167	-28.69	462846	23	4820	4430	ENSDART00000074506	tenomodulin [Source:ZFIN;Acc:ZDB-GENE-080220-31]	tnmd		protein_coding	protein_coding	ensembl_havana	membrane
ENSDARG00000052641	ENSDART00000074519	dre-miR-729	up	166	-27.25	166	-27.25	900431	24	3998	1142	ENSDART00000074519	karyopherin alpha 3 (importin alpha 4) [Source:ZFIN;Acc:ZDB-GENE-030616-541]	kpna3		protein_coding	protein_coding	ensembl_havana	transport
ENSDARG00000052690	ENSDART00000074592	dre-miR-124-4-5p	up	161	-25.18	161	-25.18	147748	22	3583	639	ENSDART00000074592	arrestin domain containing 3a [Source:ZFIN;Acc:ZDB-GENE-030131-2913]	arrdc3a		protein_coding	protein_coding	ensembl_havana	cellular_component
ENSDARG00000052697	ENSDART00000074599	dre-miR-301b-5p	up	317	-40.01	168	-25.74	664425	21	5223	1495 3569	ENSDART00000074599	family with sequence similarity 172, member A [Source:ZFIN;Acc:ZDB-GENE-040426-1396]	fam172a		protein_coding	protein_coding	ensembl_havana
ENSDARG00000052700	ENSDART00000074600	dre-miR-107a-5p	up	164	-24.43	164	-24.43	74684	23	2252	686	ENSDART00000074600	solute carrier family 9 member B2 [Source:HGNC Symbol;Acc:HGNC:25143]	SLC9B2		protein_coding	protein_coding	ensembl_havana	membrane
ENSDARG00000052713	ENSDART00000074618	dre-miR-193b-5p	up	163	-27.16	163	-27.16	488240	21	5441	3737	ENSDART00000074618	leucine rich repeat transmembrane neuronal 1 [Source:ZFIN;Acc:ZDB-GENE-050506-80]	lrrtm1		protein_coding	protein_coding	ensembl_havana	protein binding
ENSDARG00000027887	ENSDART00000074738	dre-miR-338-5p	up	159	-26.39	159	-26.39	726105	25	928	171	ENSDART00000074738	zinc finger, FYVE domain containing 21 [Source:ZFIN;Acc:ZDB-GENE-030131-1296]	zfyve21		protein_coding	retained_intron	ensembl_havana
ENSDARG00000052866	ENSDART00000074777	dre-miR-2185-5p	up	153	-26.56	153	-26.56	591104	21	10780	866	ENSDART00000074777	huntingtin [Source:ZFIN;Acc:ZDB-GENE-990415-131]	htt		protein_coding	protein_coding	ensembl_havana	nucleus
ENSDARG00000052866	ENSDART00000074777	dre-miR-15a-5p	up	904	-109.27	164	-28.26	229463	22	10780	2323 5424 569 5974 4629 4859	ENSDART00000074777	huntingtin [Source:ZFIN;Acc:ZDB-GENE-990415-131]	htt		protein_coding	protein_coding	ensembl_havana	nucleus
ENSDARG00000052866	ENSDART00000074777	dre-miR-212-5p	up	173	-26.38	173	-26.38	539441	23	10780	2646	ENSDART00000074777	huntingtin [Source:ZFIN;Acc:ZDB-GENE-990415-131]	htt		protein_coding	protein_coding	ensembl_havana	nucleus
ENSDARG00000052851	ENSDART00000074781	dre-miR-16b	up	454	-59.72	155	-26.38	353437	22	4915	511 4455 449	ENSDART00000074781	golgi phosphoprotein 3 [Source:ZFIN;Acc:ZDB-GENE-041010-209]	golph3		protein_coding	protein_coding	ensembl_havana	phosphatidylinositol-4-phosphate binding
ENSDARG00000052948	ENSDART00000074900	dre-miR-15a-5p	up	158	-26.84	158	-26.84	229971	22	886	737	ENSDART00000074900	zgc:195023 [Source:ZFIN;Acc:ZDB-GENE-081022-175]	zgc:195023		protein_coding	protein_coding	ensembl_havana	extracellular region
ENSDARG00000052982	ENSDART00000074936	dre-miR-107a-5p	up	164	-24.38	164	-24.38	81597	23	1623	254	ENSDART00000074936	gamma-aminobutyric acid (GABA) A receptor, rho 2a [Source:ZFIN;Acc:ZDB-GENE-060825-164]	gabrr2a		protein_coding	protein_coding	ensembl_havana	ion channel activity
ENSDARG00000052994	ENSDART00000074950	dre-miR-124-4-5p	up	299	-36.69	156	-24.85	105915	22	3417	1085 1636	ENSDART00000074950	solute carrier family 25 (mitochondrial iron transporter), member 28 [Source:ZFIN;Acc:ZDB-GENE-040426-2125]	slc25a28		protein_coding	protein_coding	ensembl_havana	transport
ENSDARG00000014674	ENSDART00000074968	dre-miR-2185-5p	up	305	-48.19	155	-26.55	603663	21	4619	1647 2244	ENSDART00000074968	acyl-CoA synthetase long-chain family member 3b [Source:ZFIN;Acc:ZDB-GENE-030131-492]	acsl3b		protein_coding	protein_coding	ensembl_havana	membrane
ENSDARG00000031345	ENSDART00000075017	dre-miR-2185-5p	up	154	-24.76	154	-24.76	612483	21	2016	453	ENSDART00000075017	si:dkey-40c11.1 [Source:ZFIN;Acc:ZDB-GENE-060531-142]	si:dkey-40c11.1		protein_coding	protein_coding	ensembl_havana	signal transduction
ENSDARG00000053196	ENSDART00000075189	dre-miR-735-3p	down	298	-43.27	151	-29.17	1316643	22	8639	4971 7450	ENSDART00000075189	mechanistic target of rapamycin (serine/threonine kinase) [Source:ZFIN;Acc:ZDB-GENE-030131-2974]	mtor		protein_coding	protein_coding	ensembl_havana	transferase activity
ENSDARG00000053262	ENSDART00000075278	dre-miR-92b-3p	down	154	-24.12	154	-24.12	1392474	22	2484	1302	ENSDART00000075278	ATPase, Na+/K+ transporting, beta 4 polypeptide [Source:ZFIN;Acc:ZDB-GENE-070412-1]	atp1b4		protein_coding	protein_coding	ensembl_havana	transport
ENSDARG00000053362	ENSDART00000075398	dre-miR-2185-5p	up	157	-25.82	157	-25.82	577401	21	4130	861	ENSDART00000075398	cartilage intermediate layer protein, nucleotide pyrophosphohydrolase [Source:ZFIN;Acc:ZDB-GENE-050208-76]	cilp		protein_coding	protein_coding	ensembl_havana	cellular_component
ENSDARG00000053362	ENSDART00000075398	dre-miR-729	up	307	-38.77	166	-25.55	887379	24	4130	1564 3075	ENSDART00000075398	cartilage intermediate layer protein, nucleotide pyrophosphohydrolase [Source:ZFIN;Acc:ZDB-GENE-050208-76]	cilp		protein_coding	protein_coding	ensembl_havana	cellular_component
ENSDARG00000053389	ENSDART00000075432	dre-miR-2185-5p	up	162	-29.63	162	-29.63	587733	21	2982	1117	ENSDART00000075432	jade family PHD finger 2 [Source:ZFIN;Acc:ZDB-GENE-120215-66]	jade2		protein_coding	protein_coding	ensembl_havana	metal ion binding
ENSDARG00000053481	ENSDART00000075514	dre-miR-338-5p	up	173	-24.64	173	-24.64	754003	25	3522	2323	ENSDART00000075514	ectonucleoside triphosphate diphosphohydrolase 5a [Source:ZFIN;Acc:ZDB-GENE-100419-1]	entpd5a		protein_coding	protein_coding	ensembl_havana	hydrolase activity
ENSDARG00000053498	ENSDART00000075537	dre-miR-2185-5p	up	159	-33.17	159	-33.17	615231	21	1077	740	ENSDART00000075537	endothelin receptor type Bb [Source:ZFIN;Acc:ZDB-GENE-081105-182]	ednrbb		protein_coding	protein_coding	ensembl_havana	membrane
ENSDARG00000053563	ENSDART00000075598	dre-miR-193b-5p	up	159	-25.33	159	-25.33	480939	21	1066	734	ENSDART00000075598	membrane-spanning 4-domains, subfamily A, member 17A.12 [Source:ZFIN;Acc:ZDB-GENE-080829-4]	ms4a17a.12		protein_coding	protein_coding	ensembl_havana	membrane
ENSDARG00000053563	ENSDART00000075607	dre-miR-193b-5p	up	159	-25.33	159	-25.33	480521	21	805	734	ENSDART00000075607	membrane-spanning 4-domains, subfamily A, member 17A.12 [Source:ZFIN;Acc:ZDB-GENE-080829-4]	ms4a17a.12		protein_coding	protein_coding	ensembl_havana	membrane
ENSDARG00000053575	ENSDART00000075620	dre-miR-16b	up	458	-54.25	164	-25.81	335201	22	2863	2586 1422 567	ENSDART00000075620	glycerol-3-phosphate acyltransferase 2, mitochondrial [Source:ZFIN;Acc:ZDB-GENE-050309-118]	gpat2		protein_coding	protein_coding	ensembl_havana	O-acyltransferase activity
ENSDARG00000053583	ENSDART00000075627	dre-miR-92b-3p	down	157	-26.96	157	-26.96	1390578	22	8468	4188	ENSDART00000075627	ceramide synthase 6 [Source:ZFIN;Acc:ZDB-GENE-070522-1]	cers6		protein_coding	protein_coding	ensembl_havana	membrane
ENSDARG00000053624	ENSDART00000075675	dre-miR-15a-5p	up	477	-65.38	169	-27.39	226127	22	6682	4220 4120 6420	ENSDART00000075675	colony stimulating factor 1 receptor, b [Source:ZFIN;Acc:ZDB-GENE-091118-1]	csf1rb		protein_coding	protein_coding	ensembl_havana	transferase activity
ENSDARG00000053684	ENSDART00000075744	dre-miR-2185-5p	up	160	-30.46	160	-30.46	616758	21	1532	912	ENSDART00000075744	aldolase b, fructose-bisphosphate [Source:ZFIN;Acc:ZDB-GENE-030131-383]	aldob		protein_coding	protein_coding	ensembl_havana	cytoplasm
ENSDARG00000105499	ENSDART00000075750	dre-miR-2185-5p	up	462	-66.33	174	-31.73	607899	21	1421	622 766 969	ENSDART00000075750	zgc:175135 [Source:ZFIN;Acc:ZDB-GENE-080214-1]	zgc:175135		protein_coding	protein_coding	ensembl_havana	biological_process
ENSDARG00000013763	ENSDART00000075764	dre-miR-212-5p	up	163	-25.55	163	-25.55	518298	23	2140	1038	ENSDART00000075764	ribosome binding protein 1a [Source:ZFIN;Acc:ZDB-GENE-030131-9795]	rrbp1a		protein_coding	protein_coding	ensembl_havana	membrane
ENSDARG00000087289	ENSDART00000075856	dre-miR-735-3p	down	156	-24.35	156	-24.35	1301268	22	1707	258	ENSDART00000075856	zgc:66473 [Source:ZFIN;Acc:ZDB-GENE-030131-5708]	zgc:66473		protein_coding	protein_coding	ensembl_havana	GTP binding
ENSDARG00000078093	ENSDART00000075859	dre-miR-735-3p	down	156	-24.43	156	-24.43	1301479	22	3482	363	ENSDART00000075859	zgc:172065 [Source:ZFIN;Acc:ZDB-GENE-080214-2]	zgc:172065		protein_coding	protein_coding	ensembl_havana	GTP binding
ENSDARG00000053810	ENSDART00000075905	dre-miR-2185-5p	up	151	-24.68	151	-24.68	603291	21	1815	661	ENSDART00000075905	heterogeneous nuclear ribonucleoprotein C [Source:ZFIN;Acc:ZDB-GENE-040426-2043]	hnrnpc		protein_coding	protein_coding	ensembl_havana	nucleic acid binding
ENSDARG00000040536	ENSDART00000075909	dre-miR-15a-5p	up	310	-42.24	162	-24.56	210494	22	1637	254 264	ENSDART00000075909	finTRIM family, member 89 [Source:ZFIN;Acc:ZDB-GENE-131122-82]	ftr89		protein_coding	protein_coding	ensembl_havana	intracellular
ENSDARG00000070813	ENSDART00000075931	dre-miR-735-3p	down	164	-27.76	164	-27.76	1328413	22	612	201	ENSDART00000075931	zmp:0000000729 [Source:ZFIN;Acc:ZDB-GENE-130530-732]	zmp:0000000729		protein_coding	protein_coding	ensembl	carbohydrate binding
ENSDARG00000070813	ENSDART00000075931	dre-miR-7146-3p	down	161	-24.05	161	-24.05	1225087	22	612	60	ENSDART00000075931	zmp:0000000729 [Source:ZFIN;Acc:ZDB-GENE-130530-732]	zmp:0000000729		protein_coding	protein_coding	ensembl	carbohydrate binding
ENSDARG00000053833	ENSDART00000075940	dre-miR-2185-5p	up	158	-26.03	158	-26.03	572417	21	1260	680	ENSDART00000075940	melatonin receptor type 1Ba [Source:ZFIN;Acc:ZDB-GENE-990415-157]	mtnr1ba		protein_coding	protein_coding	ensembl_havana	membrane
ENSDARG00000053929	ENSDART00000076051	dre-miR-182-5p	up	336	-49.26	178	-26.11	369411	22	2164	1528 1459	ENSDART00000076051	opsin 4b [Source:ZFIN;Acc:ZDB-GENE-080415-3]	opn4b		protein_coding	protein_coding	ensembl	membrane
ENSDARG00000054036	ENSDART00000076168	dre-miR-2185-5p	up	158	-25.53	158	-25.53	574426	21	1377	1257	ENSDART00000076168	ring finger protein 34b [Source:ZFIN;Acc:ZDB-GENE-071004-31]	rnf34b		protein_coding	protein_coding	ensembl	cellular_component
ENSDARG00000054302	ENSDART00000076481	dre-miR-15a-5p	up	162	-25.37	162	-25.37	235896	22	2052	374	ENSDART00000076481	EH-domain containing 4 [Source:ZFIN;Acc:ZDB-GENE-060810-22]	ehd4		protein_coding	protein_coding	ensembl_havana	GTP binding
ENSDARG00000054337	ENSDART00000076503	dre-miR-2185-5p	up	157	-27.21	157	-27.21	602131	21	3182	2995	ENSDART00000076503	adaptor-related protein complex 1, gamma 2 subunit [Source:ZFIN;Acc:ZDB-GENE-030616-587]	ap1g2		protein_coding	protein_coding	ensembl	transport
ENSDARG00000020345	ENSDART00000076668	dre-miR-193b-5p	up	151	-25.41	151	-25.41	492743	21	4782	3656	ENSDART00000076668	cytoplasmic linker associated protein 2 [Source:ZFIN;Acc:ZDB-GENE-040426-2343]	clasp2		protein_coding	protein_coding	ensembl_havana
ENSDARG00000054533	ENSDART00000076687	dre-miR-489	up	154	-24.34	154	-24.34	870528	23	1978	1265	ENSDART00000076687	A-Raf proto-oncogene, serine/threonine kinase [Source:ZFIN;Acc:ZDB-GENE-050102-2]	araf		protein_coding	protein_coding	ensembl_havana	transferase activity
ENSDARG00000054533	ENSDART00000076696	dre-miR-489	up	154	-24.34	154	-24.34	869935	23	3444	1265	ENSDART00000076696	A-Raf proto-oncogene, serine/threonine kinase [Source:ZFIN;Acc:ZDB-GENE-050102-2]	araf		protein_coding	protein_coding	ensembl_havana	transferase activity
ENSDARG00000044492	ENSDART00000076715	dre-miR-124-4-5p	up	167	-27.51	167	-27.51	123296	22	1696	1279	ENSDART00000076715	ubiquitin-like domain containing CTD phosphatase 1 [Source:ZFIN;Acc:ZDB-GENE-040718-3]	ublcp1		protein_coding	protein_coding	ensembl_havana	nucleus
ENSDARG00000058229	ENSDART00000076725	dre-miR-124-4-5p	up	469	-60.63	162	-25.1	138771	22	3206	169 277 216	ENSDART00000076725	acyl-CoA thioesterase 11a [Source:ZFIN;Acc:ZDB-GENE-050522-538]	acot11a		protein_coding	protein_coding	ensembl_havana	cytosol
ENSDARG00000054537	ENSDART00000076739	dre-miR-2185-5p	up	166	-28.96	166	-28.96	598636	21	6727	2708	ENSDART00000076739	NHS-like 1a [Source:ZFIN;Acc:ZDB-GENE-050411-25]	nhsl1a		protein_coding	protein_coding	ensembl_havana	molecular_function
ENSDARG00000078349	ENSDART00000076759	dre-miR-2185-5p	up	153	-26.12	153	-26.12	619456	21	4317	4176	ENSDART00000076759	zmp:0000000845 [Source:ZFIN;Acc:ZDB-GENE-130530-848]	zmp:0000000845		protein_coding	protein_coding	ensembl	GTP binding
ENSDARG00000054570	ENSDART00000076764	dre-miR-2185-5p	up	601	-83.7	162	-29.15	599436	21	12200	6937 3098 11701 2095	ENSDART00000076764	SMG1 phosphatidylinositol 3-kinase-related kinase [Source:ZFIN;Acc:ZDB-GENE-061013-767]	smg1		protein_coding	protein_coding	ensembl_havana	transferase activity
ENSDARG00000054570	ENSDART00000076764	dre-miR-735-3p	down	596	-77.5	154	-26.1	1322718	22	12200	7240 12092 6462 10825	ENSDART00000076764	SMG1 phosphatidylinositol 3-kinase-related kinase [Source:ZFIN;Acc:ZDB-GENE-061013-767]	smg1		protein_coding	protein_coding	ensembl_havana	transferase activity
ENSDARG00000054572	ENSDART00000076793	dre-miR-735-3p	down	157	-26.09	157	-26.09	1295768	22	2041	557	ENSDART00000076793	WD40 repeat domain 95 [Source:ZFIN;Acc:ZDB-GENE-131127-243]	wdr95		protein_coding	protein_coding	ensembl_havana
ENSDARG00000054570	ENSDART00000076796	dre-miR-735-3p	down	596	-77.5	154	-26.1	1324957	22	12277	7313 12165 6535 10898	ENSDART00000076796	SMG1 phosphatidylinositol 3-kinase-related kinase [Source:ZFIN;Acc:ZDB-GENE-061013-767]	smg1		protein_coding	protein_coding	ensembl_havana	transferase activity
ENSDARG00000054570	ENSDART00000076796	dre-miR-2185-5p	up	601	-83.7	162	-29.15	601675	21	12277	7010 3156 11774 2150	ENSDART00000076796	SMG1 phosphatidylinositol 3-kinase-related kinase [Source:ZFIN;Acc:ZDB-GENE-061013-767]	smg1		protein_coding	protein_coding	ensembl_havana	transferase activity
ENSDARG00000054619	ENSDART00000076845	dre-miR-735-3p	down	166	-28.35	166	-28.35	1336455	22	12077	5423	ENSDART00000076845	Fraser extracellular matrix complex subunit 1 [Source:ZFIN;Acc:ZDB-GENE-060526-68]	fras1		protein_coding	protein_coding	ensembl_havana	membrane
ENSDARG00000054616	ENSDART00000076850	dre-miR-15a-5p	up	302	-40.7	157	-25.74	238512	22	1793	793 764	ENSDART00000076850	claudin i [Source:ZFIN;Acc:ZDB-GENE-010328-9]	cldni		protein_coding	protein_coding	ensembl_havana	plasma membrane
ENSDARG00000013526	ENSDART00000076882	dre-miR-16b	up	475	-66.95	164	-25.04	318882	22	9808	9752 7638 8555	ENSDART00000076882	sushi, von Willebrand factor type A, EGF and pentraxin domain containing 1 [Source:ZFIN;Acc:ZDB-GENE-110726-1]	svep1		protein_coding	protein_coding	ensembl_havana	calcium ion binding
ENSDARG00000013526	ENSDART00000076882	dre-miR-15a-5p	up	475	-59.92	170	-24.71	215556	22	9808	8555 7638 9751	ENSDART00000076882	sushi, von Willebrand factor type A, EGF and pentraxin domain containing 1 [Source:ZFIN;Acc:ZDB-GENE-110726-1]	svep1		protein_coding	protein_coding	ensembl_havana	calcium ion binding
ENSDARG00000054741	ENSDART00000076929	dre-miR-301b-5p	up	327	-44.5	169	-24.94	664576	21	2307	538 743	ENSDART00000076929	protein kinase, cGMP-dependent, type II [Source:ZFIN;Acc:ZDB-GENE-060531-80]	prkg2		protein_coding	protein_coding	ensembl_havana	transferase activity
ENSDARG00000054793	ENSDART00000077029	dre-miR-183-5p	up	166	-26.4	166	-26.4	444388	23	1024	173	ENSDART00000077029	ER membrane protein complex subunit 10 [Source:ZFIN;Acc:ZDB-GENE-030131-9045]	emc10		protein_coding	protein_coding	ensembl_havana
ENSDARG00000054890	ENSDART00000077166	dre-miR-183-5p	up	160	-24.52	160	-24.52	416468	23	1197	655	ENSDART00000077166	retinal G protein coupled receptor a [Source:ZFIN;Acc:ZDB-GENE-040924-6]	rgra		protein_coding	protein_coding	ensembl_havana	membrane
ENSDARG00000068323	ENSDART00000077216	dre-miR-735-3p	down	164	-24.21	164	-24.21	1327137	22	4810	1872	ENSDART00000077216	astrotactin 1 [Source:ZFIN;Acc:ZDB-GENE-050320-140]	astn1		protein_coding	protein_coding	ensembl_havana	membrane
ENSDARG00000055009	ENSDART00000077296	dre-miR-729	up	161	-29.83	161	-29.83	924414	24	5961	337	ENSDART00000077296	collagen, type IV, alpha 1 [Source:ZFIN;Acc:ZDB-GENE-081105-114]	col4a1		protein_coding	protein_coding	ensembl_havana	extracellular region
ENSDARG00000055027	ENSDART00000077307	dre-miR-15a-5p	up	179	-27.54	179	-27.54	236535	22	2563	669	ENSDART00000077307	protein-O-mannosyltransferase 2 [Source:ZFIN;Acc:ZDB-GENE-070112-1002]	pomt2		protein_coding	protein_coding	ensembl_havana	transferase activity
ENSDARG00000055054	ENSDART00000077357	dre-miR-193b-5p	up	317	-46.67	164	-26.01	465521	21	5199	1444 3313	ENSDART00000077357	B-cell CLL/lymphoma 9-like [Source:ZFIN;Acc:ZDB-GENE-040927-29]	bcl9l		protein_coding	protein_coding	ensembl_havana	transcription coactivator activity
ENSDARG00000055124	ENSDART00000077435	dre-miR-2185-5p	up	161	-26.6	161	-26.6	569077	21	2106	1318	ENSDART00000077435	cyclin L1a [Source:ZFIN;Acc:ZDB-GENE-050419-206]	ccnl1a		protein_coding	protein_coding	ensembl_havana	regulation of transcription, DNA-templated
ENSDARG00000055123	ENSDART00000077439	dre-miR-735-3p	down	153	-24.73	153	-24.73	1321159	22	6411	1235	ENSDART00000077439	potassium channel, subfamily K, member 2a [Source:ZFIN;Acc:ZDB-GENE-061226-2]	kcnk2a		protein_coding	protein_coding	ensembl_havana	membrane
ENSDARG00000055136	ENSDART00000077446	dre-miR-15a-5p	up	169	-24.61	169	-24.61	252633	22	1715	154	ENSDART00000077446	si:dkey-101k6.5 [Source:ZFIN;Acc:ZDB-GENE-081105-143]	si:dkey-101k6.5		protein_coding	protein_coding	ensembl_havana	transferase activity
ENSDARG00000055226	ENSDART00000077545	dre-miR-100-2-3p	up	162	-26.23	162	-26.23	9846	22	2395	24	ENSDART00000077545	solute carrier family 7 (amino acid transporter light chain, y+L system), member 7 [Source:ZFIN;Acc:ZDB-GENE-051127-5]	slc7a7		protein_coding	protein_coding	ensembl_havana	membrane
ENSDARG00000055255	ENSDART00000077582	dre-miR-193b-5p	up	165	-24.14	165	-24.14	470259	21	4859	2364	ENSDART00000077582	PITPNM family member 3 [Source:ZFIN;Acc:ZDB-GENE-030131-9216]	pitpnm3		protein_coding	protein_coding	ensembl_havana	metal ion binding
ENSDARG00000042993	ENSDART00000077661	dre-miR-193b-5p	up	157	-25.43	157	-25.43	507083	21	871	230	ENSDART00000077661	trypsin [Source:ZFIN;Acc:ZDB-GENE-010131-7]	try		protein_coding	protein_coding	ensembl_havana	serine-type endopeptidase activity
ENSDARG00000055370	ENSDART00000077720	dre-miR-146b	down	150	-28.42	150	-28.42	1067038	22	2053	417	ENSDART00000077720	zgc:163121 [Source:ZFIN;Acc:ZDB-GENE-070424-80]	zgc:163121		protein_coding	protein_coding	ensembl_havana	cellular_component
ENSDARG00000055493	ENSDART00000077853	dre-miR-107a-5p	up	313	-40.15	166	-26.56	55608	23	2517	46 545	ENSDART00000077853	hypermethylated in cancer 1 [Source:ZFIN;Acc:ZDB-GENE-040713-2]	hic1		protein_coding	protein_coding	ensembl_havana	nucleic acid binding
ENSDARG00000033443	ENSDART00000077854	dre-miR-2185-5p	up	155	-25.84	155	-25.84	582736	21	1965	654	ENSDART00000077854	MDM2 oncogene, E3 ubiquitin protein ligase [Source:ZFIN;Acc:ZDB-GENE-990415-153]	mdm2		protein_coding	protein_coding	ensembl_havana	nucleus
ENSDARG00000055554	ENSDART00000077931	dre-miR-2185-5p	up	318	-55.7	175	-31.49	580925	21	1360	485 1113	ENSDART00000077931	wingless-type MMTV integration site family, member 1 [Source:ZFIN;Acc:ZDB-GENE-980526-526]	wnt1		protein_coding	protein_coding	ensembl_havana	extracellular region
ENSDARG00000055558	ENSDART00000077933	dre-miR-2185-5p	up	187	-47.94	187	-47.94	607461	21	1250	940	ENSDART00000077933	Pim proto-oncogene, serine/threonine kinase, related 63 [Source:ZFIN;Acc:ZDB-GENE-091116-7]	pimr63		protein_coding	protein_coding	ensembl_havana	nucleotide binding
ENSDARG00000055561	ENSDART00000077938	dre-miR-2184	down	174	-24.17	174	-24.17	1174149	21	2016	1831	ENSDART00000077938	core 1 synthase, glycoprotein-N-acetylgalactosamine 3-beta-galactosyltransferase, 1b [Source:ZFIN;Acc:ZDB-GENE-030131-9075]	c1galt1b		protein_coding	protein_coding	ensembl_havana	transferase activity
ENSDARG00000055566	ENSDART00000077941	dre-miR-489	up	167	-24.77	167	-24.77	865840	23	3081	1922	ENSDART00000077941	microtubule associated serine/threonine kinase-like [Source:ZFIN;Acc:ZDB-GENE-040801-128]	mastl		protein_coding	protein_coding	ensembl_havana	transferase activity
ENSDARG00000055575	ENSDART00000077951	dre-miR-735-3p	down	162	-25.12	162	-25.12	1329609	22	1893	624	ENSDART00000077951	procollagen C-endopeptidase enhancer 2b [Source:ZFIN;Acc:ZDB-GENE-040426-1177]	pcolce2b		protein_coding	protein_coding	ensembl_havana	extracellular region
ENSDARG00000075793	ENSDART00000078022	dre-miR-15a-5p	up	150	-24.71	150	-24.71	230802	22	8129	5045	ENSDART00000078022	phosphatidylinositol-3,4,5-trisphosphate-dependent Rac exchange factor 1 [Source:ZFIN;Acc:ZDB-GENE-030131-1428]	prex1		protein_coding	protein_coding	ensembl_havana	cytoplasm
ENSDARG00000055656	ENSDART00000078049	dre-miR-16b	up	154	-25.18	154	-25.18	354108	22	1976	40	ENSDART00000078049	PDZ domain containing 3b [Source:ZFIN;Acc:ZDB-GENE-081022-151]	pdzd3b		protein_coding	protein_coding	ensembl_havana	cellular_component
ENSDARG00000055705	ENSDART00000078065	dre-miR-15a-5p	up	165	-25.49	165	-25.49	253671	22	6438	650	ENSDART00000078065	coagulation factor V [Source:ZFIN;Acc:ZDB-GENE-030131-5531]	f5		protein_coding	protein_coding	ensembl_havana	metal ion binding
ENSDARG00000055743	ENSDART00000078137	dre-miR-2185-5p	up	303	-49.56	153	-27.74	600269	21	1792	501 855	ENSDART00000078137	ankyrin repeat domain 54 [Source:ZFIN;Acc:ZDB-GENE-040718-318]	ankrd54		protein_coding	protein_coding	ensembl_havana	biological_process
ENSDARG00000092419	ENSDART00000078216	dre-miR-735-3p	down	150	-26.06	150	-26.06	1343057	22	4191	3767	ENSDART00000078216	vitellogenin 7 [Source:ZFIN;Acc:ZDB-GENE-001201-6]	vtg7		protein_coding	protein_coding	ensembl_havana	lipid transporter activity
ENSDARG00000092126	ENSDART00000078225	dre-miR-735-3p	down	150	-26.06	150	-26.06	1343093	22	4210	3773	ENSDART00000078225	vitellogenin 5 [Source:ZFIN;Acc:ZDB-GENE-001201-4]	vtg5		protein_coding	protein_coding	ensembl_havana	lipid transporter activity
ENSDARG00000055854	ENSDART00000078250	dre-miR-2185-5p	up	160	-32.75	160	-32.75	610029	21	3244	1366	ENSDART00000078250	nuclear receptor subfamily 4, group A, member 3 [Source:ZFIN;Acc:ZDB-GENE-070824-4]	nr4a3		protein_coding	protein_coding	ensembl_havana	transcription factor activity, sequence-specific DNA binding
ENSDARG00000075819	ENSDART00000078306	dre-miR-107a-5p	up	330	-46.55	171	-25.46	93705	23	3993	402 1115	ENSDART00000078306	rho/rac guanine nucleotide exchange factor (GEF) 2 [Source:ZFIN;Acc:ZDB-GENE-030717-1]	arhgef2		protein_coding	protein_coding	ensembl_havana	metal ion binding
ENSDARG00000055970	ENSDART00000078369	dre-miR-735-3p	down	151	-24.07	151	-24.07	1316901	22	2824	2088	ENSDART00000078369	zgc:136971 [Source:ZFIN;Acc:ZDB-GENE-060421-3674]	zgc:136971		protein_coding	protein_coding	ensembl_havana	proteolysis
ENSDARG00000056008	ENSDART00000078423	dre-miR-100-2-3p	up	180	-31.5	180	-31.5	32348	22	862	167	ENSDART00000078423	ATP synthase, H+ transporting, mitochondrial Fo complex, subunit C1 (subunit 9) [Source:ZFIN;Acc:ZDB-GENE-040426-1966]	atp5g1		protein_coding	protein_coding	ensembl_havana	transport
ENSDARG00000056078	ENSDART00000078499	dre-miR-15a-5p	up	164	-24.03	164	-24.03	252595	22	2765	430	ENSDART00000078499	raftlin family member 2 [Source:ZFIN;Acc:ZDB-GENE-040426-2760]	rftn2		protein_coding	protein_coding	ensembl_havana	cytoplasm
ENSDARG00000056112	ENSDART00000078540	dre-miR-107a-5p	up	490	-56.32	184	-30.3	98623	23	6255	5730 5347 1603	ENSDART00000078540	phosphoinositide kinase, FYVE finger containing [Source:ZFIN;Acc:ZDB-GENE-030131-9636]	pikfyve		protein_coding	protein_coding	ensembl_havana	transferase activity
ENSDARG00000092624	ENSDART00000078561	dre-miR-2185-5p	up	152	-31.75	152	-31.75	568846	21	6269	1911	ENSDART00000078561	spectrin beta, non-erythrocytic 4 [Source:HGNC Symbol;Acc:HGNC:14896]	SPTBN4		protein_coding	protein_coding	ensembl_havana	phospholipid binding
ENSDARG00000056167	ENSDART00000078608	dre-miR-193b-5p	up	161	-24.26	161	-24.26	512660	21	1918	1457	ENSDART00000078608	heat shock 10 protein 1 [Source:ZFIN;Acc:ZDB-GENE-000906-2]	hspe1		protein_coding	protein_coding	ensembl_havana	cytoplasm
ENSDARG00000056318	ENSDART00000078796	dre-miR-2185-5p	up	150	-29.91	150	-29.91	581421	21	1868	830	ENSDART00000078796	KAT8 regulatory NSL complex subunit 2 [Source:ZFIN;Acc:ZDB-GENE-041010-67]	kansl2		protein_coding	protein_coding	ensembl_havana	histone acetyltransferase complex
ENSDARG00000062182	ENSDART00000078873	dre-miR-146b	down	161	-25.57	161	-25.57	1063343	22	1838	1527	ENSDART00000078873	solute carrier family 22 (organic anion transporter), member 7b, tandem duplicate 3 [Source:ZFIN;Acc:ZDB-GENE-131120-103]	slc22a7b.3		protein_coding	protein_coding	ensembl_havana	membrane
ENSDARG00000008835	ENSDART00000078886	dre-miR-7146-3p	down	750	-96.29	161	-25.66	1220724	22	4513	4341 4145 571 2691 2862	ENSDART00000078886				protein_coding	protein_coding	ensembl_havana	extracellular region
ENSDARG00000008835	ENSDART00000078886	dre-miR-16b	up	455	-52.42	168	-26.11	342453	22	4513	3696 3850 1544	ENSDART00000078886				protein_coding	protein_coding	ensembl_havana	extracellular region
ENSDARG00000077252	ENSDART00000078921	dre-miR-15a-5p	up	293	-38.97	150	-24.28	257348	22	1747	720 737	ENSDART00000078921	si:rp71-36a1.5 [Source:ZFIN;Acc:ZDB-GENE-091204-428]	si:rp71-36a1.5		protein_coding	protein_coding	ensembl_havana	membrane
ENSDARG00000030756	ENSDART00000078973	dre-miR-735-3p	down	170	-24.28	170	-24.28	1324560	22	4893	2009	ENSDART00000078973	DNA (cytosine-5-)-methyltransferase 1 [Source:ZFIN;Acc:ZDB-GENE-990714-15]	dnmt1		protein_coding	protein_coding	ensembl_havana	transferase activity
ENSDARG00000056509	ENSDART00000079014	dre-miR-338-5p	up	172	-24.94	172	-24.94	751633	25	2796	999	ENSDART00000079014	PDLIM1 interacting kinase 1 like [Source:ZFIN;Acc:ZDB-GENE-051113-236]	pdik1l		protein_coding	protein_coding	ensembl_havana	nucleotide binding
ENSDARG00000056535	ENSDART00000079030	dre-miR-2185-5p	up	311	-45.27	163	-28.89	597976	21	2448	2051 919	ENSDART00000079030	phospholipase A2, group IVF, tandem duplicate 1 [Source:ZFIN;Acc:ZDB-GENE-131121-408]	pla2g4f.1		protein_coding	protein_coding	ensembl_havana	metal ion binding
ENSDARG00000056554	ENSDART00000079035	dre-miR-193b-5p	up	156	-28.06	156	-28.06	478462	21	3141	1674	ENSDART00000079035	RAP1 GTPase activating protein [Source:ZFIN;Acc:ZDB-GENE-080402-9]	rap1gap		protein_coding	protein_coding	ensembl_havana	GTPase activator activity
ENSDARG00000056530	ENSDART00000079046	dre-miR-193b-5p	up	464	-69.35	157	-26.44	515883	21	6157	1738 5120 2822	ENSDART00000079046	C3 and PZP-like, alpha-2-macroglobulin domain containing 8 [Source:ZFIN;Acc:ZDB-GENE-050208-428]	cpamd8		protein_coding	protein_coding	ensembl_havana	extracellular region
ENSDARG00000056530	ENSDART00000079046	dre-miR-2185-5p	up	313	-40.88	162	-25.29	619209	21	6157	5073 470	ENSDART00000079046	C3 and PZP-like, alpha-2-macroglobulin domain containing 8 [Source:ZFIN;Acc:ZDB-GENE-050208-428]	cpamd8		protein_coding	protein_coding	ensembl_havana	extracellular region
ENSDARG00000056598	ENSDART00000079106	dre-miR-2185-5p	up	179	-40.38	179	-40.38	571220	21	852	456	ENSDART00000079106	Pim proto-oncogene, serine/threonine kinase, related 47 [Source:ZFIN;Acc:ZDB-GENE-090312-19]	pimr47		protein_coding	protein_coding	ensembl_havana	nucleotide binding
ENSDARG00000056594	ENSDART00000079114	dre-miR-2185-5p	up	155	-26.2	155	-26.2	595371	21	1746	28	ENSDART00000079114	iroquois homeobox 1b [Source:ZFIN;Acc:ZDB-GENE-010716-1]	irx1b		protein_coding	protein_coding	ensembl_havana	regulation of transcription, DNA-templated
ENSDARG00000056600	ENSDART00000079115	dre-miR-15a-5p	up	456	-57.14	158	-25.14	214509	22	2674	1366 992 1706	ENSDART00000079115	3'-phosphoadenosine 5'-phosphosulfate synthase 2b [Source:ZFIN;Acc:ZDB-GENE-010323-5]	papss2b		protein_coding	protein_coding	ensembl_havana	ATP binding
ENSDARG00000056601	ENSDART00000079117	dre-miR-212-5p	up	302	-40	159	-24.52	557324	23	2070	334 1535	ENSDART00000079117	pleckstrin homology domain containing, family A (phosphoinositide binding specific) member 3 [Source:ZFIN;Acc:ZDB-GENE-040426-1252]	plekha3		protein_coding	protein_coding	ensembl_havana	biological_process
ENSDARG00000056616	ENSDART00000079126	dre-miR-2185-5p	up	187	-47.94	187	-47.94	571085	21	771	375	ENSDART00000079126	Pim proto-oncogene, serine/threonine kinase, related 48 [Source:ZFIN;Acc:ZDB-GENE-090312-25]	pimr48		protein_coding	protein_coding	ensembl_havana	nucleotide binding
ENSDARG00000056618	ENSDART00000079149	dre-miR-15a-5p	up	164	-27.42	164	-27.42	246519	22	1659	244	ENSDART00000079149	X-linked Kx blood group (McLeod syndrome) [Source:ZFIN;Acc:ZDB-GENE-080908-1]	xk		protein_coding	protein_coding	ensembl_havana	membrane
ENSDARG00000056620	ENSDART00000079150	dre-miR-2185-5p	up	168	-29.3	168	-29.3	608856	21	1248	692	ENSDART00000079150	gastrin-releasing peptide receptor [Source:ZFIN;Acc:ZDB-GENE-081015-4]	grpr		protein_coding	protein_coding	ensembl_havana	membrane
ENSDARG00000056620	ENSDART00000079150	dre-miR-16b	up	157	-28.35	157	-28.35	350541	22	1248	339	ENSDART00000079150	gastrin-releasing peptide receptor [Source:ZFIN;Acc:ZDB-GENE-081015-4]	grpr		protein_coding	protein_coding	ensembl_havana	membrane
ENSDARG00000056683	ENSDART00000079210	dre-miR-16b	up	155	-24.85	155	-24.85	349076	22	1899	1204	ENSDART00000079210	cyclin-dependent kinase 5 [Source:ZFIN;Acc:ZDB-GENE-010131-2]	cdk5		protein_coding	protein_coding	ensembl_havana	nucleotide binding
ENSDARG00000056695	ENSDART00000079212	dre-miR-2185-5p	up	162	-26.71	162	-26.71	580999	21	3487	781	ENSDART00000079212	polyhomeotic homolog 2a (Drosophila) [Source:ZFIN;Acc:ZDB-GENE-020312-1]	phc2a		protein_coding	protein_coding	ensembl_havana	nucleus
ENSDARG00000056717	ENSDART00000079251	dre-miR-735-3p	down	312	-38.41	167	-25	1318635	22	3522	540 1217	ENSDART00000079251	valyl-tRNA synthetase 2, mitochondrial (putative) [Source:ZFIN;Acc:ZDB-GENE-060503-575]	vars2		protein_coding	protein_coding	ensembl_havana	nucleotide binding
ENSDARG00000056713	ENSDART00000079253	dre-miR-2185-5p	up	303	-51.02	154	-27.16	568764	21	5380	481 1651	ENSDART00000079253	protein serine kinase H1 [Source:ZFIN;Acc:ZDB-GENE-050119-1]	pskh1		protein_coding	protein_coding	ensembl_havana	transferase activity
ENSDARG00000056805	ENSDART00000079328	dre-miR-193b-5p	up	161	-31.95	161	-31.95	506133	21	4553	465	ENSDART00000079328	phospholipase C, eta 2b [Source:ZFIN;Acc:ZDB-GENE-101112-1]	plch2b		protein_coding	protein_coding	ensembl_havana	signal transduction
ENSDARG00000056888	ENSDART00000079342	dre-miR-15a-5p	up	755	-104.55	163	-26.05	245803	22	8238	2063 4273 1585 4394 6290	ENSDART00000079342	dynein, axonemal, heavy chain 5 like [Source:ZFIN;Acc:ZDB-GENE-091204-287]	dnah5l		protein_coding	protein_coding	ensembl_havana	ATP binding
ENSDARG00000056888	ENSDART00000079342	dre-miR-16b	up	744	-93.2	155	-25.26	349129	22	8238	1579 4277 4394 2063 6291	ENSDART00000079342	dynein, axonemal, heavy chain 5 like [Source:ZFIN;Acc:ZDB-GENE-091204-287]	dnah5l		protein_coding	protein_coding	ensembl_havana	ATP binding
ENSDARG00000036473	ENSDART00000079364	dre-miR-729	up	155	-25.88	155	-25.88	888338	24	1833	857	ENSDART00000079364	small nuclear RNA activating complex, polypeptide 2 [Source:ZFIN;Acc:ZDB-GENE-120328-2]	snapc2		protein_coding	protein_coding	ensembl_havana	intrahepatic bile duct development
ENSDARG00000036473	ENSDART00000079364	dre-miR-16b	up	154	-26.27	154	-26.27	320045	22	1833	972	ENSDART00000079364	small nuclear RNA activating complex, polypeptide 2 [Source:ZFIN;Acc:ZDB-GENE-120328-2]	snapc2		protein_coding	protein_coding	ensembl_havana	intrahepatic bile duct development
ENSDARG00000071671	ENSDART00000079409	dre-miR-193b-5p	up	158	-24.69	158	-24.69	514351	21	1544	375	ENSDART00000079409	nudix (nucleoside diphosphate linked moiety X)-type motif 22 [Source:ZFIN;Acc:ZDB-GENE-041010-171]	nudt22		protein_coding	protein_coding	ensembl_havana	cellular_component
ENSDARG00000056922	ENSDART00000079460	dre-miR-15a-5p	up	296	-40.2	151	-24.38	236737	22	5657	4388 3855	ENSDART00000079460	latent transforming growth factor beta binding protein 1 [Source:ZFIN;Acc:ZDB-GENE-091202-8]	ltbp1		protein_coding	protein_coding	ensembl_havana	calcium ion binding
ENSDARG00000056913	ENSDART00000079469	dre-miR-2185-5p	up	157	-24.66	157	-24.66	574632	21	1777	739	ENSDART00000079469	procollagen C-endopeptidase enhancer a [Source:ZFIN;Acc:ZDB-GENE-041014-370]	pcolcea		protein_coding	protein_coding	ensembl_havana	peptidase activator activity
ENSDARG00000056910	ENSDART00000079487	dre-miR-735-3p	down	154	-25.85	154	-25.85	1305008	22	3625	810	ENSDART00000079487				protein_coding	protein_coding	ensembl	membrane
ENSDARG00000056949	ENSDART00000079534	dre-miR-2185-5p	up	155	-26.8	155	-26.8	598933	21	2020	629	ENSDART00000079534	5-hydroxytryptamine (serotonin) receptor 7a [Source:ZFIN;Acc:ZDB-GENE-130530-666]	htr7a		protein_coding	protein_coding	ensembl_havana	membrane
ENSDARG00000057007	ENSDART00000079583	dre-miR-124-4-5p	up	303	-41.93	163	-27.13	151734	22	4422	926 865	ENSDART00000079583	C-terminal binding protein 1 [Source:ZFIN;Acc:ZDB-GENE-010130-1]	ctbp1		protein_coding	protein_coding	ensembl_havana	nucleus
ENSDARG00000057042	ENSDART00000079638	dre-miR-2185-5p	up	157	-27	157	-27	619141	21	1033	417	ENSDART00000079638	TM2 domain containing 1 [Source:ZFIN;Acc:ZDB-GENE-050208-580]	tm2d1		protein_coding	protein_coding	ensembl_havana	membrane
ENSDARG00000057138	ENSDART00000079645	dre-miR-15a-5p	up	163	-25.17	163	-25.17	214122	22	2959	2569	ENSDART00000079645	zgc:174164 [Source:ZFIN;Acc:ZDB-GENE-030131-4971]	zgc:174164		protein_coding	protein_coding	ensembl_havana	membrane
ENSDARG00000057064	ENSDART00000079655	dre-miR-489	up	155	-24.11	155	-24.11	829621	23	3090	925	ENSDART00000079655	glutamyl aminopeptidase [Source:ZFIN;Acc:ZDB-GENE-050309-218]	enpep		protein_coding	protein_coding	ensembl_havana	membrane
ENSDARG00000057105	ENSDART00000079703	dre-miR-124-4-5p	up	162	-30.52	162	-30.52	109949	22	1980	937	ENSDART00000079703	notchless homolog 1 (Drosophila) [Source:ZFIN;Acc:ZDB-GENE-050522-321]	nle1		protein_coding	protein_coding	ensembl_havana	nucleus
ENSDARG00000057125	ENSDART00000079726	dre-miR-729	up	175	-29.5	175	-29.5	916750	24	4231	2021	ENSDART00000079726	phospholipase D1b [Source:ZFIN;Acc:ZDB-GENE-070510-3]	pld1b		protein_coding	protein_coding	ensembl_havana	catalytic activity
ENSDARG00000057167	ENSDART00000079758	dre-miR-182-5p	up	161	-24.68	161	-24.68	362362	22	4125	885	ENSDART00000079758	eukaryotic translation initiation factor 4, gamma 2b [Source:ZFIN;Acc:ZDB-GENE-030131-6550]	eif4g2b		protein_coding	protein_coding	ensembl_havana	RNA binding
ENSDARG00000007526	ENSDART00000079762	dre-miR-2185-5p	up	155	-26.98	155	-26.98	578719	21	1446	268	ENSDART00000079762	NADH dehydrogenase (ubiquinone) Fe-S protein 2 [Source:ZFIN;Acc:ZDB-GENE-050522-273]	ndufs2		protein_coding	protein_coding	ensembl_havana	oxidation-reduction process
ENSDARG00000057248	ENSDART00000079782	dre-miR-489	up	165	-28.75	165	-28.75	849399	23	2896	2830	ENSDART00000079782	sodium channel and clathrin linker 1 [Source:ZFIN;Acc:ZDB-GENE-030131-3278]	sclt1		protein_coding	protein_coding	ensembl_havana
ENSDARG00000057265	ENSDART00000079877	dre-miR-2185-5p	up	179	-40.38	179	-40.38	603373	21	1377	975	ENSDART00000079877	Pim proto-oncogene, serine/threonine kinase, related 52 [Source:ZFIN;Acc:ZDB-GENE-070912-460]	pimr52		protein_coding	protein_coding	ensembl_havana	nucleotide binding
ENSDARG00000057334	ENSDART00000079968	dre-miR-2185-5p	up	155	-25.56	155	-25.56	582696	21	2357	1670	ENSDART00000079968	cytidine monophosphate N-acetylneuraminic acid synthetase a [Source:ZFIN;Acc:ZDB-GENE-050420-277]	cmasa		protein_coding	protein_coding	ensembl_havana	transferase activity
ENSDARG00000070601	ENSDART00000080051	dre-miR-193b-5p	up	160	-29.44	160	-29.44	505987	21	5977	5417	ENSDART00000080051	Ras association domain family member 5 [Source:HGNC Symbol;Acc:HGNC:17609]	RASSF5		protein_coding	protein_coding	ensembl_havana	metal ion binding
ENSDARG00000057435	ENSDART00000080110	dre-miR-2185-5p	up	156	-30.11	156	-30.11	587376	21	1481	1060	ENSDART00000080110	alpha-methylacyl-CoA racemase [Source:ZFIN;Acc:ZDB-GENE-050522-484]	amacr		protein_coding	protein_coding	ensembl_havana	cellular_component
ENSDARG00000057479	ENSDART00000080155	dre-miR-16b	up	179	-24.31	179	-24.31	315518	22	1679	786	ENSDART00000080155	histamine receptor H2b [Source:ZFIN;Acc:ZDB-GENE-070928-20]	hrh2b		protein_coding	protein_coding	ensembl_havana	membrane
ENSDARG00000057477	ENSDART00000080160	dre-miR-7146-3p	down	171	-24.93	171	-24.93	1197326	22	4493	3494	ENSDART00000080160	leucine rich repeat containing 28 [Source:ZFIN;Acc:ZDB-GENE-061128-1]	lrrc28		protein_coding	protein_coding	ensembl_havana	signal transduction
ENSDARG00000042663	ENSDART00000080208	dre-miR-2185-5p	up	152	-24.17	152	-24.17	618565	21	993	794	ENSDART00000080208	si:dkeyp-70f9.7 [Source:ZFIN;Acc:ZDB-GENE-070705-550]	si:dkeyp-70f9.7		protein_coding	protein_coding	ensembl_havana
ENSDARG00000070800	ENSDART00000080260	dre-miR-729	up	164	-24.06	164	-24.06	906645	24	3186	2268	ENSDART00000080260	zgc:109744 [Source:ZFIN;Acc:ZDB-GENE-050809-146]	zgc:109744		protein_coding	protein_coding	ensembl_havana
ENSDARG00000057583	ENSDART00000080289	dre-miR-735-3p	down	303	-39.95	152	-24.95	1309544	22	9076	4136 6107	ENSDART00000080289	proline-rich coiled-coil 2C [Source:ZFIN;Acc:ZDB-GENE-081104-156]	prrc2c		protein_coding	protein_coding	ensembl_havana	hematopoietic progenitor cell differentiation
ENSDARG00000043527	ENSDART00000080333	dre-miR-193b-5p	up	162	-28.01	162	-28.01	481746	21	2274	547	ENSDART00000080333	phospholipid phosphatase 6 [Source:ZFIN;Acc:ZDB-GENE-040724-247]	plpp6		protein_coding	protein_coding	ensembl_havana	membrane
ENSDARG00000057661	ENSDART00000080377	dre-miR-489	up	163	-26.33	163	-26.33	830117	23	2174	1582	ENSDART00000080377	aldolase C, fructose-bisphosphate, a [Source:ZFIN;Acc:ZDB-GENE-050706-128]	aldoca		protein_coding	protein_coding	ensembl_havana	catalytic activity
ENSDARG00000075564	ENSDART00000080389	dre-miR-7146-3p	down	303	-41.33	154	-26.29	1209622	22	3564	1247 2378	ENSDART00000080389	family with sequence similarity 13, member A [Source:ZFIN;Acc:ZDB-GENE-050208-102]	fam13a		protein_coding	protein_coding	ensembl	signal transduction
ENSDARG00000057707	ENSDART00000080441	dre-miR-7146-3p	down	322	-47.92	168	-28	1219241	22	2097	992 1875	ENSDART00000080441	zgc:66443 [Source:ZFIN;Acc:ZDB-GENE-040426-2945]	zgc:66443		protein_coding	protein_coding	ensembl_havana	nucleic acid binding
ENSDARG00000057787	ENSDART00000080523	dre-miR-2185-5p	up	155	-30.05	155	-30.05	573578	21	3882	2409	ENSDART00000080523	integrin, alpha E, tandem duplicate 2 [Source:ZFIN;Acc:ZDB-GENE-130530-671]	itgae.2		protein_coding	protein_coding	ensembl_havana	membrane
ENSDARG00000057790	ENSDART00000080526	dre-miR-2185-5p	up	152	-25.22	152	-25.22	598965	21	2100	3	ENSDART00000080526	ankyrin repeat domain 6a [Source:ZFIN;Acc:ZDB-GENE-120525-1]	ankrd6a		protein_coding	protein_coding	ensembl_havana	cytoplasm
ENSDARG00000057882	ENSDART00000080628	dre-miR-212-5p	up	161	-25.54	161	-25.54	537136	23	828	341	ENSDART00000080628	actin related protein 2/3 complex, subunit 3 [Source:ZFIN;Acc:ZDB-GENE-040625-107]	arpc3		protein_coding	protein_coding	ensembl_havana	actin binding
ENSDARG00000057983	ENSDART00000080744	dre-miR-15a-5p	up	170	-28.27	170	-28.27	222033	22	2087	1574	ENSDART00000080744	SVOP-like [Source:ZFIN;Acc:ZDB-GENE-041114-109]	svopl		protein_coding	protein_coding	ensembl_havana	transport
ENSDARG00000057987	ENSDART00000080752	dre-miR-489	up	160	-24.42	160	-24.42	866959	23	1805	1351	ENSDART00000080752	ubiquitin-like modifier activating enzyme 3 [Source:ZFIN;Acc:ZDB-GENE-040426-2825]	uba3		protein_coding	protein_coding	ensembl_havana	nucleotide binding
ENSDARG00000057997	ENSDART00000080770	dre-miR-489	up	163	-25.11	163	-25.11	866143	23	4782	4688	ENSDART00000080770	TATA element modulatory factor 1 [Source:ZFIN;Acc:ZDB-GENE-040801-25]	tmf1		protein_coding	protein_coding	ensembl_havana	biological_process
ENSDARG00000007129	ENSDART00000080771	dre-miR-212-5p	up	164	-24.31	164	-24.31	549476	23	4364	1051	ENSDART00000080771	solute carrier family 6, member 16a [Source:ZFIN;Acc:ZDB-GENE-061009-43]	slc6a16a		protein_coding	protein_coding	ensembl_havana	transport
ENSDARG00000057995	ENSDART00000080781	dre-miR-155	up	166	-24.81	166	-24.81	161503	22	1401	968	ENSDART00000080781	ADP-ribosylation factor-like 15b [Source:ZFIN;Acc:ZDB-GENE-080813-2]	arl15b		protein_coding	protein_coding	ensembl_havana	GTP binding
ENSDARG00000058030	ENSDART00000080829	dre-miR-92b-3p	down	162	-26.84	162	-26.84	1356852	22	2249	921	ENSDART00000080829	heat shock protein 14 [Source:ZFIN;Acc:ZDB-GENE-041210-73]	hspa14		protein_coding	protein_coding	ensembl_havana	nucleotide binding
ENSDARG00000070661	ENSDART00000080850	dre-miR-212-5p	up	167	-29.2	167	-29.2	551323	23	1599	1158	ENSDART00000080850	si:ch211-182e10.4 [Source:ZFIN;Acc:ZDB-GENE-041014-76]	si:ch211-182e10.4		protein_coding	protein_coding	ensembl
ENSDARG00000058102	ENSDART00000080904	dre-miR-2185-5p	up	162	-28.77	162	-28.77	574040	21	3023	751	ENSDART00000080904	sarcosine dehydrogenase [Source:ZFIN;Acc:ZDB-GENE-040426-996]	sardh		protein_coding	protein_coding	ensembl_havana	oxidoreductase activity
ENSDARG00000058117	ENSDART00000080927	dre-miR-2185-5p	up	160	-24.87	160	-24.87	597399	21	1582	819	ENSDART00000080927	synaptosomal-associated protein, 25b [Source:ZFIN;Acc:ZDB-GENE-980526-392]	snap25b		protein_coding	protein_coding	ensembl_havana	plasma membrane
ENSDARG00000058220	ENSDART00000081054	dre-miR-15b-3p	up	171	-25.34	171	-25.34	299105	22	2558	1739	ENSDART00000081054	transcriptional adaptor 3 (NGG1 homolog, yeast)-like [Source:ZFIN;Acc:ZDB-GENE-030131-6725]	tada3l		protein_coding	protein_coding	ensembl_havana
ENSDARG00000058232	ENSDART00000081064	dre-miR-2185-5p	up	294	-41.6	152	-25.46	611922	21	4153	1525 22	ENSDART00000081064	fibrosin-like 1 [Source:ZFIN;Acc:ZDB-GENE-070705-487]	fbrsl1		protein_coding	protein_coding	ensembl_havana
ENSDARG00000032221	ENSDART00000081066	dre-miR-735-3p	down	154	-25.1	154	-25.1	1333473	22	4163	2013	ENSDART00000081066	phosphatase and actin regulator 4b [Source:ZFIN;Acc:ZDB-GENE-040426-1131]	phactr4b		protein_coding	protein_coding	ensembl_havana	actin binding
ENSDARG00000006093	ENSDART00000081129	dre-miR-2185-5p	up	302	-40.87	155	-25.99	606209	21	2115	813 1302	ENSDART00000081129	cyclin-dependent kinase 15 [Source:ZFIN;Acc:ZDB-GENE-060421-7193]	cdk15		protein_coding	protein_coding	ensembl_havana	transferase activity
ENSDARG00000058358	ENSDART00000081215	dre-miR-212-5p	up	157	-25.62	157	-25.62	530158	23	2214	1221	ENSDART00000081215	keratin 8 [Source:ZFIN;Acc:ZDB-GENE-030411-5]	krt8		protein_coding	protein_coding	ensembl_havana	cytoplasm
ENSDARG00000058371	ENSDART00000081223	dre-miR-729	up	173	-27.93	173	-27.93	891549	24	1774	452	ENSDART00000081223	keratin 5 [Source:ZFIN;Acc:ZDB-GENE-991110-23]	krt5		protein_coding	protein_coding	ensembl_havana	structural molecule activity
ENSDARG00000058419	ENSDART00000081272	dre-miR-15a-5p	up	762	-94.49	161	-26.12	231617	22	8533	1490 6715 5774 451 4382	ENSDART00000081272	GCN1 eIF2 alpha kinase activator homolog [Source:ZFIN;Acc:ZDB-GENE-040724-264]	gcn1		protein_coding	protein_coding	ensembl	protein kinase binding
ENSDARG00000058419	ENSDART00000081272	dre-miR-212-5p	up	162	-26.35	162	-26.35	541595	23	8533	7239	ENSDART00000081272	GCN1 eIF2 alpha kinase activator homolog [Source:ZFIN;Acc:ZDB-GENE-040724-264]	gcn1		protein_coding	protein_coding	ensembl	protein kinase binding
ENSDARG00000058452	ENSDART00000081323	dre-miR-2185-5p	up	157	-29.3	157	-29.3	578826	21	2790	416	ENSDART00000081323	abhydrolase domain containing 17C [Source:ZFIN;Acc:ZDB-GENE-040426-714]	abhd17c		protein_coding	protein_coding	ensembl_havana	cellular_component
ENSDARG00000078560	ENSDART00000081338	dre-miR-193b-5p	up	154	-24.85	154	-24.85	475867	21	4528	1226	ENSDART00000081338	solute carrier family 9, subfamily A (NHE5, cation proton antiporter 5), member 5 [Source:ZFIN;Acc:ZDB-GENE-080225-43]	slc9a5		protein_coding	protein_coding	ensembl_havana	transport
ENSDARG00000078560	ENSDART00000081338	dre-miR-7146-3p	down	306	-44.18	158	-27.39	1199149	22	4528	3051 2598	ENSDART00000081338	solute carrier family 9, subfamily A (NHE5, cation proton antiporter 5), member 5 [Source:ZFIN;Acc:ZDB-GENE-080225-43]	slc9a5		protein_coding	protein_coding	ensembl_havana	transport
ENSDARG00000071880	ENSDART00000081372	dre-miR-2185-5p	up	179	-40.38	179	-40.38	617163	21	1206	810	ENSDART00000081372	Pim proto-oncogene, serine/threonine kinase, related 56 [Source:ZFIN;Acc:ZDB-GENE-141211-37]	pimr56		protein_coding	protein_coding	ensembl_havana	membrane
ENSDARG00000058386	ENSDART00000081381	dre-miR-2185-5p	up	179	-40.38	179	-40.38	616965	21	1182	771	ENSDART00000081381	Pim proto-oncogene, serine/threonine kinase, related 57 [Source:ZFIN;Acc:ZDB-GENE-141211-43]	pimr57		protein_coding	protein_coding	ensembl_havana	membrane
ENSDARG00000058563	ENSDART00000081445	dre-miR-489	up	155	-25.46	155	-25.46	851819	23	1602	251	ENSDART00000081445	U-box domain containing 5 [Source:ZFIN;Acc:ZDB-GENE-110411-166]	ubox5		protein_coding	protein_coding	ensembl_havana	protein ubiquitination
ENSDARG00000058578	ENSDART00000081465	dre-miR-15b-3p	up	161	-24.47	161	-24.47	286808	22	1753	440	ENSDART00000081465	coiled-coil domain containing 106b [Source:ZFIN;Acc:ZDB-GENE-050306-6]	ccdc106b		protein_coding	protein_coding	ensembl_havana	biological_process
ENSDARG00000058578	ENSDART00000081465	dre-miR-92b-3p	down	155	-24.75	155	-24.75	1371731	22	1753	670	ENSDART00000081465	coiled-coil domain containing 106b [Source:ZFIN;Acc:ZDB-GENE-050306-6]	ccdc106b		protein_coding	protein_coding	ensembl_havana	biological_process
ENSDARG00000019842	ENSDART00000081485	dre-miR-7146-3p	down	153	-25.82	153	-25.82	1217013	22	3069	2712	ENSDART00000081485	CCR4-NOT transcription complex, subunit 3b [Source:ZFIN;Acc:ZDB-GENE-030131-5838]	cnot3b		protein_coding	protein_coding	ensembl_havana	regulation of transcription, DNA-templated
ENSDARG00000093079	ENSDART00000081506	dre-miR-2185-5p	up	153	-25.63	153	-25.63	602435	21	1634	429	ENSDART00000081506	protein C (inactivator of coagulation factors Va and VIIIa), a [Source:ZFIN;Acc:ZDB-GENE-060824-5]	proca		protein_coding	protein_coding	ensembl_havana	serine-type endopeptidase activity
ENSDARG00000058649	ENSDART00000081546	dre-miR-729	up	304	-40.22	160	-27.86	906393	24	4716	3833 3460	ENSDART00000081546	tripartite motif containing 46b [Source:ZFIN;Acc:ZDB-GENE-060503-466]	trim46b		protein_coding	protein_coding	ensembl_havana	intracellular
ENSDARG00000058658	ENSDART00000081563	dre-miR-15a-5p	up	163	-25.27	163	-25.27	230431	22	1060	751	ENSDART00000081563	si:dkey-178e17.3 [Source:ZFIN;Acc:ZDB-GENE-081104-335]	si:dkey-178e17.3		protein_coding	protein_coding	ensembl_havana	scavenger receptor activity
ENSDARG00000058731	ENSDART00000081657	dre-miR-183-5p	up	156	-26.14	156	-26.14	437225	23	4227	254	ENSDART00000081657	solute carrier family 2 (facilitated glucose transporter), member 6 [Source:ZFIN;Acc:ZDB-GENE-081104-301]	slc2a6		protein_coding	protein_coding	ensembl_havana	membrane
ENSDARG00000058740	ENSDART00000081666	dre-miR-7146-3p	down	168	-24.51	168	-24.51	1208021	22	1331	960	ENSDART00000081666	ubiquitin-conjugating enzyme E2R 2 [Source:ZFIN;Acc:ZDB-GENE-040718-344]	ube2r2		protein_coding	protein_coding	ensembl_havana	nucleotide binding
ENSDARG00000023472	ENSDART00000081675	dre-miR-2185-5p	up	301	-54.15	158	-28.21	596995	21	2392	1869 786	ENSDART00000081675	catenin, beta 2 [Source:ZFIN;Acc:ZDB-GENE-040426-2575]	ctnnb2		protein_coding	protein_coding	ensembl	cytoplasm
ENSDARG00000058762	ENSDART00000081693	dre-miR-489	up	184	-32.55	184	-32.55	830491	23	912	736	ENSDART00000081693	odorant receptor, family E, subfamily 128, member 3 [Source:ZFIN;Acc:ZDB-GENE-070806-108]	or128-3		protein_coding	protein_coding	ensembl_havana	plasma membrane
ENSDARG00000058765	ENSDART00000081700	dre-miR-489	up	183	-31.36	183	-31.36	830644	23	918	736	ENSDART00000081700	odorant receptor, family E, subfamily 128, member 2 [Source:ZFIN;Acc:ZDB-GENE-070806-107]	or128-2		protein_coding	protein_coding	ensembl_havana	plasma membrane
ENSDARG00000058765	ENSDART00000081704	dre-miR-489	up	183	-31.36	183	-31.36	831556	23	1682	829	ENSDART00000081704	odorant receptor, family E, subfamily 128, member 2 [Source:ZFIN;Acc:ZDB-GENE-070806-107]	or128-2		protein_coding	protein_coding	ensembl_havana	plasma membrane
ENSDARG00000058780	ENSDART00000081718	dre-miR-2185-5p	up	299	-38.85	158	-24.33	614548	21	2736	1223 1173	ENSDART00000081718	solute carrier family 9, subfamily A (NHE2, cation proton antiporter 2), member 2 [Source:ZFIN;Acc:ZDB-GENE-070912-541]	slc9a2		protein_coding	protein_coding	ensembl_havana	transport
ENSDARG00000058803	ENSDART00000081743	dre-miR-2185-5p	up	156	-29.7	156	-29.7	589031	21	4056	1087	ENSDART00000081743	G protein-coupled receptor kinase 1 a [Source:ZFIN;Acc:ZDB-GENE-050823-1]	grk1a		protein_coding	protein_coding	ensembl_havana	transferase activity
ENSDARG00000058824	ENSDART00000081765	dre-miR-2185-5p	up	154	-24.49	154	-24.49	608460	21	1051	353	ENSDART00000081765	mitochondrial ribosomal protein L4 [Source:ZFIN;Acc:ZDB-GENE-050522-388]	mrpl4		protein_coding	protein_coding	ensembl_havana	mitochondrion
ENSDARG00000058839	ENSDART00000081769	dre-miR-2185-5p	up	304	-43.89	153	-26.18	613074	21	3085	553 2057	ENSDART00000081769	sushi domain containing 1 [Source:ZFIN;Acc:ZDB-GENE-060526-169]	susd1		protein_coding	protein_coding	ensembl_havana	membrane
ENSDARG00000058839	ENSDART00000081772	dre-miR-2185-5p	up	304	-43.89	153	-26.18	613348	21	3483	649 2153	ENSDART00000081772	sushi domain containing 1 [Source:ZFIN;Acc:ZDB-GENE-060526-169]	susd1		protein_coding	protein_coding	ensembl_havana	membrane
ENSDARG00000058835	ENSDART00000081781	dre-miR-15a-5p	up	170	-26.74	170	-26.74	224958	22	4605	20	ENSDART00000081781				protein_coding	protein_coding	ensembl_havana	Rho guanyl-nucleotide exchange factor activity
ENSDARG00000075054	ENSDART00000081794	dre-miR-2185-5p	up	301	-46.91	151	-24.16	575160	21	7436	2734 1818	ENSDART00000081794	Ras protein-specific guanine nucleotide-releasing factor 2a [Source:ZFIN;Acc:ZDB-GENE-111128-1]	rasgrf2a		protein_coding	protein_coding	ensembl	intracellular
ENSDARG00000058853	ENSDART00000081797	dre-miR-15a-5p	up	308	-46.8	163	-26.87	236110	22	4066	2084 2588	ENSDART00000081797	SAM and SH3 domain containing 1b [Source:ZFIN;Acc:ZDB-GENE-110228-1]	sash1b		protein_coding	protein_coding	ensembl
ENSDARG00000058876	ENSDART00000081833	dre-miR-100-2-3p	up	150	-24.26	150	-24.26	33664	22	2429	1097	ENSDART00000081833	matrix metallopeptidase 16b (membrane-inserted) [Source:ZFIN;Acc:ZDB-GENE-061009-22]	mmp16b		protein_coding	protein_coding	ensembl_havana	membrane
ENSDARG00000000503	ENSDART00000081951	dre-miR-2185-5p	up	165	-35.56	165	-35.56	595339	21	6818	66	ENSDART00000081951	syntaxin 1B [Source:ZFIN;Acc:ZDB-GENE-000330-4]	stx1b		protein_coding	protein_coding	ensembl_havana	membrane
ENSDARG00000043031	ENSDART00000082017	dre-miR-2185-5p	up	298	-49.52	153	-27.02	617512	21	1197	876 458	ENSDART00000082017	integrator complex subunit 10 [Source:ZFIN;Acc:ZDB-GENE-050522-2]	ints10		protein_coding	protein_coding	ensembl_havana	snRNA processing
ENSDARG00000059028	ENSDART00000082025	dre-miR-15a-5p	up	164	-24.53	164	-24.53	231435	22	1276	483	ENSDART00000082025	SRR1 domain containing [Source:ZFIN;Acc:ZDB-GENE-060825-269]	srrd		protein_coding	protein_coding	ensembl_havana	biological_process
ENSDARG00000059029	ENSDART00000082026	dre-miR-15a-5p	up	614	-75.72	163	-25.69	210449	22	5085	93 3090 1146 3403	ENSDART00000082026	matrix metallopeptidase 28 [Source:ZFIN;Acc:ZDB-GENE-100226-1]	mmp28		protein_coding	protein_coding	ensembl_havana	metal ion binding
ENSDARG00000008287	ENSDART00000082063	dre-miR-183-5p	up	165	-26.32	165	-26.32	434971	23	2234	1586	ENSDART00000082063	family with sequence similarity 114, member A1 [Source:ZFIN;Acc:ZDB-GENE-070410-52]	fam114a1		protein_coding	protein_coding	ensembl_havana	biological_process
ENSDARG00000059056	ENSDART00000082067	dre-miR-2185-5p	up	157	-25.56	157	-25.56	596291	21	1304	303	ENSDART00000082067	alpha(1,3)fucosyltransferase gene 1 [Source:ZFIN;Acc:ZDB-GENE-990715-17]	ft1		protein_coding	protein_coding	ensembl_havana	transferase activity
ENSDARG00000059064	ENSDART00000082070	dre-miR-2185-5p	up	311	-43.05	159	-24.68	583086	21	3711	15 2209	ENSDART00000082070	Ras association (RalGDS/AF-6) domain family member 3 [Source:ZFIN;Acc:ZDB-GENE-100422-9]	rassf3		protein_coding	protein_coding	ensembl_havana	metal ion binding
ENSDARG00000059067	ENSDART00000082080	dre-miR-489	up	163	-26.05	163	-26.05	854691	23	2375	175	ENSDART00000082080	junction plakoglobin b [Source:ZFIN;Acc:ZDB-GENE-110407-10]	jupb		protein_coding	protein_coding	ensembl_havana	signal transduction
ENSDARG00000059070	ENSDART00000082082	dre-miR-193b-5p	up	170	-26.96	170	-26.96	504097	21	2622	1492	ENSDART00000082082	glycyl-tRNA synthetase [Source:ZFIN;Acc:ZDB-GENE-030131-9174]	gars		protein_coding	protein_coding	ensembl_havana	ATP binding
ENSDARG00000059116	ENSDART00000082127	dre-miR-2185-5p	up	304	-48.66	154	-27.48	570198	21	4287	2740 1346	ENSDART00000082127	HEAT repeat containing 5B [Source:ZFIN;Acc:ZDB-GENE-130530-676]	heatr5b		protein_coding	protein_coding	ensembl_havana
ENSDARG00000059116	ENSDART00000082127	dre-miR-735-3p	down	300	-50.59	157	-27.62	1293480	22	4287	2632 1090	ENSDART00000082127	HEAT repeat containing 5B [Source:ZFIN;Acc:ZDB-GENE-130530-676]	heatr5b		protein_coding	protein_coding	ensembl_havana
ENSDARG00000059121	ENSDART00000082142	dre-miR-2185-5p	up	155	-25.67	155	-25.67	571251	21	1714	977	ENSDART00000082142				protein_coding	protein_coding	ensembl	calcium ion binding
ENSDARG00000059150	ENSDART00000082184	dre-miR-15a-5p	up	167	-25.71	167	-25.71	254886	22	829	525	ENSDART00000082184	transmembrane protein 107 [Source:ZFIN;Acc:ZDB-GENE-040426-2294]	tmem107		protein_coding	protein_coding	ensembl_havana	membrane
ENSDARG00000059163	ENSDART00000082203	dre-miR-92b-3p	down	169	-33.04	169	-33.04	1350983	22	2306	1610	ENSDART00000082203	interphotoreceptor retinoid-binding protein [Source:ZFIN;Acc:ZDB-GENE-990415-132]	irbp		protein_coding	protein_coding	ensembl_havana	proteolysis
ENSDARG00000055192	ENSDART00000082250	dre-miR-7146-3p	down	153	-24.2	153	-24.2	1222539	22	1579	1231	ENSDART00000082250	zgc:136930 [Source:ZFIN;Acc:ZDB-GENE-060312-16]	zgc:136930		protein_coding	protein_coding	ensembl_havana	biological_process
ENSDARG00000059236	ENSDART00000082296	dre-miR-193b-5p	up	152	-26.88	152	-26.88	489979	21	1352	123	ENSDART00000082296	prostaglandin E receptor 4 (subtype EP4) a [Source:ZFIN;Acc:ZDB-GENE-060222-1]	ptger4a		protein_coding	protein_coding	ensembl_havana	membrane
ENSDARG00000059236	ENSDART00000082296	dre-miR-16b	up	167	-28.4	167	-28.4	334990	22	1352	280	ENSDART00000082296	prostaglandin E receptor 4 (subtype EP4) a [Source:ZFIN;Acc:ZDB-GENE-060222-1]	ptger4a		protein_coding	protein_coding	ensembl_havana	membrane
ENSDARG00000040990	ENSDART00000082300	dre-miR-124-4-5p	up	308	-38.86	161	-24.21	150116	22	3943	2964 3636	ENSDART00000082300	ubiquitin specific peptidase 37 [Source:ZFIN;Acc:ZDB-GENE-061013-802]	usp37		protein_coding	protein_coding	ensembl	ubiquitin-dependent protein catabolic process
ENSDARG00000059244	ENSDART00000082315	dre-miR-489	up	171	-31	171	-31	830451	23	2221	1138	ENSDART00000082315	ADP-ribosylation factor interacting protein 2a [Source:ZFIN;Acc:ZDB-GENE-041010-221]	arfip2a		protein_coding	protein_coding	ensembl_havana	cytoplasm
ENSDARG00000059259	ENSDART00000082327	dre-miR-2185-5p	up	156	-24.74	156	-24.74	597964	21	2204	430	ENSDART00000082327	poly(A) binding protein, cytoplasmic 4 (inducible form) [Source:ZFIN;Acc:ZDB-GENE-030131-9663]	pabpc4		protein_coding	protein_coding	ensembl_havana	nucleic acid binding
ENSDARG00000011890	ENSDART00000082365	dre-miR-193b-5p	up	150	-25.03	150	-25.03	516103	21	1711	1310	ENSDART00000082365	cryptochrome circadian clock 4 [Source:ZFIN;Acc:ZDB-GENE-010426-7]	cry4		protein_coding	protein_coding	ensembl_havana	signal transduction
ENSDARG00000059294	ENSDART00000082368	dre-miR-212-5p	up	314	-44.45	159	-25.45	564141	23	1634	1017 708	ENSDART00000082368	macrophage receptor with collagenous structure [Source:ZFIN;Acc:ZDB-GENE-120514-2]	marco		protein_coding	protein_coding	ensembl	membrane
ENSDARG00000059294	ENSDART00000082368	dre-miR-735-3p	down	159	-24.14	159	-24.14	1339086	22	1634	498	ENSDART00000082368	macrophage receptor with collagenous structure [Source:ZFIN;Acc:ZDB-GENE-120514-2]	marco		protein_coding	protein_coding	ensembl	membrane
ENSDARG00000059322	ENSDART00000082411	dre-miR-212-5p	up	169	-30.94	169	-30.94	554660	23	7018	4485	ENSDART00000082411	topoisomerase (DNA) II binding protein 1 [Source:ZFIN;Acc:ZDB-GENE-060626-1]	topbp1		protein_coding	protein_coding	ensembl_havana	nucleus
ENSDARG00000059322	ENSDART00000082411	dre-miR-735-3p	down	453	-59.52	156	-27.23	1329605	22	7018	1445 3397 3101	ENSDART00000082411	topoisomerase (DNA) II binding protein 1 [Source:ZFIN;Acc:ZDB-GENE-060626-1]	topbp1		protein_coding	protein_coding	ensembl_havana	nucleus
ENSDARG00000059333	ENSDART00000082422	dre-miR-735-3p	down	151	-24.03	151	-24.03	1330747	22	6142	2744	ENSDART00000082422	si:ch211-285f17.1 [Source:ZFIN;Acc:ZDB-GENE-000607-77]	si:ch211-285f17.1		protein_coding	protein_coding	ensembl_havana	embryonic skeletal system development
ENSDARG00000059340	ENSDART00000082438	dre-miR-212-5p	up	162	-26.91	162	-26.91	546201	23	6770	3816	ENSDART00000082438	discs, large (Drosophila) homolog-associated protein 2a [Source:ZFIN;Acc:ZDB-GENE-101215-1]	dlgap2a		protein_coding	protein_coding	ensembl_havana	signaling
ENSDARG00000076070	ENSDART00000082441	dre-miR-489	up	172	-25.47	172	-25.47	845327	23	4568	1214	ENSDART00000082441	si:ch211-223m11.1 [Source:ZFIN;Acc:ZDB-GENE-061106-1]	si:ch211-223m11.1		protein_coding	protein_coding	havana	signaling
ENSDARG00000070339	ENSDART00000082472	dre-miR-183-5p	up	172	-27.25	172	-27.25	425169	23	1972	934	ENSDART00000082472	homeo box C3a [Source:ZFIN;Acc:ZDB-GENE-980526-532]	hoxc3a		protein_coding	protein_coding	ensembl_havana	regulation of transcription, DNA-templated
ENSDARG00000070339	ENSDART00000082473	dre-miR-183-5p	up	172	-27.25	172	-27.25	425172	23	2836	1469	ENSDART00000082473	homeo box C3a [Source:ZFIN;Acc:ZDB-GENE-980526-532]	hoxc3a		protein_coding	protein_coding	ensembl_havana	regulation of transcription, DNA-templated
ENSDARG00000075058	ENSDART00000082697	dre-miR-729	up	168	-29.29	168	-29.29	926750	24	2658	1605	ENSDART00000082697	gamma-aminobutyric acid (GABA) A receptor, alpha 6a [Source:ZFIN;Acc:ZDB-GENE-040426-1692]	gabra6a		protein_coding	protein_coding	ensembl_havana	membrane
ENSDARG00000059491	ENSDART00000082757	dre-miR-212-5p	up	161	-24.9	161	-24.9	549826	23	936	740	ENSDART00000082757		BX682552.1		protein_coding	protein_coding	ensembl	GTP binding
ENSDARG00000035122	ENSDART00000082776	dre-miR-7148-5p	down	464	-48.5	174	-24.39	1284134	22	4683	4148 741 1122	ENSDART00000082776	calmodulin regulated spectrin-associated protein 1b [Source:ZFIN;Acc:ZDB-GENE-070705-301]	camsap1b		protein_coding	protein_coding	ensembl_havana	neuron projection development
ENSDARG00000059523	ENSDART00000082821	dre-miR-363-3p	up	326	-40.74	172	-24.37	812137	22	2392	1740 1490	ENSDART00000082821	regulating synaptic membrane exocytosis 4 [Source:ZFIN;Acc:ZDB-GENE-110103-1]	rims4		protein_coding	protein_coding	ensembl_havana	regulation of membrane potential
ENSDARG00000059558	ENSDART00000082896	dre-miR-7146-3p	down	316	-43.31	160	-26.33	1232839	22	8476	4123 7266	ENSDART00000082896	tectorin alpha [Source:ZFIN;Acc:ZDB-GENE-110411-120]	tecta		protein_coding	protein_coding	ensembl_havana	sensory perception of sound
ENSDARG00000059575	ENSDART00000082940	dre-miR-100-5p	down	161	-26.28	161	-26.28	1018710	22	2140	547	ENSDART00000082940	U2AF homology motif (UHM) kinase 1 [Source:ZFIN;Acc:ZDB-GENE-060929-1014]	uhmk1		protein_coding	protein_coding	ensembl_havana	nucleic acid binding
ENSDARG00000035706	ENSDART00000082944	dre-miR-2185-5p	up	150	-26.54	150	-26.54	601141	21	7012	780	ENSDART00000082944	dedicator of cytokinesis 6 [Source:ZFIN;Acc:ZDB-GENE-120411-11]	dock6		protein_coding	protein_coding	ensembl_havana	intracellular
ENSDARG00000059582	ENSDART00000082955	dre-miR-2185-5p	up	152	-27.98	152	-27.98	604211	21	2139	733	ENSDART00000082955	sosondowah ankyrin repeat domain family Cb [Source:ZFIN;Acc:ZDB-GENE-061215-96]	sowahcb		protein_coding	protein_coding	ensembl	biological_process
ENSDARG00000058606	ENSDART00000083033	dre-miR-2185-5p	up	159	-26.08	159	-26.08	615095	21	4880	1943	ENSDART00000083033	salt-inducible kinase 1 [Source:ZFIN;Acc:ZDB-GENE-030131-9446]	sik1		protein_coding	protein_coding	ensembl_havana	protein kinase activity
ENSDARG00000059642	ENSDART00000083085	dre-miR-92b-3p	down	159	-24.54	159	-24.54	1380304	22	2862	1566	ENSDART00000083085	myotubularin related protein 14 [Source:ZFIN;Acc:ZDB-GENE-030131-2649]	mtmr14		protein_coding	protein_coding	ensembl_havana	chordate embryonic development
ENSDARG00000059646	ENSDART00000083108	dre-miR-2185-5p	up	151	-25.56	151	-25.56	593206	21	2825	1102	ENSDART00000083108	5'-nucleotidase domain containing 2 [Source:ZFIN;Acc:ZDB-GENE-060810-17]	nt5dc2		protein_coding	protein_coding	ensembl_havana	metal ion binding
ENSDARG00000059657	ENSDART00000083134	dre-miR-193b-5p	up	154	-28.75	154	-28.75	510806	21	2066	725	ENSDART00000083134	Meckel syndrome, type 1 [Source:ZFIN;Acc:ZDB-GENE-030131-3813]	mks1		protein_coding	protein_coding	ensembl_havana	molecular_function
ENSDARG00000059707	ENSDART00000083296	dre-miR-735-3p	down	151	-28.25	151	-28.25	1292468	22	5976	179	ENSDART00000083296	zinc finger protein 423 [Source:HGNC Symbol;Acc:HGNC:16762]	ZNF423		protein_coding	protein_coding	ensembl_havana	nucleic acid binding
ENSDARG00000059714	ENSDART00000083317	dre-miR-15a-5p	up	162	-24.6	162	-24.6	252398	22	2061	594	ENSDART00000083317	arylsulfatase family, member K [Source:ZFIN;Acc:ZDB-GENE-060929-332]	arsk		protein_coding	protein_coding	ensembl	catalytic activity
ENSDARG00000059751	ENSDART00000083389	dre-miR-193b-5p	up	154	-25.69	154	-25.69	476068	21	5462	1196	ENSDART00000083389	ankyrin repeat and BTB (POZ) domain containing 2a [Source:ZFIN;Acc:ZDB-GENE-100422-13]	abtb2a		protein_coding	protein_coding	ensembl_havana	cytoplasm
ENSDARG00000046150	ENSDART00000083407	dre-miR-15a-5p	up	777	-100.68	168	-24.1	233365	22	6357	1741 1654 1567 1662 1748	ENSDART00000083407	beta-1,4-N-acetyl-galactosaminyl transferase 4a [Source:ZFIN;Acc:ZDB-GENE-100422-4]	b4galnt4a		protein_coding	protein_coding	ensembl_havana	transferase activity
ENSDARG00000059775	ENSDART00000083453	dre-miR-15a-5p	up	161	-26.32	161	-26.32	243785	22	4701	476	ENSDART00000083453	solute carrier family 32 (GABA vesicular transporter), member 1 [Source:ZFIN;Acc:ZDB-GENE-061201-1]	slc32a1		protein_coding	protein_coding	ensembl	membrane
ENSDARG00000059792	ENSDART00000083473	dre-miR-16b	up	916	-95.23	167	-24.19	319448	22	4576	2696 62 3367 3331 911 2561	ENSDART00000083473	transient receptor potential cation channel, subfamily M, member 5 [Source:ZFIN;Acc:ZDB-GENE-060503-736]	trpm5		protein_coding	protein_coding	ensembl_havana	membrane
ENSDARG00000059792	ENSDART00000083473	dre-miR-92b-3p	down	163	-24.76	163	-24.76	1352708	22	4576	393	ENSDART00000083473	transient receptor potential cation channel, subfamily M, member 5 [Source:ZFIN;Acc:ZDB-GENE-060503-736]	trpm5		protein_coding	protein_coding	ensembl_havana	membrane
ENSDARG00000059794	ENSDART00000083499	dre-miR-2185-5p	up	464	-68.24	158	-24.25	605547	21	4921	2743 2840 1931	ENSDART00000083499	lysine (K)-specific demethylase 6A, like [Source:ZFIN;Acc:ZDB-GENE-070112-2002]	kdm6al		protein_coding	protein_coding	ensembl_havana	cellular_component
ENSDARG00000059801	ENSDART00000083515	dre-miR-7146-3p	down	156	-24.82	156	-24.82	1233932	22	9893	4285	ENSDART00000083515	PDZ domain containing 2 [Source:ZFIN;Acc:ZDB-GENE-060526-297]	pdzd2		protein_coding	protein_coding	ensembl_havana
ENSDARG00000079716	ENSDART00000083539	dre-miR-212-5p	up	153	-25.08	153	-25.08	542981	23	5189	3794	ENSDART00000083539	SIN3 transcription regulator family member Aa [Source:ZFIN;Acc:ZDB-GENE-070620-3]	sin3aa		protein_coding	protein_coding	ensembl_havana	regulation of transcription, DNA-templated
ENSDARG00000059838	ENSDART00000083571	dre-miR-15a-5p	up	322	-46.65	168	-25.73	249353	22	4730	2020 2626	ENSDART00000083571	myomesin 3 [Source:ZFIN;Acc:ZDB-GENE-080326-1]	myom3		protein_coding	protein_coding	ensembl_havana
ENSDARG00000059843	ENSDART00000083641	dre-miR-146b	down	457	-57.85	160	-25.4	1036339	22	4017	368 841 12	ENSDART00000083641	family with sequence similarity 135, member A [Source:ZFIN;Acc:ZDB-GENE-080130-1]	fam135a		protein_coding	protein_coding	ensembl_havana	cellular_component
ENSDARG00000059854	ENSDART00000083670	dre-miR-2185-5p	up	151	-27.19	151	-27.19	605424	21	744	118	ENSDART00000083670		CABZ01041604.1		protein_coding	protein_coding	ensembl	membrane
ENSDARG00000043627	ENSDART00000083797	dre-miR-2185-5p	up	301	-42.53	161	-29.62	617348	21	5030	2103 3211	ENSDART00000083797				protein_coding	protein_coding	ensembl	calcium ion binding
ENSDARG00000068460	ENSDART00000083804	dre-miR-2185-5p	up	158	-24.59	158	-24.59	578562	21	6906	4149	ENSDART00000083804	otogelin [Source:ZFIN;Acc:ZDB-GENE-120228-1]	otog		protein_coding	protein_coding	ensembl_havana	extracellular region
ENSDARG00000059914	ENSDART00000083850	dre-miR-15a-5p	up	307	-47.34	161	-25.21	238942	22	1335	1268 278	ENSDART00000083850	short chain dehydrogenase/reductase family 42E, member 2 [Source:ZFIN;Acc:ZDB-GENE-101203-3]	sdr42e2		protein_coding	protein_coding	ensembl_havana	membrane
ENSDARG00000059917	ENSDART00000083857	dre-miR-212-5p	up	160	-25.66	160	-25.66	519131	23	5463	1099	ENSDART00000083857	cyclin J [Source:ZFIN;Acc:ZDB-GENE-100721-4]	ccnj		protein_coding	protein_coding	ensembl	nucleus
ENSDARG00000059931	ENSDART00000083880	dre-miR-735-3p	down	163	-28.34	163	-28.34	1328195	22	2063	1042	ENSDART00000083880	hyaluronoglucosaminidase 2a [Source:ZFIN;Acc:ZDB-GENE-131121-41]	hyal2a		protein_coding	protein_coding	ensembl_havana	catalytic activity
ENSDARG00000052894	ENSDART00000084035	dre-miR-212-5p	up	159	-24.74	159	-24.74	536712	23	4102	2092	ENSDART00000084035	zinc finger protein 532 [Source:ZFIN;Acc:ZDB-GENE-060531-40]	znf532		protein_coding	protein_coding	ensembl_havana	nucleic acid binding
ENSDARG00000060002	ENSDART00000084081	dre-miR-489	up	170	-26.06	170	-26.06	851847	23	1468	933	ENSDART00000084081	8-oxoguanine DNA glycosylase [Source:ZFIN;Acc:ZDB-GENE-070112-932]	ogg1		protein_coding	protein_coding	ensembl_havana	catalytic activity
ENSDARG00000060012	ENSDART00000084112	dre-miR-15a-5p	up	471	-74.34	177	-29.47	250404	22	1309	589 472 557	ENSDART00000084112	coagulation factor II (thrombin) receptor [Source:ZFIN;Acc:ZDB-GENE-060526-30]	f2r		protein_coding	protein_coding	ensembl_havana	membrane
ENSDARG00000060068	ENSDART00000084268	dre-miR-212-5p	up	163	-25.37	163	-25.37	545719	23	1328	789	ENSDART00000084268	family with sequence similarity 98, member B [Source:ZFIN;Acc:ZDB-GENE-061201-63]	fam98b		protein_coding	protein_coding	ensembl_havana	biological_process
ENSDARG00000060068	ENSDART00000084268	dre-miR-2185-5p	up	155	-27.18	155	-27.18	597382	21	1328	1019	ENSDART00000084268	family with sequence similarity 98, member B [Source:ZFIN;Acc:ZDB-GENE-061201-63]	fam98b		protein_coding	protein_coding	ensembl_havana	biological_process
ENSDARG00000056986	ENSDART00000084321	dre-miR-2185-5p	up	170	-28.98	170	-28.98	571080	21	3021	1713	ENSDART00000084321	dishevelled-binding antagonist of beta-catenin 2 [Source:ZFIN;Acc:ZDB-GENE-030131-9975]	dact2		protein_coding	protein_coding	ensembl_havana
ENSDARG00000076496	ENSDART00000084373	dre-miR-19a-3p	down	163	-24.15	163	-24.15	1098002	23	6164	2941	ENSDART00000084373	FERM domain containing 4Bb [Source:ZFIN;Acc:ZDB-GENE-100921-74]	frmd4bb		protein_coding	protein_coding	ensembl_havana	cytoskeleton
ENSDARG00000086034	ENSDART00000084454	dre-miR-100-2-3p	up	159	-25.19	159	-25.19	498	22	1443	846	ENSDART00000084454	poliovirus receptor-related 1b [Source:ZFIN;Acc:ZDB-GENE-090224-2]	pvrl1b		protein_coding	protein_coding	ensembl_havana	membrane
ENSDARG00000060184	ENSDART00000084512	dre-miR-735-3p	down	154	-24.23	154	-24.23	1313781	22	5075	2993	ENSDART00000084512	protein kinase N1a [Source:ZFIN;Acc:ZDB-GENE-061207-17]	pkn1a		protein_coding	protein_coding	ensembl_havana	transferase activity
ENSDARG00000060184	ENSDART00000084512	dre-miR-7146-3p	down	155	-24.01	155	-24.01	1210455	22	5075	1839	ENSDART00000084512	protein kinase N1a [Source:ZFIN;Acc:ZDB-GENE-061207-17]	pkn1a		protein_coding	protein_coding	ensembl_havana	transferase activity
ENSDARG00000060184	ENSDART00000084512	dre-miR-15a-5p	up	587	-73.71	154	-26.31	228858	22	5075	2444 2804 1989 1044	ENSDART00000084512	protein kinase N1a [Source:ZFIN;Acc:ZDB-GENE-061207-17]	pkn1a		protein_coding	protein_coding	ensembl_havana	transferase activity
ENSDARG00000060197	ENSDART00000084528	dre-miR-92b-3p	down	159	-29.36	159	-29.36	1385048	22	3509	1428	ENSDART00000084528	ATPase, Ca++ transporting, type 2C, member 1 [Source:ZFIN;Acc:ZDB-GENE-060503-615]	atp2c1		protein_coding	protein_coding	ensembl_havana	transport
ENSDARG00000060200	ENSDART00000084559	dre-miR-15a-5p	up	156	-24.16	156	-24.16	225994	22	2404	1048	ENSDART00000084559				protein_coding	protein_coding	ensembl	signal transduction
ENSDARG00000060248	ENSDART00000084691	dre-miR-107a-5p	up	328	-44.1	172	-25.2	67726	23	3068	1575 1174	ENSDART00000084691	FYVE, RhoGEF and PH domain containing 4b [Source:ZFIN;Acc:ZDB-GENE-110421-6]	fgd4b		protein_coding	protein_coding	ensembl	metal ion binding
ENSDARG00000060256	ENSDART00000084715	dre-miR-489	up	157	-24.03	157	-24.03	868472	23	2164	522	ENSDART00000084715	alkB homolog 8, tRNA methyltransferase [Source:ZFIN;Acc:ZDB-GENE-100922-251]	alkbh8		protein_coding	protein_coding	ensembl_havana	nucleic acid binding
ENSDARG00000060297	ENSDART00000084819	dre-miR-124-4-5p	up	472	-53.93	178	-29.68	147775	22	7912	4899 2175 7366	ENSDART00000084819	Rho GTPase activating protein 35b [Source:ZFIN;Acc:ZDB-GENE-060526-44]	arhgap35b		protein_coding	protein_coding	ensembl_havana	GTPase activity
ENSDARG00000060366	ENSDART00000084917	dre-miR-16b	up	469	-60.76	169	-26.04	355713	22	3095	1651 2604 1663	ENSDART00000084917	solute carrier family 12, member 9 [Source:ZFIN;Acc:ZDB-GENE-050208-222]	slc12a9		protein_coding	protein_coding	ensembl_havana	membrane
ENSDARG00000060366	ENSDART00000084917	dre-miR-15a-5p	up	466	-57.16	165	-24.73	252387	22	3095	1647 2604 1664	ENSDART00000084917	solute carrier family 12, member 9 [Source:ZFIN;Acc:ZDB-GENE-050208-222]	slc12a9		protein_coding	protein_coding	ensembl_havana	membrane
ENSDARG00000060410	ENSDART00000085037	dre-miR-2185-5p	up	159	-27.46	159	-27.46	569951	21	5031	1285	ENSDART00000085037	thrombospondin 2a [Source:ZFIN;Acc:ZDB-GENE-020708-2]	thbs2a		protein_coding	protein_coding	ensembl_havana	extracellular region
ENSDARG00000060415	ENSDART00000085086	dre-miR-15a-5p	up	459	-59.12	172	-25.39	252091	22	7128	281 168 5089	ENSDART00000085086	Rho guanine nucleotide exchange factor (GEF) 28 [Source:ZFIN;Acc:ZDB-GENE-060531-28]	arhgef28		protein_coding	protein_coding	ensembl_havana	metal ion binding
ENSDARG00000060415	ENSDART00000085086	dre-miR-2185-5p	up	157	-24.24	157	-24.24	613732	21	7128	3791	ENSDART00000085086	Rho guanine nucleotide exchange factor (GEF) 28 [Source:ZFIN;Acc:ZDB-GENE-060531-28]	arhgef28		protein_coding	protein_coding	ensembl_havana	metal ion binding
ENSDARG00000060411	ENSDART00000085087	dre-miR-735-3p	down	318	-45.18	169	-29.38	1300758	22	1907	878 339	ENSDART00000085087	DEAD (Asp-Glu-Ala-Asp) box polypeptide 28 [Source:ZFIN;Acc:ZDB-GENE-061013-64]	ddx28		protein_coding	protein_coding	ensembl_havana	nucleic acid binding
ENSDARG00000060438	ENSDART00000085135	dre-miR-729	up	152	-24.54	152	-24.54	926108	24	4177	1888	ENSDART00000085135	transducin (beta)-like 1X-linked [Source:ZFIN;Acc:ZDB-GENE-070209-131]	tbl1x		protein_coding	protein_coding	ensembl_havana	negative regulation of nucleic acid-templated transcription
ENSDARG00000060510	ENSDART00000085295	dre-miR-15a-5p	up	163	-24.07	163	-24.07	256042	22	4148	1478	ENSDART00000085295	cullin 4B [Source:ZFIN;Acc:ZDB-GENE-041008-208]	cul4b		protein_coding	protein_coding	ensembl_havana	ubiquitin protein ligase binding
ENSDARG00000067537	ENSDART00000085314	dre-miR-301b-5p	up	458	-52.93	169	-24.97	663678	21	5466	3600 4662 5267	ENSDART00000085314	proprotein convertase subtilisin/kexin type 5a [Source:ZFIN;Acc:ZDB-GENE-060531-130]	pcsk5a		protein_coding	protein_coding	ensembl_havana	membrane
ENSDARG00000060506	ENSDART00000085319	dre-miR-2185-5p	up	155	-28.23	155	-28.23	570378	21	5462	1720	ENSDART00000085319	son of sevenless homolog 2 (Drosophila) [Source:ZFIN;Acc:ZDB-GENE-090319-5]	sos2		protein_coding	protein_coding	ensembl_havana	DNA binding
ENSDARG00000052402	ENSDART00000085361	dre-miR-7146-3p	down	170	-24.24	170	-24.24	1211671	22	6229	3693	ENSDART00000085361	DNA (cytosine-5-)-methyltransferase 3 beta, duplicate a [Source:ZFIN;Acc:ZDB-GENE-050314-4]	dnmt3ba		protein_coding	protein_coding	ensembl_havana	transferase activity
ENSDARG00000060537	ENSDART00000085416	dre-miR-729	up	157	-26.95	157	-26.95	895073	24	8590	1217	ENSDART00000085416	ATPase family, AAA domain containing 2B [Source:ZFIN;Acc:ZDB-GENE-110411-210]	atad2b		protein_coding	protein_coding	ensembl_havana	ATP binding
ENSDARG00000060537	ENSDART00000085416	dre-miR-338-5p	up	169	-24.9	169	-24.9	740084	25	8590	6514	ENSDART00000085416	ATPase family, AAA domain containing 2B [Source:ZFIN;Acc:ZDB-GENE-110411-210]	atad2b		protein_coding	protein_coding	ensembl_havana	ATP binding
ENSDARG00000060566	ENSDART00000085453	dre-miR-735-3p	down	160	-26.77	160	-26.77	1311471	22	4496	2952	ENSDART00000085453	clustered mitochondria (cluA/CLU1) homolog b [Source:ZFIN;Acc:ZDB-GENE-091113-48]	cluhb		protein_coding	protein_coding	ensembl_havana	cytoplasm
ENSDARG00000060559	ENSDART00000085454	dre-miR-2185-5p	up	158	-30.57	158	-30.57	591192	21	3247	2110	ENSDART00000085454	DIS3 exosome endoribonuclease and 3'-5' exoribonuclease [Source:ZFIN;Acc:ZDB-GENE-080213-3]	dis3		protein_coding	protein_coding	ensembl_havana	RNA phosphodiester bond hydrolysis, exonucleolytic
ENSDARG00000055781	ENSDART00000085498	dre-miR-735-3p	down	157	-27.17	157	-27.17	1328343	22	1206	758	ENSDART00000085498	prostaglandin E receptor 3 (subtype EP3) [Source:ZFIN;Acc:ZDB-GENE-120508-5]	ptger3		protein_coding	protein_coding	ensembl_havana	membrane
ENSDARG00000060596	ENSDART00000085531	dre-miR-183-5p	up	163	-25.34	163	-25.34	457930	23	3939	1266	ENSDART00000085531	protein kinase, AMP-activated, alpha 1 catalytic subunit [Source:ZFIN;Acc:ZDB-GENE-030325-1]	prkaa1		protein_coding	protein_coding	ensembl_havana	transferase activity
ENSDARG00000060600	ENSDART00000085565	dre-miR-2185-5p	up	152	-25.01	152	-25.01	607309	21	4060	851	ENSDART00000085565	calpain 15 [Source:ZFIN;Acc:ZDB-GENE-140106-70]	capn15		protein_coding	protein_coding	ensembl	intracellular
ENSDARG00000060601	ENSDART00000085573	dre-miR-2185-5p	up	161	-29.47	161	-29.47	592903	21	2041	391	ENSDART00000085573	regulator of G protein signaling 7 binding protein a [Source:ZFIN;Acc:ZDB-GENE-060929-380]	rgs7bpa		protein_coding	protein_coding	ensembl_havana	plasma membrane
ENSDARG00000060618	ENSDART00000085624	dre-miR-338-5p	up	174	-24.82	174	-24.82	740021	25	3404	2659	ENSDART00000085624	importin 13 [Source:ZFIN;Acc:ZDB-GENE-070706-1]	ipo13		protein_coding	protein_coding	ensembl	cytoplasm
ENSDARG00000060641	ENSDART00000085668	dre-miR-15a-5p	up	159	-27.89	159	-27.89	224070	22	1729	485	ENSDART00000085668	protein kinase, AMP-activated, alpha 2 catalytic subunit [Source:ZFIN;Acc:ZDB-GENE-081120-5]	prkaa2		protein_coding	protein_coding	ensembl	protein kinase activity
ENSDARG00000060374	ENSDART00000085684	dre-miR-2185-5p	up	152	-24.62	152	-24.62	613878	21	2327	1098	ENSDART00000085684	tubulin tyrosine ligase-like family, member 11 [Source:ZFIN;Acc:ZDB-GENE-061013-747]	ttll11		protein_coding	protein_coding	ensembl_havana	cellular_component
ENSDARG00000010601	ENSDART00000085716	dre-miR-183-5p	up	166	-25.07	166	-25.07	422986	23	5301	1172	ENSDART00000085716	myotubularin related protein 10 [Source:ZFIN;Acc:ZDB-GENE-061103-52]	mtmr10		protein_coding	protein_coding	ensembl_havana
ENSDARG00000060671	ENSDART00000085738	dre-miR-338-5p	up	469	-53.65	171	-26.03	769651	25	5703	4577 4812 3005	ENSDART00000085738	lactase [Source:ZFIN;Acc:ZDB-GENE-081104-434]	lct		protein_coding	protein_coding	ensembl_havana	membrane
ENSDARG00000060678	ENSDART00000085743	dre-miR-2185-5p	up	152	-29.92	152	-29.92	576503	21	4752	2674	ENSDART00000085743		AL935194.1		protein_coding	protein_coding	ensembl_havana	sulfotransferase activity
ENSDARG00000060678	ENSDART00000085743	dre-miR-15a-5p	up	461	-56.82	160	-25.6	214862	22	4752	1150 2639 1982	ENSDART00000085743		AL935194.1		protein_coding	protein_coding	ensembl_havana	sulfotransferase activity
ENSDARG00000060680	ENSDART00000085774	dre-miR-2185-5p	up	155	-24.79	155	-24.79	576477	21	2693	2661	ENSDART00000085774	si:ch73-127m5.1 [Source:ZFIN;Acc:ZDB-GENE-130531-25]	si:ch73-127m5.1		protein_coding	protein_coding	ensembl_havana	membrane
ENSDARG00000042091	ENSDART00000085913	dre-miR-2185-5p	up	304	-40.68	158	-26.52	618166	21	2689	2319 2664	ENSDART00000085913	BTB (POZ) domain containing 2a [Source:ZFIN;Acc:ZDB-GENE-030829-3]	btbd2a		protein_coding	protein_coding	ensembl_havana	cytosol
ENSDARG00000078324	ENSDART00000086053	dre-miR-124-4-5p	up	465	-52.27	174	-26.39	127927	22	4294	886 3763 2729	ENSDART00000086053	PR/SET domain 16 [Source:HGNC Symbol;Acc:HGNC:14000]	PRDM16		protein_coding	protein_coding	ensembl_havana	nucleic acid binding
ENSDARG00000078324	ENSDART00000086053	dre-miR-735-3p	down	154	-25.16	154	-25.16	1316176	22	4294	503	ENSDART00000086053	PR/SET domain 16 [Source:HGNC Symbol;Acc:HGNC:14000]	PRDM16		protein_coding	protein_coding	ensembl_havana	nucleic acid binding
ENSDARG00000060805	ENSDART00000086064	dre-miR-489	up	317	-46.33	162	-26.19	877673	23	5224	5048 4353	ENSDART00000086064	microtubule-associated protein 1Sa [Source:ZFIN;Acc:ZDB-GENE-030131-3982]	map1sa		protein_coding	protein_coding	ensembl_havana	actin filament binding
ENSDARG00000060841	ENSDART00000086131	dre-miR-15a-5p	up	310	-38.56	163	-24.44	207334	22	6107	3203 718	ENSDART00000086131	phosphatidylinositol-4-phosphate 3-kinase, catalytic subunit type 2 alpha [Source:ZFIN;Acc:ZDB-GENE-030328-39]	pik3c2a		protein_coding	protein_coding	ensembl_havana	transferase activity
ENSDARG00000060845	ENSDART00000086143	dre-miR-212-5p	up	165	-28.06	165	-28.06	519658	23	2150	1620	ENSDART00000086143	anthrax toxin receptor 1d [Source:ZFIN;Acc:ZDB-GENE-090313-28]	antxr1d		protein_coding	protein_coding	ensembl_havana	membrane
ENSDARG00000029482	ENSDART00000086201	dre-miR-183-5p	up	303	-39.64	153	-24.13	444011	23	15711	1578 14683	ENSDART00000086201	Usher syndrome 2A (autosomal recessive, mild) [Source:ZFIN;Acc:ZDB-GENE-060503-794]	ush2a		protein_coding	protein_coding	ensembl_havana	membrane
ENSDARG00000029482	ENSDART00000086201	dre-miR-2185-5p	up	1205	-169.96	163	-26	599000	21	15711	14465 7817 2284 13316 15041 6714 6579 12461	ENSDART00000086201	Usher syndrome 2A (autosomal recessive, mild) [Source:ZFIN;Acc:ZDB-GENE-060503-794]	ush2a		protein_coding	protein_coding	ensembl_havana	membrane
ENSDARG00000060875	ENSDART00000086202	dre-miR-729	up	162	-31.93	162	-31.93	925220	24	1653	261	ENSDART00000086202	phosphodiesterase 1A, calmodulin-dependent [Source:ZFIN;Acc:ZDB-GENE-090831-2]	pde1a		protein_coding	protein_coding	ensembl_havana	metal ion binding
ENSDARG00000060925	ENSDART00000086333	dre-miR-2185-5p	up	159	-28.72	159	-28.72	610943	21	4493	2619	ENSDART00000086333	jumonji, AT rich interactive domain 2a [Source:ZFIN;Acc:ZDB-GENE-061218-1]	jarid2a		protein_coding	protein_coding	ensembl_havana	DNA binding
ENSDARG00000060951	ENSDART00000086397	dre-miR-100-5p	down	158	-25.01	158	-25.01	1007705	22	4455	3404	ENSDART00000086397	polymerase (DNA directed), gamma [Source:ZFIN;Acc:ZDB-GENE-060303-1]	polg		protein_coding	protein_coding	ensembl_havana	nucleic acid binding
ENSDARG00000060983	ENSDART00000086490	dre-miR-7146-3p	down	165	-24.27	165	-24.27	1195314	22	3244	2829	ENSDART00000086490	SET and MYND domain containing 4 [Source:ZFIN;Acc:ZDB-GENE-060929-248]	smyd4		protein_coding	protein_coding	ensembl	biological_process
ENSDARG00000061048	ENSDART00000086608	dre-miR-735-3p	down	152	-24.31	152	-24.31	1325530	22	3337	1288	ENSDART00000086608	RAN binding protein 9 [Source:ZFIN;Acc:ZDB-GENE-021030-5]	ranbp9		protein_coding	protein_coding	ensembl_havana
ENSDARG00000061051	ENSDART00000086627	dre-miR-15a-5p	up	457	-67.49	156	-24.99	242945	22	6583	767 788 816	ENSDART00000086627	bone morphogenetic protein/retinoic acid inducible neural-specific 3a, tandem duplicate 2 [Source:ZFIN;Acc:ZDB-GENE-131119-53]	brinp3a.2		protein_coding	protein_coding	ensembl_havana	positive regulation of neuron differentiation
ENSDARG00000061051	ENSDART00000086627	dre-miR-2185-5p	up	321	-54.24	164	-27.89	604586	21	6583	755 1290	ENSDART00000086627	bone morphogenetic protein/retinoic acid inducible neural-specific 3a, tandem duplicate 2 [Source:ZFIN;Acc:ZDB-GENE-131119-53]	brinp3a.2		protein_coding	protein_coding	ensembl_havana	positive regulation of neuron differentiation
ENSDARG00000078992	ENSDART00000086631	dre-miR-489	up	161	-25.75	161	-25.75	852571	23	6698	3624	ENSDART00000086631	WNK lysine deficient protein kinase 1a [Source:ZFIN;Acc:ZDB-GENE-080917-49]	wnk1a		protein_coding	protein_coding	ensembl_havana	protein kinase activity
ENSDARG00000061066	ENSDART00000086686	dre-miR-146b	down	158	-24.76	158	-24.76	1079083	22	2468	173	ENSDART00000086686	c2cd2-like [Source:ZFIN;Acc:ZDB-GENE-041019-1]	c2cd2l		protein_coding	protein_coding	ensembl_havana	biological_process
ENSDARG00000009194	ENSDART00000086717	dre-miR-100-5p	down	169	-26.66	169	-26.66	1009186	22	6646	3180	ENSDART00000086717	collagen, type XVI, alpha 1 [Source:ZFIN;Acc:ZDB-GENE-060503-351]	col16a1		protein_coding	protein_coding	ensembl_havana
ENSDARG00000061091	ENSDART00000086732	dre-miR-2185-5p	up	151	-28.61	151	-28.61	605208	21	1965	1673	ENSDART00000086732	GTP binding protein 6 (putative) [Source:ZFIN;Acc:ZDB-GENE-031118-62]	gtpbp6		protein_coding	protein_coding	ensembl_havana	GTP binding
ENSDARG00000061108	ENSDART00000086768	dre-miR-15a-5p	up	469	-60.41	168	-25.64	239857	22	9075	3611 5447 1507	ENSDART00000086768	E1A binding protein p300 b [Source:ZFIN;Acc:ZDB-GENE-080403-15]	ep300b		protein_coding	protein_coding	ensembl_havana	transferase activity
ENSDARG00000061052	ENSDART00000086861	dre-miR-193b-5p	up	159	-29.1	159	-29.1	470760	21	9367	911	ENSDART00000086861	nipped-B homolog b (Drosophila) [Source:ZFIN;Acc:ZDB-GENE-030131-6070]	nipblb		protein_coding	protein_coding	ensembl_havana	nucleus
ENSDARG00000057017	ENSDART00000086881	dre-miR-15a-5p	up	159	-24.29	159	-24.29	250391	22	1852	766	ENSDART00000086881	solute carrier family 6 (neurotransmitter transporter), member 4b [Source:ZFIN;Acc:ZDB-GENE-060314-2]	slc6a4b		protein_coding	protein_coding	ensembl_havana	transport
ENSDARG00000061168	ENSDART00000086943	dre-miR-124-4-5p	up	464	-60.1	163	-27.78	103689	22	3955	1883 3780 2115	ENSDART00000086943	DEAH (Asp-Glu-Ala-His) box polypeptide 34 [Source:ZFIN;Acc:ZDB-GENE-061207-30]	dhx34		protein_coding	protein_coding	ensembl_havana	nucleotide binding
ENSDARG00000061226	ENSDART00000087065	dre-miR-735-3p	down	163	-25.73	163	-25.73	1299519	22	3127	317	ENSDART00000087065	TIMP metallopeptidase inhibitor 2a [Source:ZFIN;Acc:ZDB-GENE-030612-1]	timp2a		protein_coding	protein_coding	ensembl_havana	extracellular region
ENSDARG00000061233	ENSDART00000087070	dre-miR-15a-5p	up	888	-105.23	159	-25.84	207117	22	8583	2004 4412 4899 692 574 2797	ENSDART00000087070	ATP-binding cassette, sub-family C (CFTR/MRP), member 5 [Source:ZFIN;Acc:ZDB-GENE-050517-17]	abcc5		protein_coding	protein_coding	ensembl_havana	membrane
ENSDARG00000061233	ENSDART00000087070	dre-miR-212-5p	up	161	-24.37	161	-24.37	517095	23	8583	4348	ENSDART00000087070	ATP-binding cassette, sub-family C (CFTR/MRP), member 5 [Source:ZFIN;Acc:ZDB-GENE-050517-17]	abcc5		protein_coding	protein_coding	ensembl_havana	membrane
ENSDARG00000075433	ENSDART00000087105	dre-miR-92b-3p	down	171	-26.4	171	-26.4	1382743	22	4783	1202	ENSDART00000087105	myomesin 2a [Source:ZFIN;Acc:ZDB-GENE-030131-6201]	myom2a		protein_coding	protein_coding	ensembl_havana
ENSDARG00000074331	ENSDART00000087110	dre-miR-2185-5p	up	161	-27.84	161	-27.84	580767	21	5390	978	ENSDART00000087110	eukaryotic translation initiation factor 4 gamma, 3b [Source:ZFIN;Acc:ZDB-GENE-090312-49]	eif4g3b		protein_coding	protein_coding	ensembl_havana	RNA binding
ENSDARG00000054973	ENSDART00000087111	dre-miR-7146-3p	down	165	-25.49	165	-25.49	1217621	22	6492	3381	ENSDART00000087111	intersectin 2b [Source:ZFIN;Acc:ZDB-GENE-050309-102]	itsn2b		protein_coding	protein_coding	ensembl_havana	calcium ion binding
ENSDARG00000010862	ENSDART00000087151	dre-miR-363-3p	up	157	-24.17	157	-24.17	798449	22	2007	309	ENSDART00000087151	aminomethyltransferase [Source:ZFIN;Acc:ZDB-GENE-041010-114]	amt		protein_coding	protein_coding	ensembl_havana	transferase activity
ENSDARG00000019345	ENSDART00000087194	dre-miR-92b-3p	down	168	-28.53	168	-28.53	1346313	22	2430	203	ENSDART00000087194	MAP/microtubule affinity-regulating kinase 3a [Source:ZFIN;Acc:ZDB-GENE-030131-6232]	mark3a		protein_coding	protein_coding	ensembl_havana	protein kinase activity
ENSDARG00000061255	ENSDART00000087204	dre-miR-15a-5p	up	176	-27.45	176	-27.45	213873	22	3720	1893	ENSDART00000087204	dual specificity phosphatase 3a [Source:ZFIN;Acc:ZDB-GENE-111207-3]	dusp3a		protein_coding	protein_coding	ensembl_havana	cytosol
ENSDARG00000061259	ENSDART00000087208	dre-miR-15a-5p	up	308	-39.78	156	-24.51	214007	22	2238	120 1220	ENSDART00000087208	sclerostin [Source:ZFIN;Acc:ZDB-GENE-110411-139]	sost		protein_coding	protein_coding	ensembl_havana	extracellular region
ENSDARG00000061260	ENSDART00000087216	dre-miR-2185-5p	up	150	-26.71	150	-26.71	608421	21	4711	2139	ENSDART00000087216	si:dkey-202e22.2 [Source:ZFIN;Acc:ZDB-GENE-141215-27]	si:dkey-202e22.2		protein_coding	protein_coding	ensembl_havana	membrane
ENSDARG00000067975	ENSDART00000087242	dre-miR-15a-5p	up	164	-25.45	164	-25.45	234192	22	530	176	ENSDART00000087242	ATPase inhibitory factor 1a [Source:ZFIN;Acc:ZDB-GENE-070410-36]	atpif1a		protein_coding	protein_coding	ensembl_havana	mitochondrion
ENSDARG00000061301	ENSDART00000087298	dre-miR-16b	up	151	-24.56	151	-24.56	319879	22	1328	119	ENSDART00000087298	guanosine monophosphate reductase 2 [Source:ZFIN;Acc:ZDB-GENE-030131-1238]	gmpr2		protein_coding	protein_coding	ensembl_havana	metal ion binding
ENSDARG00000061348	ENSDART00000087410	dre-miR-2185-5p	up	165	-38.72	165	-38.72	594146	21	1590	771	ENSDART00000087410	adenosine deaminase, tRNA-specific 1 [Source:ZFIN;Acc:ZDB-GENE-070410-64]	adat1		protein_coding	protein_coding	ensembl_havana	cellular_component
ENSDARG00000061363	ENSDART00000087441	dre-miR-16b	up	159	-25.18	159	-25.18	348615	22	1556	536	ENSDART00000087441	glucose-fructose oxidoreductase domain containing 1 [Source:HGNC Symbol;Acc:HGNC:21096]	GFOD1		protein_coding	protein_coding	ensembl_havana	oxidoreductase activity
ENSDARG00000061400	ENSDART00000087533	dre-miR-183-5p	up	337	-52.69	173	-28.07	416387	23	3015	782 2672	ENSDART00000087533	chondroitin sulfate N-acetylgalactosaminyltransferase 2 [Source:ZFIN;Acc:ZDB-GENE-030131-5186]	csgalnact2		protein_coding	protein_coding	ensembl_havana	transferase activity
ENSDARG00000061400	ENSDART00000087533	dre-miR-124-4-5p	up	166	-28.24	166	-28.24	106409	22	3015	382	ENSDART00000087533	chondroitin sulfate N-acetylgalactosaminyltransferase 2 [Source:ZFIN;Acc:ZDB-GENE-030131-5186]	csgalnact2		protein_coding	protein_coding	ensembl_havana	transferase activity
ENSDARG00000061411	ENSDART00000087568	dre-miR-2185-5p	up	318	-43.55	161	-24.01	577502	21	2228	187 1295	ENSDART00000087568	negative elongation factor complex member A [Source:ZFIN;Acc:ZDB-GENE-030131-6400]	nelfa		protein_coding	protein_coding	ensembl_havana
ENSDARG00000061455	ENSDART00000087636	dre-miR-16b	up	471	-52.99	166	-24.49	345848	22	1764	1676 643 422	ENSDART00000087636				protein_coding	protein_coding	ensembl	membrane
ENSDARG00000006372	ENSDART00000087645	dre-miR-107a-5p	up	179	-24.63	179	-24.63	51872	23	1874	1085	ENSDART00000087645	UDP glucuronosyltransferase 5 family, polypeptide C2 [Source:ZFIN;Acc:ZDB-GENE-060825-206]	ugt5c2		protein_coding	protein_coding	ensembl_havana	transferase activity
ENSDARG00000006372	ENSDART00000087647	dre-miR-107a-5p	up	179	-24.63	179	-24.63	53090	23	1596	1022	ENSDART00000087647	UDP glucuronosyltransferase 5 family, polypeptide C2 [Source:ZFIN;Acc:ZDB-GENE-060825-206]	ugt5c2		protein_coding	protein_coding	ensembl_havana	transferase activity
ENSDARG00000061454	ENSDART00000087657	dre-miR-2185-5p	up	293	-44.55	153	-24.41	587530	21	5013	3200 3320	ENSDART00000087657	neurexin 2a [Source:ZFIN;Acc:ZDB-GENE-070206-5]	nrxn2a		protein_coding	protein_coding	ensembl_havana	membrane
ENSDARG00000061497	ENSDART00000087690	dre-miR-183-5p	up	447	-62.83	160	-26.4	452932	23	9670	9423 2835 9559	ENSDART00000087690	thrombospondin, type I, domain containing 7Bb [Source:ZFIN;Acc:ZDB-GENE-090708-2]	thsd7bb		protein_coding	protein_coding	ensembl_havana	membrane
ENSDARG00000061479	ENSDART00000087694	dre-miR-2185-5p	up	159	-25.8	159	-25.8	596948	21	4904	1480	ENSDART00000087694	thrombospondin, type I, domain containing 7Aa [Source:ZFIN;Acc:ZDB-GENE-060503-709]	thsd7aa		protein_coding	protein_coding	ensembl_havana	membrane
ENSDARG00000061481	ENSDART00000087724	dre-miR-212-5p	up	164	-26.27	164	-26.27	554695	23	2282	1199	ENSDART00000087724	wu:fj05g07 [Source:ZFIN;Acc:ZDB-GENE-030131-7307]	wu:fj05g07		protein_coding	protein_coding	ensembl	membrane
ENSDARG00000061504	ENSDART00000087729	dre-miR-2185-5p	up	156	-28.58	156	-28.58	590161	21	5044	1265	ENSDART00000087729	lysine (K)-specific demethylase 4C [Source:ZFIN;Acc:ZDB-GENE-070209-38]	kdm4c		protein_coding	protein_coding	ensembl_havana	metal ion binding
ENSDARG00000061504	ENSDART00000087729	dre-miR-124-4-5p	up	157	-25.18	157	-25.18	125194	22	5044	3497	ENSDART00000087729	lysine (K)-specific demethylase 4C [Source:ZFIN;Acc:ZDB-GENE-070209-38]	kdm4c		protein_coding	protein_coding	ensembl_havana	metal ion binding
ENSDARG00000061525	ENSDART00000087786	dre-miR-100-2-3p	up	161	-25.87	161	-25.87	3168	22	5835	1867	ENSDART00000087786	STE20-like kinase a [Source:ZFIN;Acc:ZDB-GENE-050411-66]	slka		protein_coding	protein_coding	ensembl_havana	protein kinase activity
ENSDARG00000061541	ENSDART00000087857	dre-miR-2185-5p	up	155	-25.72	155	-25.72	612113	21	2706	2437	ENSDART00000087857	unc-5 netrin receptor Db [Source:ZFIN;Acc:ZDB-GENE-060531-162]	unc5db		protein_coding	protein_coding	ensembl_havana	membrane
ENSDARG00000061566	ENSDART00000087918	dre-miR-100-2-3p	up	161	-26.51	161	-26.51	49082	22	5314	536	ENSDART00000087918	solute carrier family 7 (cationic amino acid transporter, y+ system), member 3b [Source:ZFIN;Acc:ZDB-GENE-120813-6]	slc7a3b		protein_coding	protein_coding	ensembl_havana	membrane
ENSDARG00000061591	ENSDART00000088005	dre-miR-735-3p	down	156	-28.07	156	-28.07	1293484	22	3544	2233	ENSDART00000088005	ATP-binding cassette, sub-family B (MDR/TAP), member 10 [Source:ZFIN;Acc:ZDB-GENE-040525-2]	abcb10		protein_coding	protein_coding	ensembl_havana	membrane
ENSDARG00000061635	ENSDART00000088037	dre-miR-100-5p	down	161	-24.05	161	-24.05	982065	22	5751	1340	ENSDART00000088037	myosin VAa [Source:ZFIN;Acc:ZDB-GENE-041027-2]	myo5aa		protein_coding	protein_coding	ensembl_havana	nucleotide binding
ENSDARG00000074143	ENSDART00000088042	dre-miR-193b-5p	up	161	-28.14	161	-28.14	512825	21	9870	6991	ENSDART00000088042	myosin X-like 3 [Source:ZFIN;Acc:ZDB-GENE-070912-237]	myo10l3		protein_coding	protein_coding	ensembl_havana	nucleotide binding
ENSDARG00000061736	ENSDART00000088106	dre-miR-2185-5p	up	582	-74.49	154	-26.6	599095	21	14700	3864 1945 1785 2280	ENSDART00000088106	ankyrin 3a [Source:ZFIN;Acc:ZDB-GENE-060621-1]	ank3a		protein_coding	protein_coding	ensembl_havana	signal transduction
ENSDARG00000061736	ENSDART00000088106	dre-miR-183-5p	up	314	-40.2	165	-26.61	444106	23	14700	5039 13030	ENSDART00000088106	ankyrin 3a [Source:ZFIN;Acc:ZDB-GENE-060621-1]	ank3a		protein_coding	protein_coding	ensembl_havana	signal transduction
ENSDARG00000061736	ENSDART00000088106	dre-miR-92b-3p	down	166	-24.23	166	-24.23	1374040	22	14700	4429	ENSDART00000088106	ankyrin 3a [Source:ZFIN;Acc:ZDB-GENE-060621-1]	ank3a		protein_coding	protein_coding	ensembl_havana	signal transduction
ENSDARG00000061656	ENSDART00000088177	dre-miR-7146-3p	down	159	-24.79	159	-24.79	1228765	22	3349	393	ENSDART00000088177	protein tyrosine phosphatase domain containing 1a [Source:ZFIN;Acc:ZDB-GENE-070112-632]	ptpdc1a		protein_coding	protein_coding	ensembl_havana	protein tyrosine phosphatase activity
ENSDARG00000043746	ENSDART00000088179	dre-miR-735-3p	down	446	-56.82	153	-24.89	1321374	22	5768	4610 3934 4151	ENSDART00000088179	neurexin 3a [Source:ZFIN;Acc:ZDB-GENE-070206-9]	nrxn3a		protein_coding	protein_coding	ensembl_havana	membrane
ENSDARG00000061710	ENSDART00000088319	dre-miR-124-4-5p	up	167	-26.73	167	-26.73	111933	22	1724	1	ENSDART00000088319	mitogen-activated protein kinase kinase kinase 8 [Source:ZFIN;Acc:ZDB-GENE-100316-8]	map3k8		protein_coding	protein_coding	ensembl_havana	protein kinase activity
ENSDARG00000061725	ENSDART00000088346	dre-miR-2185-5p	up	161	-26.11	161	-26.11	602777	21	4116	518	ENSDART00000088346	microtubule associated serine/threonine kinase 3a [Source:ZFIN;Acc:ZDB-GENE-040914-35]	mast3a		protein_coding	protein_coding	ensembl	protein kinase activity
ENSDARG00000078142	ENSDART00000088351	dre-miR-2185-5p	up	154	-24.59	154	-24.59	576682	21	5114	2547	ENSDART00000088351	sperm associated antigen 9 [Source:HGNC Symbol;Acc:HGNC:14524]	SPAG9 (1 of many)		protein_coding	protein_coding	ensembl	cytoplasm
ENSDARG00000077762	ENSDART00000088359	dre-miR-2185-5p	up	162	-31.79	162	-31.79	581178	21	1844	232	ENSDART00000088359	si:rp71-79p20.2 [Source:ZFIN;Acc:ZDB-GENE-030616-83]	si:rp71-79p20.2		protein_coding	protein_coding	ensembl_havana	nucleic acid binding
ENSDARG00000061817	ENSDART00000088364	dre-miR-92b-3p	down	162	-26.53	162	-26.53	1381077	22	6003	2392	ENSDART00000088364	kinesin family member 1Aa [Source:ZFIN;Acc:ZDB-GENE-100913-3]	kif1aa		protein_coding	protein_coding	ensembl_havana	nucleotide binding
ENSDARG00000061802	ENSDART00000088383	dre-miR-729	up	162	-25.13	162	-25.13	904600	24	2233	418	ENSDART00000088383	CCR4-NOT transcription complex, subunit 2 [Source:ZFIN;Acc:ZDB-GENE-070410-70]	cnot2		protein_coding	protein_coding	ensembl_havana	regulation of transcription, DNA-templated
[truncated: 4,999 more rows]
