# Supplementary material for: Identification and characterization of miRNAs involved in cold acclimation of zebrafish ZF4 cells
Source: PLoS One. 2020 Jan 10;15(1):e0226905. doi: 10.1371/journal.pone.0226905 (PMC6953832; doi:10.1371/journal.pone.0226905)
Supplement: S7 Table — (XLSX) [file pone.0226905.s010.xlsx]

## Sheet: Supplementary Table S6-GO and K
GO and KEGG enrichment analyses of target gene
Category	Term	Count	%	PValue	Genes	List Total	Pop Hits	Pop Total	Fold Enrichment	Bonferroni	Benjamini	FDR
GOTERM_BP_DIRECT	GO:0006468~protein phosphorylation	151	4.6982	6.38e-07	ENSDARG00000071524, ENSDARG00000012196, ENSDARG00000105215, ENSDARG00000055566, ENSDARG00000022971, ENSDARG00000092248, ENSDARG00000101293, ENSDARG00000063594, ENSDARG00000096415, ENSDARG00000020009, ENSDARG00000105045, ENSDARG00000004176, ENSDARG00000062469, ENSDARG00000054741, ENSDARG00000055412, ENSDARG00000003751, ENSDARG00000105369, ENSDARG00000000563, ENSDARG00000006978, ENSDARG00000017661,…	2129	721	14912	1.4669	0.00133407	0.00133407	0.0011029
GOTERM_BP_DIRECT	GO:0035023~regulation of Rho protein signal transduction	33	1.02676	1.41e-06	ENSDARG00000079286, ENSDARG00000100402, ENSDARG00000012914, ENSDARG00000058459, ENSDARG00000097964, ENSDARG00000075819, ENSDARG00000000370, ENSDARG00000073848, ENSDARG00000025920, ENSDARG00000016429, ENSDARG00000054973, ENSDARG00000060415, ENSDARG00000000161, ENSDARG00000100293, ENSDARG00000071692, ENSDARG00000074121, ENSDARG00000022101, ENSDARG00000076924, ENSDARG00000040380, ENSDARG00000100503,…	2129	95	14912	2.43305	0.00293847	0.00147031	0.00243122
GOTERM_BP_DIRECT	GO:0051673~membrane disruption in other organism	15	0.466708	2.47e-06	ENSDARG00000105400, ENSDARG00000070265, ENSDARG00000088686, ENSDARG00000086304, ENSDARG00000051736, ENSDARG00000105314, ENSDARG00000051734, ENSDARG00000070286, ENSDARG00000070280, ENSDARG00000090182, ENSDARG00000075379, ENSDARG00000100906, ENSDARG00000051770, ENSDARG00000086604, ENSDARG00000051775	2129	26	14912	4.0409	0.00516346	0.00172412	0.00427686
GOTERM_BP_DIRECT	GO:0043087~regulation of GTPase activity	20	0.622278	1.44e-05	ENSDARG00000031548, ENSDARG00000073665, ENSDARG00000036257, ENSDARG00000036985, ENSDARG00000063713, ENSDARG00000004184, ENSDARG00000020134, ENSDARG00000105452, ENSDARG00000089933, ENSDARG00000032990, ENSDARG00000015278, ENSDARG00000077864, ENSDARG00000029372, ENSDARG00000060297, ENSDARG00000003811, ENSDARG00000075110, ENSDARG00000069484, ENSDARG00000035535, ENSDARG00000057918, ENSDARG00000062968	2129	48	14912	2.91843	0.0296019	0.00748408	0.0248225
GOTERM_BP_DIRECT	GO:0006342~chromatin silencing	17	0.528936	1.82e-05	ENSDARG00000105400, ENSDARG00000068928, ENSDARG00000070265, ENSDARG00000051736, ENSDARG00000088686, ENSDARG00000086304, ENSDARG00000105314, ENSDARG00000051734, ENSDARG00000070286, ENSDARG00000105366, ENSDARG00000075379, ENSDARG00000006524, ENSDARG00000099214, ENSDARG00000074937, ENSDARG00000102965, ENSDARG00000086604, ENSDARG00000070164	2129	37	14912	3.21816	0.0374255	0.00759975	0.0315084
GOTERM_BP_DIRECT	GO:0050830~defense response to Gram-positive bacterium	16	0.497822	2.49e-05	ENSDARG00000105400, ENSDARG00000070265, ENSDARG00000088686, ENSDARG00000086304, ENSDARG00000051736, ENSDARG00000105314, ENSDARG00000051734, ENSDARG00000070286, ENSDARG00000070280, ENSDARG00000075379, ENSDARG00000090182, ENSDARG00000100906, ENSDARG00000051770, ENSDARG00000086604, ENSDARG00000093750, ENSDARG00000051775	2129	34	14912	3.29611	0.0507462	0.00864229	0.043017
GOTERM_BP_DIRECT	GO:0035556~intracellular signal transduction	79	2.458	2.92e-05	ENSDARG00000079286, ENSDARG00000012914, ENSDARG00000074311, ENSDARG00000055566, ENSDARG00000087921, ENSDARG00000086585, ENSDARG00000014588, ENSDARG00000088634, ENSDARG00000014320, ENSDARG00000078775, ENSDARG00000077864, ENSDARG00000025920, ENSDARG00000073848, ENSDARG00000101293, ENSDARG00000039392, ENSDARG00000070601, ENSDARG00000096415, ENSDARG00000000161, ENSDARG00000059064, ENSDARG00000099461,…	2129	350	14912	1.58095	0.0592857	0.00869283	0.0504794
GOTERM_BP_DIRECT	GO:0016310~phosphorylation	131	4.07592	3.66e-05	ENSDARG00000071524, ENSDARG00000012196, ENSDARG00000105215, ENSDARG00000055566, ENSDARG00000062864, ENSDARG00000022971, ENSDARG00000092248, ENSDARG00000101293, ENSDARG00000008573, ENSDARG00000096415, ENSDARG00000020009, ENSDARG00000105045, ENSDARG00000054829, ENSDARG00000000906, ENSDARG00000054741, ENSDARG00000055412, ENSDARG00000003751, ENSDARG00000006978, ENSDARG00000017661, ENSDARG00000053196,…	2129	654	14912	1.40299	0.073632	0.00951491	0.0631686
GOTERM_BP_DIRECT	GO:0046580~negative regulation of Ras protein signal transduction	10	0.311139	5.34e-05	ENSDARG00000029372, ENSDARG00000073665, ENSDARG00000036257, ENSDARG00000075110, ENSDARG00000069484, ENSDARG00000063713, ENSDARG00000004184, ENSDARG00000089933, ENSDARG00000035535, ENSDARG00000078775	2129	15	14912	4.66948	0.105718	0.0123382	0.0922692
KEGG_PATHWAY	dre04512:ECM-receptor interaction	26	0.808961	0.000118	ENSDARG00000078362, ENSDARG00000101209, ENSDARG00000099930, ENSDARG00000079388, ENSDARG00000019815, ENSDARG00000036279, ENSDARG00000079752, ENSDARG00000101258, ENSDARG00000012593, ENSDARG00000060711, ENSDARG00000074908, ENSDARG00000020007, ENSDARG00000032435, ENSDARG00000062974, ENSDARG00000071863, ENSDARG00000060410, ENSDARG00000089892, ENSDARG00000052061, ENSDARG00000055009, ENSDARG00000010785,…	784	81	5405	2.21293	0.017336	0.017336	0.140678
GOTERM_BP_DIRECT	GO:0030162~regulation of proteolysis	10	0.311139	0.000198	ENSDARG00000068983, ENSDARG00000069271, ENSDARG00000100519, ENSDARG00000087517, ENSDARG00000103802, ENSDARG00000042091, ENSDARG00000045130, ENSDARG00000032369, ENSDARG00000059751, ENSDARG00000062000	2129	17	14912	4.12013	0.338948	0.0405473	0.341386
GOTERM_BP_DIRECT	GO:0006874~cellular calcium ion homeostasis	16	0.497822	0.000318	ENSDARG00000015732, ENSDARG00000071331, ENSDARG00000067509, ENSDARG00000041431, ENSDARG00000101759, ENSDARG00000015425, ENSDARG00000035458, ENSDARG00000023797, ENSDARG00000034534, ENSDARG00000061560, ENSDARG00000060197, ENSDARG00000043474, ENSDARG00000011422, ENSDARG00000003706, ENSDARG00000029931, ENSDARG00000061941	2129	41	14912	2.73336	0.486199	0.0587421	0.548652
GOTERM_BP_DIRECT	GO:0007018~microtubule-based movement	23	0.715619	0.00121948	ENSDARG00000044491, ENSDARG00000087352, ENSDARG00000079500, ENSDARG00000056888, ENSDARG00000098936, ENSDARG00000012073, ENSDARG00000061131, ENSDARG00000057074, ENSDARG00000071009, ENSDARG00000042368, ENSDARG00000060165, ENSDARG00000091585, ENSDARG00000010948, ENSDARG00000040110, ENSDARG00000100115, ENSDARG00000013343, ENSDARG00000033099, ENSDARG00000091548, ENSDARG00000103383, ENSDARG00000061817,…	2129	79	14912	2.03921	0.92213	0.191623	2.0869
GOTERM_BP_DIRECT	GO:0007411~axon guidance	23	0.715619	0.00145934	ENSDARG00000004246, ENSDARG00000031548, ENSDARG00000020164, ENSDARG00000058256, ENSDARG00000098936, ENSDARG00000099446, ENSDARG00000011141, ENSDARG00000019328, ENSDARG00000018787, ENSDARG00000044954, ENSDARG00000036279, ENSDARG00000042368, ENSDARG00000003971, ENSDARG00000014891, ENSDARG00000103697, ENSDARG00000102153, ENSDARG00000089223, ENSDARG00000013343, ENSDARG00000052150, ENSDARG00000101212,…	2129	80	14912	2.01372	0.952885	0.20944	2.4925
KEGG_PATHWAY	dre04068:FoxO signaling pathway	40	1.24456	0.00182421	ENSDARG00000010844, ENSDARG00000071524, ENSDARG00000055136, ENSDARG00000104609, ENSDARG00000023759, ENSDARG00000101759, ENSDARG00000013522, ENSDARG00000090752, ENSDARG00000001933, ENSDARG00000068064, ENSDARG00000041502, ENSDARG00000031888, ENSDARG00000096415, ENSDARG00000052122, ENSDARG00000033443, ENSDARG00000002385, ENSDARG00000034895, ENSDARG00000060596, ENSDARG00000026796, ENSDARG00000075253,…	784	170	5405	1.62215	0.236796	0.126385	2.15185
GOTERM_BP_DIRECT	GO:0007169~transmembrane receptor protein tyrosine kinase signaling pathway	27	0.840075	0.00190821	ENSDARG00000053624, ENSDARG00000031548, ENSDARG00000071524, ENSDARG00000105215, ENSDARG00000054454, ENSDARG00000028663, ENSDARG00000017321, ENSDARG00000022971, ENSDARG00000011600, ENSDARG00000102525, ENSDARG00000043317, ENSDARG00000037373, ENSDARG00000025319, ENSDARG00000006202, ENSDARG00000063207, ENSDARG00000004871, ENSDARG00000017354, ENSDARG00000026294, ENSDARG00000027112, ENSDARG00000058961,…	2129	102	14912	1.85406	0.981607	0.248297	3.24732
KEGG_PATHWAY	dre02010:ABC transporters	13	0.40448	0.00345547	ENSDARG00000100075, ENSDARG00000021787, ENSDARG00000058953, ENSDARG00000013500, ENSDARG00000061233, ENSDARG00000051879, ENSDARG00000070078, ENSDARG00000100524, ENSDARG00000013050, ENSDARG00000061591, ENSDARG00000014031, ENSDARG00000063475, ENSDARG00000036787	784	36	5405	2.48955	0.400881	0.15698	4.04007
GOTERM_BP_DIRECT	GO:0048013~ephrin receptor signaling pathway	11	0.342253	0.00385486	ENSDARG00000017354, ENSDARG00000031548, ENSDARG00000020164, ENSDARG00000054454, ENSDARG00000100725, ENSDARG00000037373, ENSDARG00000018787, ENSDARG00000027112, ENSDARG00000035535, ENSDARG00000022971, ENSDARG00000011600	2129	28	14912	2.75166	0.99969	0.416472	6.45749
GOTERM_BP_DIRECT	GO:0022604~regulation of cell morphogenesis	7	0.217797	0.00584309	ENSDARG00000019797, ENSDARG00000035122, ENSDARG00000027353, ENSDARG00000103607, ENSDARG00000063190, ENSDARG00000074084, ENSDARG00000035823	2129	13	14912	3.77151	0.999995	0.535236	9.63247
KEGG_PATHWAY	dre04510:Focal adhesion	51	1.58681	0.00779895	ENSDARG00000076767, ENSDARG00000105215, ENSDARG00000086778, ENSDARG00000078362, ENSDARG00000019815, ENSDARG00000036279, ENSDARG00000079752, ENSDARG00000101258, ENSDARG00000018820, ENSDARG00000012593, ENSDARG00000096415, ENSDARG00000074908, ENSDARG00000020007, ENSDARG00000032435, ENSDARG00000018566, ENSDARG00000071863, ENSDARG00000055412, ENSDARG00000100503, ENSDARG00000015971, ENSDARG00000003486,…	784	248	5405	1.41775	0.686128	0.251506	8.90619
GOTERM_BP_DIRECT	GO:0007010~cytoskeleton organization	17	0.528936	0.00997286	ENSDARG00000019917, ENSDARG00000019797, ENSDARG00000023920, ENSDARG00000035122, ENSDARG00000074311, ENSDARG00000002255, ENSDARG00000015970, ENSDARG00000097017, ENSDARG00000103607, ENSDARG00000086505, ENSDARG00000074747, ENSDARG00000055075, ENSDARG00000027353, ENSDARG00000021979, ENSDARG00000063190, ENSDARG00000040466, ENSDARG00000035823, ENSDARG00000027497	2129	61	14912	1.952	1	0.708702	15.9057
GOTERM_BP_DIRECT	GO:0050793~regulation of developmental process	4	0.124456	0.0103691	ENSDARG00000043130, ENSDARG00000052094, ENSDARG00000052139, ENSDARG00000103554	2129	4	14912	7.00423	1	0.702225	16.4856
GOTERM_BP_DIRECT	GO:0006811~ion transport	87	2.70691	0.0105316	ENSDARG00000061636, ENSDARG00000061203, ENSDARG00000078428, ENSDARG00000067509, ENSDARG00000016749, ENSDARG00000032577, ENSDARG00000019856, ENSDARG00000006891, ENSDARG00000008329, ENSDARG00000069954, ENSDARG00000086207, ENSDARG00000103595, ENSDARG00000075948, ENSDARG00000043474, ENSDARG00000016771, ENSDARG00000057374, ENSDARG00000003706, ENSDARG00000010425, ENSDARG00000012881, ENSDARG00000017775,…	2129	475	14912	1.28288	1	0.688305	16.7221
GOTERM_BP_DIRECT	GO:0000226~microtubule cytoskeleton organization	17	0.528936	0.011706	ENSDARG00000060805, ENSDARG00000024966, ENSDARG00000073753, ENSDARG00000019345, ENSDARG00000079850, ENSDARG00000098802, ENSDARG00000079905, ENSDARG00000002403, ENSDARG00000074073, ENSDARG00000089860, ENSDARG00000059601, ENSDARG00000087616, ENSDARG00000020345, ENSDARG00000074804, ENSDARG00000005374, ENSDARG00000062053, ENSDARG00000006719	2129	62	14912	1.92051	1	0.708194	18.4141
GOTERM_BP_DIRECT	GO:0018105~peptidyl-serine phosphorylation	18	0.56005	0.0131717	ENSDARG00000063370, ENSDARG00000059575, ENSDARG00000045482, ENSDARG00000074311, ENSDARG00000060184, ENSDARG00000011219, ENSDARG00000055566, ENSDARG00000003751, ENSDARG00000005670, ENSDARG00000015164, ENSDARG00000086505, ENSDARG00000016623, ENSDARG00000101293, ENSDARG00000079585, ENSDARG00000056659, ENSDARG00000011373, ENSDARG00000005372, ENSDARG00000027497	2129	68	14912	1.85406	1	0.733096	20.4803
KEGG_PATHWAY	dre04520:Adherens junction	24	0.746733	0.014341	ENSDARG00000071524, ENSDARG00000010583, ENSDARG00000079374, ENSDARG00000055136, ENSDARG00000090062, ENSDARG00000026294, ENSDARG00000023940, ENSDARG00000104609, ENSDARG00000024785, ENSDARG00000027423, ENSDARG00000014222, ENSDARG00000034434, ENSDARG00000004930, ENSDARG00000016429, ENSDARG00000078233, ENSDARG00000100666, ENSDARG00000061108, ENSDARG00000025319, ENSDARG00000002082, ENSDARG00000103333,…	784	100	5405	1.65459	0.882091	0.347907	15.8101
GOTERM_BP_DIRECT	GO:0007605~sensory perception of sound	10	0.311139	0.0163944	ENSDARG00000061752, ENSDARG00000079336, ENSDARG00000007561, ENSDARG00000021584, ENSDARG00000006206, ENSDARG00000080675, ENSDARG00000059558, ENSDARG00000088634, ENSDARG00000008127, ENSDARG00000012397	2129	29	14912	2.41525	1	0.792345	24.8512
GOTERM_BP_DIRECT	GO:0086010~membrane depolarization during action potential	9	0.280025	0.0192079	ENSDARG00000062744, ENSDARG00000086819, ENSDARG00000001835, ENSDARG00000006923, ENSDARG00000070522, ENSDARG00000018032, ENSDARG00000008398, ENSDARG00000029457, ENSDARG00000099708	2129	25	14912	2.52152	1	0.828656	28.4812
GOTERM_BP_DIRECT	GO:0007051~spindle organization	6	0.186683	0.0194961	ENSDARG00000022399, ENSDARG00000103754, ENSDARG00000058868, ENSDARG00000096554, ENSDARG00000060200, ENSDARG00000021405	2129	12	14912	3.50211	1	0.820252	28.8436
GOTERM_BP_DIRECT	GO:0051966~regulation of synaptic transmission, glutamatergic	6	0.186683	0.0194961	ENSDARG00000098320, ENSDARG00000004445, ENSDARG00000025671, ENSDARG00000040156, ENSDARG00000076508, ENSDARG00000026796	2129	12	14912	3.50211	1	0.820252	28.8436
GOTERM_BP_DIRECT	GO:0007205~protein kinase C-activating G-protein coupled receptor signaling pathway	6	0.186683	0.0194961	ENSDARG00000098320, ENSDARG00000018716, ENSDARG00000076025, ENSDARG00000004445, ENSDARG00000026796, ENSDARG00000014439	2129	12	14912	3.50211	1	0.820252	28.8436
GOTERM_BP_DIRECT	GO:0042787~protein ubiquitination involved in ubiquitin-dependent protein catabolic process	25	0.777847	0.0205116	ENSDARG00000100519, ENSDARG00000069271, ENSDARG00000008859, ENSDARG00000087517, ENSDARG00000042091, ENSDARG00000004260, ENSDARG00000045130, ENSDARG00000003576, ENSDARG00000020284, ENSDARG00000004291, ENSDARG00000060510, ENSDARG00000038905, ENSDARG00000012040, ENSDARG00000020218, ENSDARG00000068983, ENSDARG00000002609, ENSDARG00000103802, ENSDARG00000032369, ENSDARG00000075389, ENSDARG00000069742,…	2129	110	14912	1.59187	1	0.82347	30.1066
GOTERM_BP_DIRECT	GO:0007216~G-protein coupled glutamate receptor signaling pathway	4	0.124456	0.0231737	ENSDARG00000098320, ENSDARG00000011259, ENSDARG00000004445, ENSDARG00000026796	2129	5	14912	5.60338	1	0.848404	33.3181
GOTERM_BP_DIRECT	GO:0097264~self proteolysis	4	0.124456	0.0231737	ENSDARG00000087599, ENSDARG00000011171, ENSDARG00000037122, ENSDARG00000005479	2129	5	14912	5.60338	1	0.848404	33.3181
GOTERM_BP_DIRECT	GO:0055085~transmembrane transport	84	2.61357	0.0243775	ENSDARG00000062519, ENSDARG00000061203, ENSDARG00000021787, ENSDARG00000067509, ENSDARG00000071086, ENSDARG00000032577, ENSDARG00000006891, ENSDARG00000076959, ENSDARG00000061591, ENSDARG00000092112, ENSDARG00000069954, ENSDARG00000103595, ENSDARG00000057374, ENSDARG00000057983, ENSDARG00000074254, ENSDARG00000003706, ENSDARG00000071049, ENSDARG00000104687, ENSDARG00000003344, ENSDARG00000019998,…	2129	473	14912	1.24388	1	0.852246	34.7242
GOTERM_BP_DIRECT	GO:0070588~calcium ion transmembrane transport	19	0.591164	0.0275402	ENSDARG00000015732, ENSDARG00000071331, ENSDARG00000061203, ENSDARG00000099045, ENSDARG00000008398, ENSDARG00000023797, ENSDARG00000099708, ENSDARG00000060197, ENSDARG00000070504, ENSDARG00000043474, ENSDARG00000059792, ENSDARG00000070522, ENSDARG00000011422, ENSDARG00000001881, ENSDARG00000006923, ENSDARG00000029457, ENSDARG00000003706, ENSDARG00000014655, ENSDARG00000003344	2129	79	14912	1.68456	1	0.875881	38.2866
GOTERM_BP_DIRECT	GO:0071526~semaphorin-plexin signaling pathway	13	0.40448	0.0291761	ENSDARG00000003811, ENSDARG00000102153, ENSDARG00000011533, ENSDARG00000036985, ENSDARG00000102165, ENSDARG00000075821, ENSDARG00000019328, ENSDARG00000002748, ENSDARG00000105452, ENSDARG00000032990, ENSDARG00000015278, ENSDARG00000042616, ENSDARG00000058821	2129	47	14912	1.93734	1	0.881875	40.0564
GOTERM_BP_DIRECT	GO:0035050~embryonic heart tube development	11	0.342253	0.0307768	ENSDARG00000105215, ENSDARG00000002216, ENSDARG00000058868, ENSDARG00000006120, ENSDARG00000079564, ENSDARG00000103937, ENSDARG00000006524, ENSDARG00000036471, ENSDARG00000019815, ENSDARG00000100591, ENSDARG00000012397	2129	37	14912	2.08234	1	0.886946	41.7419
GOTERM_BP_DIRECT	GO:0043009~chordate embryonic development	27	0.840075	0.0316577	ENSDARG00000071524, ENSDARG00000104069, ENSDARG00000070214, ENSDARG00000011201, ENSDARG00000058451, ENSDARG00000035692, ENSDARG00000039217, ENSDARG00000044267, ENSDARG00000016302, ENSDARG00000028119, ENSDARG00000032353, ENSDARG00000017929, ENSDARG00000059642, ENSDARG00000074804, ENSDARG00000075211, ENSDARG00000061168, ENSDARG00000062972, ENSDARG00000045900, ENSDARG00000069968, ENSDARG00000027423,…	2129	126	14912	1.50091	1	0.885929	42.6504
KEGG_PATHWAY	dre04320:Dorso-ventral axis formation	10	0.311139	0.0334791	ENSDARG00000010844, ENSDARG00000043130, ENSDARG00000061778, ENSDARG00000013161, ENSDARG00000052094, ENSDARG00000100503, ENSDARG00000060506, ENSDARG00000052139, ENSDARG00000062601, ENSDARG00000103554	784	32	5405	2.15442	0.993525	0.568271	33.3488
GOTERM_BP_DIRECT	GO:0006869~lipid transport	17	0.528936	0.0353557	ENSDARG00000078429, ENSDARG00000097459, ENSDARG00000016825, ENSDARG00000053487, ENSDARG00000030630, ENSDARG00000092419, ENSDARG00000105369, ENSDARG00000016448, ENSDARG00000040482, ENSDARG00000022767, ENSDARG00000092233, ENSDARG00000092126, ENSDARG00000100524, ENSDARG00000069298, ENSDARG00000062016, ENSDARG00000011418, ENSDARG00000008637	2129	70	14912	1.70103	1	0.904938	46.3202
GOTERM_BP_DIRECT	GO:0006816~calcium ion transport	17	0.528936	0.0353557	ENSDARG00000071331, ENSDARG00000008398, ENSDARG00000023797, ENSDARG00000035458, ENSDARG00000099708, ENSDARG00000060197, ENSDARG00000100823, ENSDARG00000001835, ENSDARG00000043474, ENSDARG00000070522, ENSDARG00000011422, ENSDARG00000006923, ENSDARG00000029457, ENSDARG00000003706, ENSDARG00000014655, ENSDARG00000098856, ENSDARG00000043406	2129	70	14912	1.70103	1	0.904938	46.3202
KEGG_PATHWAY	dre00310:Lysine degradation	16	0.497822	0.0368134	ENSDARG00000060697, ENSDARG00000062962, ENSDARG00000099021, ENSDARG00000089924, ENSDARG00000062765, ENSDARG00000026225, ENSDARG00000074836, ENSDARG00000060030, ENSDARG00000074341, ENSDARG00000061992, ENSDARG00000051816, ENSDARG00000062244, ENSDARG00000070981, ENSDARG00000037935, ENSDARG00000079312, ENSDARG00000026634	784	64	5405	1.72353	0.996117	0.547528	36.0372
GOTERM_BP_DIRECT	GO:0007413~axonal fasciculation	6	0.186683	0.0385986	ENSDARG00000031548, ENSDARG00000102153, ENSDARG00000026294, ENSDARG00000009020, ENSDARG00000079620, ENSDARG00000014891	2129	14	14912	3.00181	1	0.917536	49.3553
GOTERM_BP_DIRECT	GO:0048570~notochord morphogenesis	6	0.186683	0.0385986	ENSDARG00000101258, ENSDARG00000035095, ENSDARG00000027397, ENSDARG00000076904, ENSDARG00000099930, ENSDARG00000036279	2129	14	14912	3.00181	1	0.917536	49.3553
GOTERM_BP_DIRECT	GO:0035622~intrahepatic bile duct development	6	0.186683	0.0385986	ENSDARG00000036473, ENSDARG00000044813, ENSDARG00000030756, ENSDARG00000101626, ENSDARG00000100844, ENSDARG00000067673	2129	14	14912	3.00181	1	0.917536	49.3553
GOTERM_BP_DIRECT	GO:0000077~DNA damage checkpoint	6	0.186683	0.0385986	ENSDARG00000008880, ENSDARG00000101611, ENSDARG00000061992, ENSDARG00000035559, ENSDARG00000002385, ENSDARG00000075632	2129	14	14912	3.00181	1	0.917536	49.3553
GOTERM_BP_DIRECT	GO:0021654~rhombomere boundary formation	5	0.155569	0.0424792	ENSDARG00000052094, ENSDARG00000020164, ENSDARG00000054454, ENSDARG00000052139, ENSDARG00000103953	2129	10	14912	3.50211	1	0.930807	52.7746
GOTERM_BP_DIRECT	GO:0010506~regulation of autophagy	8	0.248911	0.0452613	ENSDARG00000091058, ENSDARG00000079198, ENSDARG00000078244, ENSDARG00000059642, ENSDARG00000013841, ENSDARG00000097245, ENSDARG00000063311, ENSDARG00000104149, ENSDARG00000063075	2129	24	14912	2.33474	1	0.937242	55.0909
GOTERM_BP_DIRECT	GO:0061053~somite development	9	0.280025	0.0454267	ENSDARG00000101576, ENSDARG00000077722, ENSDARG00000035095, ENSDARG00000054454, ENSDARG00000101209, ENSDARG00000102277, ENSDARG00000101873, ENSDARG00000069937, ENSDARG00000036279	2129	29	14912	2.17373	1	0.932904	55.2251
GOTERM_BP_DIRECT	GO:0032259~methylation	26	0.808961	0.0481683	ENSDARG00000060697, ENSDARG00000022399, ENSDARG00000099021, ENSDARG00000062962, ENSDARG00000069507, ENSDARG00000010862, ENSDARG00000104251, ENSDARG00000026225, ENSDARG00000062181, ENSDARG00000057863, ENSDARG00000061992, ENSDARG00000062244, ENSDARG00000005057, ENSDARG00000000747, ENSDARG00000013430, ENSDARG00000030756, ENSDARG00000052402, ENSDARG00000036345, ENSDARG00000075368, ENSDARG00000062765,…	2129	125	14912	1.45688	1	0.938655	57.3966
